# Supplementary material for: RUNX1 mutations in blast-phase chronic myeloid leukemia associate with distinct phenotypes, transcriptional profiles, and drug responses
Source: Leukemia. 2020 Aug 11;35(4):1087–99. doi: 10.1038/s41375-020-01011-5 (PMC8024199; doi:10.1038/s41375-020-01011-5)
Supplement: Supplementary file 2 — Supplemental dataset 1 [file 41375_2020_1011_MOESM2_ESM.xlsx]

## Sheet: Index
Supplementary table 1. Clinicopathological features and flowcytometry data of BP-CML patients cohort
	S1	Index
	S2	Summary of demographic features of CML patient cohort (n=8)
	S3	clinical flowcytometry data of patients cohort
	S4	Sequencing quality meassurement
	S4	Flowcytometry data of BP-CML patients
ALL
RUNX1-mut	all BP patients in cohort (n=8)
RUNX1 wild	BP patients with RUNX1 mutations (n=4)
	BP patients with no RUNX1 mutations (n=4)
Pt#9 in red were included in RNA sequencing analysis but not for rest of testing
Flow data
Blast (%)
markers (columns g-v)	number represent percentage (%) of blast population out of CD45+ cell
	number represent percentage (%) of cell expressing specific marker out ofblast population
the sign (-) indicates that marker was not tested for this patient

## Sheet: Demography
	ALL	RUNX1-mut	RUNX1 wild
Number of patients	8	4	4
Age, median (range) years	45 (24-74)	48,5 (36-64)	42 (24-74)
Sex, male:female (%)	6:2 (75:25)	3:1 (75:25)	3:1 (75:25)
Disease stage at diagnosis CP/AP/BP (%)	2/1/5 (25:12.5:62.5)	1/0/3 (25/0/75)	1/1/2 (25/25/50)
Hb at diagnosis, median (range), g/L	113.5 (85-157)	150.5 (144-157)	93 (85-134)
WBC counts at diagnosis, median (range), X109/L	59 (3.78-365)	45,2 (21.6-68.8)	117 (0.9-317)
Platelt count at diagnosis, median (range), X109/L	134 (19-984)	134 (58-984)	401 (19-860)
PB blast at diagnosis (%)	28(1-70)	46 (1-70)	9.5 (6-10)
BM blast at diagnosis (%)	25.5 (2-90)	31 (2-75)	18 (3-90)
Spleen size at diagnosis, median (range), cm	14 (0-30)	13 (0-14,6)	15 (12.5-30)
Frontline treatment, Imatinib/2G TKI/Chemotherapy	2001-04-03	2/2/0	1/2/1

## Sheet: BP-CML
Study number	RUNX1 status	Gender	Age at diagnosis	Nationality	Diagnosis stage	Progression events	Available samples	sample type	Type of data	Germline control	Phenotype (BC)	BCR-ABL1 transcript	Frontline TKI	survival after progression
Pt#1	mutated	Male	36	Finn	BP	Relapse (4 months)	BP/R	BMNC	WES	Skin	LYM-BP , aberr. CD13, 33	P210	Imatinib	48 mon(alive)
Pt#2	mutated	Male	41	Finn	CP	BP (10 months)	CP/BP	CD34 +/ BMNC and CD34	WES	Skin	Myelo mono-BP +abrCD19	P210	Imatinib	30 months (alive)
Pt#3	mutated	female	63	finn	BP	NA	BP	BMNC	WES	Skin	Myelo-BP +abrCD7	P230	Dasatinib + induction Chemo	10 months (alive) missed
Pt#4	mutated	Male	56	Finn	BP	NA	BP	BMNC	WES	Skin	Myelo-BP	P210	Dasatinib + induction Chemo	6 months (alive) missed
Pt#5	wild	Male	49	Finn	BP	Relapse (4 months)	BP/R	BMNC	WES	Skin	Myelo-BP	P210	Dasatinib	10 months
Pt#6	wild	Female	35	Finn	CP	AP:(12 months) BP:(20 months)	CP/AP/BP	BMNC (All)	WES	Skin	Myelo-BP	P210	Imatinib	14 months
Pt#7	wild	Male	24	Finn	AP	BP (LN biopsy) (5 months)	AP/BP	PMNC and CD34/PMNC	WES	Skin	amibiguous origin-BP +abrCD56	P210	Nilotinib	24 months (alive)
Pt#8	wild	female	74	finn	CP	BP (18 years)	BP	BMNC	WES	Skin	LYM-BP	P210	Chemotherapy followed by AlloHSCT	6 months (alive)
Pt#9		female	46	Finn	CP	AP (14 years)	AP/BP	BMNC	RNA sequencing	NA	Myelo-BP	P210	Imatinib	60 months
		21:15:00	49.5714	CP

## Sheet: Sequencing metrics
Study no.	bases covered	total bases	C/D	Horizontal depth
Pt#1	38000657	138315160	0.27	116.53
Pt#1-relapse	38046743	138315160	0.28	99.92
Pt#2	43876667	138315160	0.32	130.08
Pt#2-CP	43657749	138315160	0.32	168.36
Pt#3	42026630	138315160	0.30	160.42
Pt#4	43951304	138315160	0.32	162.83
Pt#5	42301764	138315160	0.31	153.61
Pt#6	42875176	138315160	0.31	149.38
Pt#6-relpase	43341092	138315160	0.31	167.45
Pt#7	40919005	138315160	0.30	127.66
Pt#7-CP	43972377	138315160	0.32	121.12
Pt#7-relpase	41197565	138315160	0.30	138.87
Pt#8	45091654	138315160	0.33	100.11

## Sheet: flowdata
Study number	RUNX1 status	Phenotype (BC)	Sample	BM Blasts (%)	Blasts gate(CD45dim)																		pCDs (%), BDCA+,CD123+,HLA-DR+	notes
					CD34	CD38	CD117	CD123	CD133	CD115	cyMPO	CD13	CD33	CD11b	CD19	cyCD79a	CD10	cyCD3	CD7	nTdT	HLA-DR	others
Pt#1	mutated	LYM-BP , aberr. CD13, 33	BM	45	88	89	1	55	1	16	3	80	83	-	87	33	50	2	1	78	90	-	2.7
Pt#2	mutated	Myelo mono-BP +abrCD19	BM	60	64	82	27	40	12	6	30	99	65	42	22	5	<1	<1	3	37	94	-	1.4
Pt#3	mutated	Myelo-BP +abrCD7 and prominent basophilia	BM	92	35	80	30	65	10	2.2	15	90	85	15	<1	-	<1	-	30	-	35	-	0.05	basophil-blast population 30%
Pt#4	mutated	Myelo-BP	BM	24	70	60	60	3	61	22	13	58	28	2	4	<1	<1	<1	negative	-	63	-	0.5
Pt#5	wild	Myelo-BP	BM	30	5	-	20	10	-	3	<1	30	40	-	2	<1	<1	<1	<1	<1	<1	-	0.01
Pt#6	wild	Myelo-BP	PB	20	50	98	89	32	<1	3	7	81	91	22	1	-	0	11	6	0	5	-	0.04	BM blasts 60%
Pt#7	wild	amibiguous origin-BP +abrCD56	PB	6	70	-	5	<1	2	3.3	<1	<1	78	<1	<1	<1	<1	<1	65	-	7	CD56 12%	1.0	Blast phase was indicated by a LN mass
Pt#8	wild	LYM-BP	BM	90	65	dim	<1	58		75	<1	-	-	-	60	-	60	<1	<1	-	62	-	0.008
