# Supplementary material for: RUNX1 mutations in blast-phase chronic myeloid leukemia associate with distinct phenotypes, transcriptional profiles, and drug responses
Source: Leukemia. 2020 Aug 11;35(4):1087–99. doi: 10.1038/s41375-020-01011-5 (PMC8024199; doi:10.1038/s41375-020-01011-5)
Supplement: Supplementary file 3 — Supplemental dataset 2 [file 41375_2020_1011_MOESM3_ESM.xlsx]

## Sheet: Index
Supplementary table 2. Details of sgRNA primers, oligos and antobodies used in cell line expirements
	index
S1	Sequences of sgRNA, primers used in CRISPR/Cas9 editing and screening, oligos used in mutatgenesis assay
S2	Plasmids and Western plot antibodies used in the study

## Sheet: sgRNA, primers and oligos
Sequences of sgRNA, primers and oligos used in editing cell lines
Name	class	Direction	sequence	product size	notes
runx1-sgRNA4	sgRNA	sgRNA+PAM	ACGACCTCAGGTTTGTCGGGCGG	NA
		forward	CACCGACGACCTCAGGTTTGTCGGG
		reverse	AAACCCCGACAAACCTGAGGTCGTC
runx1-exon4	PCR primers	forward	TCCAAGTCAGTTGTAAGCCAAT	400
		reverse	GACAAATGACACAGCCAGGTG
RUNX1R162K	mutagenesis oligos	forward	AAGATTTAATGACCTCAAGTTTGTCGGTCGAAGT	NA
		reverse	ACTTCGACCGACAAACTTGAGGTCATTAAATCTT
RUNX1R162K	PCR primers	forward	GAGCTCACAACCCCTCACTC		from Addgene recommendation

## Sheet: plasmids and WB antibobies
plasmids and Antibodies used in the expirements
Name	Provider	Cat. Number	Notes
pU6-(BbsI)_CBh-Cas9-T2A-mCherry	Addgene (Deposited by Ralf Kuehn)	#64324
LeGO-iC2	Addgene (Deposited by Boris Fehse)	#27345
pCMV5-AML1B	Addgene (Deposited by Scott Hiebert)	#12426
AML1 (D4A6) Rabbit mAb (Mouse Preferred)	Cell signaling	#8529s	for WB validation of editing effect
Anti-beta Actin [AC-15] antibody	Abcam	#ab6276	for WB validation of editing effect
