# Supplementary material for: RUNX1 mutations in blast-phase chronic myeloid leukemia associate with distinct phenotypes, transcriptional profiles, and drug responses
Source: Leukemia. 2020 Aug 11;35(4):1087–99. doi: 10.1038/s41375-020-01011-5 (PMC8024199; doi:10.1038/s41375-020-01011-5)
Supplement: Supplementary file 4 — Supplemental dataset 3 [file 41375_2020_1011_MOESM4_ESM.xlsx]

## Sheet: Index
Supplementary table 3. Details of antibodies panel used in CART cell phenotyping and cytotoxicity expirements.
	index
S1	Antibodies used in CAR T phenotyping
S2	Antibodies used in CAR T cytotoxicity experiments

## Sheet: CAR T cells Phenotyping
	Antibodies used in CAR T phenotyping
	Antibodies				Extracellular tubes		Intracellular tubes
	Marker	Fluorochrome	Clone	Manu-facturer	1. Un-stained	2. Stained	3. Unstained	4. Stained II	5. FMO LAG-3	6. FMO CD27	7. FMO TIM-3	8. FMO PD-1	9 FMO CD45RA	10 FMO CTLA-4
	CD3	BV510	UCHT1	BD		20
	CD56	APC	B159	BD		5
	CD69	PE	FN50	BD		20
	LAG-3	FITC	11C3C65	Bio-				5		5	5	5	5	5
				Legend
	CD27	PerCP-Cy5.5	M-T271	BD				5	5		5	5	5	5
	TIM-3	PE-Cy7	F38-2E2	eBio-science				3	3	3		3	3	3
	PD-1	AlexaFluor647	EH12.1	BD				5	5	5	5		5	5
	CD45RA	PE	HI100	BD				20	20	20	20	20		20
	CD4	BV510	SK3	BD				5	5	5	5	5	5	5
	CTLA-4	BV421	BNI3	BD				5	5	5	5	5	5

## Sheet: CAR T cytotoxicity
Antibodies used in CAR T cytotoxicity experiments
Name	Provider	Cat. Number	Notes
CD34-FITC	BD Bioscience	345801
CD4-PE-Cy7	BD Bioscience	560649
CD3-APC	BD Bioscience	345767
CD8-APC-H7	BD Bioscience	641400
CD19-Pacific Blue	Invitrogen	MHCD1428
CD69-BV510	Sony Biotechnology	2154680
AnnexinV-PE	BD Bioscience	559763
7-AAD	BD Bioscience	559925
