# Supplementary material for: RUNX1 mutations in blast-phase chronic myeloid leukemia associate with distinct phenotypes, transcriptional profiles, and drug responses
Source: Leukemia. 2020 Aug 11;35(4):1087–99. doi: 10.1038/s41375-020-01011-5 (PMC8024199; doi:10.1038/s41375-020-01011-5)
Supplement: Supplementary file 6 — Supplemental dataset 5 [file 41375_2020_1011_MOESM6_ESM.xlsx]

## Sheet: Signature
	RUNX1.mutant_HUS	RUNX1.wild_HUS	RUNX1.wild_HUS		RUNX1.mutant_AUS	RUNX1.wild_AUS	RUNX1.wild_AUS		RUNX1.mutant_combined	RUNX1.wild_combined	RUNX1.wild_combined
	r	p	r	p	r	p	r	p	r	p	r	p
RUNX1.mutant_HUS	1	NA	0.400983	2.8264e-06	0.266804	4.47542e-07	-0.0888879	0.668242	0.731894	8.88178e-16	-0.104432	0.647731
RUNX1.wild_HUS	0.400983	2.8264e-06	1	NA	0.177288	6.44022e-07	-0.110747	0.618129	0.251552	2.55823e-07	-0.130113	0.595053
RUNX1.mutant_AUS	0.266804	4.47542e-07	0.177288	6.44022e-07	1	NA	0.331956	0.7482	0.599284	1.37703e-11	0.260184	0.777822
RUNX1.wild_AUS	-0.0888879	0.668242	-0.110747	0.618129	0.331956	0.7482	1	NA	-0.130113	0.62116	0.859469	6.72795e-14
RUNX1.mutant_combined	0.731894	8.88178e-16	0.251552	2.55823e-07	0.599284	1.37703e-11	-0.130113	0.62116	1	NA	-0.152866	0.598233
RUNX1.wild_combined	-0.104432	0.647731	-0.130113	0.595053	0.260184	0.777822	0.859469	6.72795e-14	-0.152866	0.598233	1	NA
