# Supplementary material for: RUNX1 mutations in blast-phase chronic myeloid leukemia associate with distinct phenotypes, transcriptional profiles, and drug responses
Source: Leukemia. 2020 Aug 11;35(4):1087–99. doi: 10.1038/s41375-020-01011-5 (PMC8024199; doi:10.1038/s41375-020-01011-5)
Supplement: Supplementary file 8 — Supplemental dataset 7 [file 41375_2020_1011_MOESM8_ESM.xlsx]

## Sheet: Index
Supplementary table 7 : Differential expression analysis of RNA-sequencing data.
S1	RNA-sequencing data of 9 BP-CML patients (4 RUNX1-mut, 5 RUNX1 wild)
S2	Enriched pathways in DE genes list in RUNX1-mut vs RUNX1-wild BP-CML samples comaprison (GSEA output)
S3	Enriched pathways in DE genes list in RUNX1-mut vs RUNX1-wild BP-CML samples comaprison comparison (Enrichr output)
RNA seq
ensembl_gene_id	gene ID (read aligned to human reference genome build 38 (EnsEMBL v82))
start_position	Genomic start coordinate of the gene
end_position	Genomic end coordinate of the gene
chromosome_name	Chromosome
external_gene_name	Gene name
description	HGNC Symbol of gene
gene_biotype	annotation of gene type
Strand	strandness of reads
Length	length of gene
Columns O-W	raw reads of corresponding gene in all samples
Columns X-AF	CPM values of corresponding gene in all samples
Columns AJ-AO	CPM mean values (after normalization)
Columns AP-AX	CPM values (after batch correction) of corresponding gene in all samples
Columns AY-BG	RPKM values of corresponding gene in all samples
logFC (mutant_vs_wild)"	log fold change of corresponding gene mean between RUNX1-mutant (n=4) and RUNX1 wild (n=5) BP-CML samples
logCPM (mutant_vs_wild)"	log fold change of corresponding gene CPM values (batch corrected) mean RUNX1-mutant (n=4) and RUNX1 wild (n=5) BP-CML samples
LR (mutant_vs_wild)"	Likelihood ratio
PValue (mutant_vs_wild)"	P value
QValue (mutant_vs_wild)"	adjusted p value
Is_significant (mutant_vs_wild)"	0 if Q>0.05, 1 if Q<0.05 and NA if comparison is not applicable
Columns BN-BS	abovementioned values forRUNX1-mutant (n=3) and RUNX1 wild (n=4) Meloid BP-CML samples
GSEA
Column title	Description
NAME	enriched pathway name
GS<br> follow link to MSigDB	detailed name of enriched pathway and gene set
SIZE	size of pathway gene set (gene count)
ES	For detailed description,refer to GSEA documentation: https://software.broadinstitute.org/gsea/doc/GSEAUserGuideFrame.html
NES
NOM p-val
FDR q-val
FWER p-val
RANK AT MAX
LEADING EDGE
Enriched in	group of samples in which the pathway is enriched
Enrichr
Column title	Description	For detailed description,refer to Enrichr documentation:http://amp.pharm.mssm.edu/Enrichr/help#background&q=4
Term	enriched pathway name
Overlap	Number of genes in tested gene list/number of genes (size) in the corresponding enriched pathway
P-value	of Fisher exact test or hypergeometric test
Adjusted P-value	q-value, FDR
Old P-value
Old Adjusted P-value
Z-score	score of deviation from exprected rank
Combined Score	combination of the p-value and z-score
Gene set	the background.source gene set name
Enriched in	group of samples in which the pathway is enriched
Genes	Genes in the tested gene set that overlap with the enriched pathway

## Sheet: Gene expression data
ensembl_gene_id	start_position	end_position	chromosome_name	external_gene_name	description	gene_biotype	Strand	'"Length"	RUNX1_mut_pt1 (counts)	RUNX1_mut_pt2 (counts)	RUNX1_mut_pt3 (counts)	RUNX1_mut_pt4 (counts)	RUNX1_wild_pt1 (counts)	RUNX1_wild_pt2 (counts)	RUNX1_wild_pt3 (counts)	RUNX1_wild_pt4 (counts)	RUNX1_wild_pt5 (counts)	RUNX1_mut_pt1 (CPM)	RUNX1_mut_pt2 (CPM)	RUNX1_mut_pt3 (CPM)	RUNX1_mut_pt4 (CPM)	RUNX1_wild_pt1 (CPM)	RUNX1_wild_pt2 (CPM)	RUNX1_wild_pt3 (CPM)	RUNX1_wild_pt4 (CPM)	RUNX1_wild_pt5 (CPM)	RUNX1_mut_pt1 (CPM mean)	RUNX1_mut_pt2 (CPM mean)	RUNX1_mut_pt3 (CPM mean)	RUNX1_mut_pt4 (CPM mean)	RUNX1_wild_pt1 (CPM mean)	RUNX1_wild_pt2 (CPM mean)	RUNX1_wild_pt3 (CPM mean)	RUNX1_wild_pt4 (CPM mean)	RUNX1_wild_pt5 (CPM mean)	RUNX1_mut_pt1 (CPM batch)	RUNX1_mut_pt2 (CPM batch)	RUNX1_mut_pt3 (CPM batch)	RUNX1_mut_pt4 (CPM batch)	RUNX1_wild_pt1 (CPM batch)	RUNX1_wild_pt2 (CPM batch)	RUNX1_wild_pt3 (CPM batch)	RUNX1_wild_pt4 (CPM batch)	RUNX1_wild_pt5 (CPM batch)	RUNX1_mut_pt1 (RPKM)	RUNX1_mut_pt2 (RPKM)	RUNX1_mut_pt3 (RPKM)	RUNX1_mut_pt4 (RPKM)	RUNX1_wild_pt1 (RPKM)
ENSG00000223972	11869	14409	1	DDX11L1	DEAD/H (Asp-Glu-Ala-Asp/His) box helicase 11 like 1 [Source:HGNC Symbol;Acc:HGNC:37102]	transcribed_unprocessed_pseudogene	+;+;+;+	1735	5	0	3	4	2	7	3	0	10	-2.09917564946856	-6.41830964254171	-2.93435990261516	-2.45712246971364	-4.60180565138124	-1.50441022049317	-2.89956150725698	-6.41830964254171	-1.29291926436124	0.822719107511345	-3.4964148855618	-0.012465145635256	0.46477228726627	-1.67991089440134	1.41748453648674	0.0223332497229283	-3.4964148855618	1.62897549261866	-3.39194040941168	-6.73007722608737	-4.20961846553796	-3.73238103263643	-3.47901879758102	-2.77966878341596	-4.1923262672001	-6.73007722608737	-2.56817782728404	-2.8941113122721	-7.21324530534524	-3.7292955654187	-3.25205813251717	-5.39674131418478
ENSG00000107447	96304396	96338564	10	DNTT	DNA nucleotidylexotransferase [Source:HGNC Symbol;Acc:HGNC:2983]	protein_coding	+;+;+;+;+;+;+;+;+;+;+	1972	34322	9875	0	1623	60124	1	0	60	1	10.5716055534203	9.45301595731769	-6.41830964254171	6.11183430986164	9.79208336498793	-4.04989651243132	-6.41830964254171	2.32980791022336	-4.28390168108232	7.72267873565705	6.60408913955442	-9.26723646030497	3.26290749209837	6.94315654722466	-6.89882333019459	-9.26723646030497	-0.519118907539902	-7.13282849884559	14.7934209750046	11.8513411974068	1.46171762922437	13.9918615816277	5.91279371915297	3.83013075933475	-2.19649422095738	4.72813315031248	3.59612559068375	9.59194600170449	8.47335640560186	-7.39796919425753	5.13217475814581	8.8124238132721
ENSG00000278267	17369	17436	1	MIR6859-1	microRNA 6859-1 [Source:HGNC Symbol;Acc:HGNC:50039]	miRNA	-	68	10	1	2	8	78	9	11	0	12	-1.13577324033412	-3.59656509981029	-3.45624945148124	-1.50419573815324	0.216405384660221	-1.15251437081656	-1.11966827833661	-6.41830964254171	-1.03678989444852	0.379023696293245	-2.08176816318292	-1.94145251485387	0.0106011984741248	1.73120232128759	0.362282565810804	0.395128658290758	-4.90351270591434	0.478007042178841	-1.58236708586551	-2.19302253310583	-1.81175850603862	0.140295207289374	-0.620069147143767	0.491976574626052	-1.566262123868	-5.01476707583725	0.60770105099409	2.74254820307763	0.28175634360146	0.422071991930512	2.37412570525851	4.09472682807197
ENSG00000243485	29554	31109	1	RP11-34P13.3		lincRNA	+;+;+	1021	0	0	1	2	0	7	1	1	9	-6.41830964254171	-6.41830964254171	-4.28205930770549	-3.36734738642327	-6.41830964254171	-1.50441022049317	-4.25248428891761	-3.39157579492098	-1.44033729295846	-2.88229399564358	-2.88229399564358	-0.746043660807362	0.168668260474858	-2.88229399564357	2.03160542640496	-0.71646864201948	0.144439851977149	2.09567835393967	-6.95124004161544	-7.73482844195824	-5.41485663657739	-4.50014471529517	-4.47699970877913	-2.63720754936507	-4.78541468799135	-4.70809459433751	-2.57313462183036	-6.44829250875742	-6.44829250875742	-4.31204217392121	-3.39733025263899	-6.44829250875742
ENSG00000274890	30366	30503	1	MIR1302-2	microRNA 1302-2 [Source:HGNC Symbol;Acc:HGNC:35294]	miRNA	+	138	0	0	0	0	0	0	0	0	0	-6.41830964254171	-6.41830964254171	-6.41830964254171	-6.41830964254171	-6.41830964254171	-6.41830964254171	-6.41830964254171	-6.41830964254171	-6.41830964254171	0	0	0	0	8.88178419700125e-16	0	0	0	0	-6.41830964254171	-6.41830964254171	-6.41830964254171	-6.41830964254171	-6.41830964254171	-6.41830964254171	-6.41830964254171	-6.41830964254171	-6.41830964254171	-3.56104981465779	-3.56104981465779	-3.56104981465779	-3.56104981465779	-3.56104981465779
ENSG00000237613	34554	36081	1	FAM138A	family with sequence similarity 138, member A [Source:HGNC Symbol;Acc:HGNC:32334]	lincRNA	-;-;-	1219	0	0	0	0	0	0	0	0	0	-6.41830964254171	-6.41830964254171	-6.41830964254171	-6.41830964254171	-6.41830964254171	-6.41830964254171	-6.41830964254171	-6.41830964254171	-6.41830964254171	0	0	0	0	8.88178419700125e-16	0	0	0	0	-6.41830964254171	-6.41830964254171	-6.41830964254171	-6.41830964254171	-6.41830964254171	-6.41830964254171	-6.41830964254171	-6.41830964254171	-6.41830964254171	-6.70400776849983	-6.70400776849983	-6.70400776849983	-6.70400776849983	-6.70400776849983
ENSG00000268020	52473	53312	1	OR4G4P	olfactory receptor, family 4, subfamily G, member 4 pseudogene [Source:HGNC Symbol;Acc:HGNC:14822]	unprocessed_pseudogene	+	840	0	0	0	0	0	0	0	0	0	-6.41830964254171	-6.41830964254171	-6.41830964254171	-6.41830964254171	-6.41830964254171	-6.41830964254171	-6.41830964254171	-6.41830964254171	-6.41830964254171	0	0	0	0	8.88178419700125e-16	0	0	0	0	-6.41830964254171	-6.41830964254171	-6.41830964254171	-6.41830964254171	-6.41830964254171	-6.41830964254171	-6.41830964254171	-6.41830964254171	-6.41830964254171	-6.16677087554574	-6.16677087554574	-6.16677087554574	-6.16677087554574	-6.16677087554574
ENSG00000240361	62948	63887	1	OR4G11P	olfactory receptor, family 4, subfamily G, member 11 pseudogene [Source:HGNC Symbol;Acc:HGNC:31276]	unprocessed_pseudogene	+	940	0	0	0	1	0	0	0	0	0	-6.41830964254171	-6.41830964254171	-6.41830964254171	-4.20299676908694	-6.41830964254171	-6.41830964254171	-6.41830964254171	-6.41830964254171	-6.41830964254171	-0.340406045397772	-0.340406045397772	-0.340406045397772	1.87490682805699	-0.340406045397772	-0.340406045397772	-0.340406045397772	-0.340406045397772	-0.340406045397772	-6.31395219721809	-6.71457212678634	-6.80211972038373	-4.58680684692897	-6.27017840041939	-6.80211972038373	-6.31395219721809	-6.71457212678634	-6.80211972038373	-6.32904230444462	-6.32904230444462	-6.32904230444462	-4.11372943098986	-6.32904230444462
ENSG00000186092	69091	70008	1	OR4F5	olfactory receptor, family 4, subfamily F, member 5 [Source:HGNC Symbol;Acc:HGNC:14825]	protein_coding	+	918	0	0	0	0	0	0	0	0	0	-6.41830964254171	-6.41830964254171	-6.41830964254171	-6.41830964254171	-6.41830964254171	-6.41830964254171	-6.41830964254171	-6.41830964254171	-6.41830964254171	-0.181690510174117	-0.181690510174117	-0.181690510174117	-0.181690510174117	-0.181690510174116	-0.181690510174117	-0.181690510174117	-0.181690510174117	-0.181690510174117	-6.17358364924596	-6.64078781826512	-6.37381400739703	-6.37381400739703	-6.30707055468	-6.37381400739703	-6.17358364924596	-6.64078781826512	-6.37381400739703	-6.29487570129343	-6.29487570129343	-6.29487570129343	-6.29487570129343	-6.29487570129343
ENSG00000238009	89295	133723	1	RP11-34P13.7		lincRNA	-;-;-;-;-;-;-	3726	2	0	1	0	5	4	0	1	2	-3.31657197150784	-6.41830964254171	-4.28205930770549	-6.41830964254171	-3.54929388977603	-2.27631177531471	-6.41830964254171	-3.39157579492098	-3.45832842861102	0.865872386998594	-2.23586528403527	-0.0996149491990606	-2.23586528403527	0.633150468730405	1.90613258319172	-2.23586528403527	0.79086856358545	0.724115929895409	-2.96716514600439	-6.23334292183038	-3.86788696856876	-6.00413730340498	-3.9690646267781	-1.86213943617799	-6.06890281703826	-3.20660907420965	-3.04415608947429	-5.21419964578739	-8.31593731682126	-6.17968698198504	-8.31593731682126	-5.44692156405558
ENSG00000239945	89551	91105	1	RP11-34P13.8		lincRNA	-;-	1319	1	0	1	0	0	1	0	0	1	-4.15760327893277	-6.41830964254171	-4.28205930770549	-6.41830964254171	-6.41830964254171	-4.04989651243132	-6.41830964254171	-6.41830964254171	-4.28390168108232	1.62011917726479	-0.640587186344145	1.49566314849207	-0.640587186344145	-0.640587186344145	1.72782594376624	-0.640587186344145	-0.640587186344145	1.49382077511524	-5.50781818338304	-6.11108266321983	-5.14516067601512	-7.28141101085134	-5.96048589122906	-4.91299788074096	-7.76852454699198	-6.11108266321983	-5.14700304939196	-4.55704784352222	-6.81775420713116	-4.68150387229495	-6.81775420713116	-6.81775420713116
ENSG00000233750	131025	134836	1	CICP27	capicua transcriptional repressor pseudogene 27 [Source:HGNC Symbol;Acc:HGNC:48835]	processed_pseudogene	+	3812	4	0	3	0	15	2	0	1	6	-2.40314730826242	-6.41830964254171	-2.93435990261516	-6.41830964254171	-2.10238138478634	-3.19682585840848	-6.41830964254171	-3.39157579492098	-2.0025905337817	1.59904455021614	-2.41611778406315	1.0678319558634	-2.41611778406315	1.89981047369222	0.805366000070084	-2.41611778406315	0.610616063557579	1.99960132469686	-2.4580321166425	-5.28001138670464	-1.98071115867497	-5.46466089860152	-3.27811958819176	-2.24317711446829	-6.47319445092179	-2.25327753908392	-1.04894178984151	-4.33369542751028	-8.34885776178956	-4.86490802186302	-8.34885776178956	-4.03292950403419
ENSG00000268903	135141	135895	1	RP11-34P13.15		processed_pseudogene	-	755	0	0	1	2	30	5	1	0	1	-6.41830964254171	-6.41830964254171	-4.28205930770549	-3.36734738642327	-1.13906143136709	-1.97082022539931	-4.25248428891761	-6.41830964254171	-4.28390168108232	-1.86897123075749	-1.86897123075749	0.267279104078722	1.18199102536094	3.41027698041712	2.5785181863849	0.296854122866605	-1.86897123075749	0.26543673070189	-6.27333017405674	-4.66972979956021	-3.43855969855154	-2.52384777726932	-3.48516085974732	-1.12732061624536	-4.10750482043264	-4.66972979956021	-3.44040207192837	-6.01285819209206	-6.01285819209206	-3.87660785725585	-2.96189593597363	-0.733609980917448
ENSG00000269981	137682	137965	1	RP11-34P13.16		processed_pseudogene	-	284	2	0	0	1	9	1	1	0	13	-3.31657197150784	-6.41830964254171	-6.41830964254171	-4.20299676908694	-2.79184733106694	-4.04989651243132	-4.25248428891761	-6.41830964254171	-0.923977284994829	1.53467382400406	-1.5670638470298	-1.5670638470298	0.648249026424958	2.05939846444496	0.801349283080578	0.598761506594292	-1.5670638470298	3.92726851051707	-4.50828450289611	-4.67357618684314	-6.17405800964405	-3.95874513618929	-4.0951091667777	-3.80564487953367	-5.44419682030589	-4.67357618684314	-0.67972565209717	-1.50053480635043	-4.6022724773843	-4.6022724773843	-2.38695960392954	-0.97581016590954
ENSG00000239906	139790	140339	1	RP11-34P13.14		antisense	-;-	323	0	0	1	2	1	1	0	1	1	-6.41830964254171	-6.41830964254171	-4.28205930770549	-3.36734738642327	-5.2412636902609	-4.04989651243132	-6.41830964254171	-3.39157579492098	-4.28390168108232	-1.11816646312527	-1.11816646312527	1.01808387171095	1.93279579299317	0.0588794891555375	1.25024666698511	-1.11816646312527	1.90856738449546	1.01624149833411	-6.15702451093525	-6.78772449096202	-5.67536469361399	-4.76065277233177	-5.64507924219115	-5.44320189833982	-6.15702451093525	-3.76099064334129	-5.67720706699082	-4.78791571257354	-4.78791571257354	-2.65166537773733	-1.73695345645511	-3.61086976029274
ENSG00000241860	141474	173862	1	RP11-34P13.13		processed_transcript	-;-;-;-;-;-;-;-;-;-	6195	10	0	17	10	39	11	7	3	15	-1.13577324033412	-6.41830964254171	-0.542159773783077	-1.19186945668699	-0.769148531320373	-0.869841797165728	-1.75095026681685	-1.92973821315281	-0.721800043411532	0.793089525728471	-4.48944687647912	1.38670299227951	0.736993309375604	1.15971423474222	1.05902096889686	0.177912499245736	-0.000875447090215031	1.20706272265106	-2.12241410169067	-5.33111584105558	-0.836273706029803	-1.48598338893371	-1.56035533831638	-1.16395572941245	-2.7375911281734	-0.842544411666678	-1.01591397565826	-3.7668775227	-9.04941392490758	-3.17326405614895	-3.82297373905286	-3.40025281368625
ENSG00000222623	157784	157887	1	RNU6-1100P	RNA, U6 small nuclear 1100, pseudogene [Source:HGNC Symbol;Acc:HGNC:48063]	snRNA	-	104	0	0	0	4	4	1	0	0	2	-6.41830964254171	-6.41830964254171	-6.41830964254171	-2.45712246971364	-3.82267885286275	-4.04989651243132	-6.41830964254171	-6.41830964254171	-3.45832842861102	-1.01384779940803	-1.01384779940803	-1.01384779940803	2.94733937342004	1.58178299027093	1.35456533070236	-1.01384779940803	-1.01384779940803	1.94613341452266	-5.86680849530249	-6.11241668449704	-7.29915222165289	-3.33796504882482	-5.27344072672456	-4.93073909154251	-5.86680849530249	-6.11241668449704	-4.33917100772221	-3.15296507602071	-3.15296507602071	-3.15296507602071	0.808222096807358	-0.557334286341757
ENSG00000241599	160446	161525	1	RP11-34P13.9		lincRNA	+;+	457	0	0	0	0	0	0	0	0	0	-6.41830964254171	-6.41830964254171	-6.41830964254171	-6.41830964254171	-6.41830964254171	-6.41830964254171	-6.41830964254171	-6.41830964254171	-6.41830964254171	0	0	0	0	8.88178419700125e-16	0	0	0	0	-6.41830964254171	-6.41830964254171	-6.41830964254171	-6.41830964254171	-6.41830964254171	-6.41830964254171	-6.41830964254171	-6.41830964254171	-6.41830964254171	-5.28857571293769	-5.28857571293769	-5.28857571293769	-5.28857571293769	-5.28857571293769
ENSG00000279928	182393	184158	1	FO538757.3	Protein LOC102725121 [Source:UniProtKB/TrEMBL;Acc:A0A096LP88]	protein_coding	+;+;+	718	4	0	0	5	10	10	11	0	5	-2.40314730826242	-6.41830964254171	-6.41830964254171	-2.15383977751718	-2.65157334102368	-1.00426599455159	-1.11966827833661	-6.41830964254171	-2.25216900906577	0.206004381583571	-3.80915795269572	-3.80915795269572	0.455311912328817	-0.0424216511776856	1.60488569529441	1.48948341150938	-3.80915795269572	0.356982680780219	-3.41815414429602	-5.68457649437203	-5.4598933236669	-1.19542345864236	-2.2579580678072	-0.0458496756767752	-2.1346751143702	-5.68457649437203	-1.29375269019096	-1.92520305742338	-5.94036539170267	-5.94036539170267	-1.67589552667814	-2.17362909018464
ENSG00000153292	46997703	47042363	6	ADGRF1	adhesion G protein-coupled receptor F1 [Source:HGNC Symbol;Acc:HGNC:18990]	protein_coding	-;-;-;-;-;-;-;-;-;-;-;-;-	12401	6064	78	0	185	17208	0	7	70	0	8.07086523905993	2.47187290987858	-6.41830964254171	2.98066312849821	7.98726925170534	-6.41830964254171	-1.75095026681685	2.55172092622156	-6.41830964254171	7.74811256977015	2.1491202405888	-6.74106231183148	2.65791045920843	7.66451658241556	-6.74106231183148	-2.07370293610663	2.22896825693178	-6.74106231183148	11.5889386322478	5.18080682537352	-1.06533569038319	8.33363708065672	3.08228196135432	-1.06533569038319	1.76712312637102	5.2606548417165	-1.06533569038319	4.43848068187728	-1.16051164730407	-10.0506941997244	-0.651721428684436	4.3548846945227
ENSG00000273874	187891	187958	1	MIR6859-2	microRNA 6859-2 [Source:HGNC Symbol;Acc:HGNC:49954]	miRNA	-	68	3	0	0	0	1	2	2	0	2	-2.7887453120236	-6.41830964254171	-6.41830964254171	-6.41830964254171	-5.2412636902609	-3.19682585840848	-3.42292256643482	-6.41830964254171	-3.45832842861102	2.05943904679145	-1.57012528372666	-1.57012528372666	-1.57012528372666	-0.39307933144585	1.65135850040657	1.42526179238023	-1.57012528372666	1.38985593020403	-4.73218400859805	-5.39242877525346	-5.84786856654436	-5.84786856654436	-4.55142575662014	-2.62638478241113	-5.36636126300927	-5.39242877525346	-2.88788735261368	1.08957613138815	-2.53998819912996	-2.53998819912996	-2.53998819912996	-1.36294224684915
ENSG00000275135	200880	201017	1	FO538757.1		miRNA	+	138	0	0	0	0	0	0	0	0	0	-6.41830964254171	-6.41830964254171	-6.41830964254171	-6.41830964254171	-6.41830964254171	-6.41830964254171	-6.41830964254171	-6.41830964254171	-6.41830964254171	-0.181690510174117	-0.181690510174117	-0.181690510174117	-0.181690510174117	-0.181690510174116	-0.181690510174117	-0.181690510174117	-0.181690510174117	-0.181690510174117	-6.17358364924596	-6.64078781826512	-6.37381400739703	-6.37381400739703	-6.30707055468	-6.37381400739703	-6.17358364924596	-6.64078781826512	-6.37381400739703	-3.56104981465779	-3.56104981465779	-3.56104981465779	-3.56104981465779	-3.56104981465779
ENSG00000228463	257864	297502	1	AP006222.2		lincRNA	-;-;-;-;-;-;-	3954	4	6	14	40	16	13	4	9	44	-2.40314730826242	-1.19253307462933	-0.817013822496158	0.778935615888906	-2.01380630907124	-0.633583994245876	-2.51634002414751	-0.388268629055589	0.812287675508963	-2.09298328822046	-0.882369054587374	-0.506849802454199	1.08909963593086	-1.70364228902928	-0.323419974203917	-2.20617600410555	-0.0781046090136303	1.12245169555092	-1.71399286945964	-2.54463496108729	-1.46530835147005	0.130641086915016	-0.998955182674016	-1.28187852321977	-1.82718558534473	-1.74037051551355	0.163993146535073	-4.38646017932954	-3.17584594569645	-2.80032669356328	-1.20437725517822	-3.99711918013836
ENSG00000241670	258568	259024	1	RPL23AP21	ribosomal protein L23a pseudogene 21 [Source:HGNC Symbol;Acc:HGNC:35827]	processed_pseudogene	-	457	2	3	1	2	7	1	0	0	3	-3.31657197150784	-2.15448612706079	-4.28205930770549	-3.36734738642327	-3.1214217554192	-4.04989651243132	-6.41830964254171	-6.41830964254171	-2.93653185626562	0.895924154340506	2.05800999878756	-0.0695631818571485	0.845148739425072	1.09107437042914	0.16259961341702	-2.20581351669336	-2.20581351669336	1.27596426958273	-3.19033046554677	-1.65871856210387	-4.11171329564623	-3.19700137436401	-3.90614160278601	-3.87955050037206	-6.29206813658064	-5.92254207758479	-2.76618584420635	-2.18683804190382	-1.02475219745677	-3.15232537810148	-2.23761345681926	-1.99168782581519
ENSG00000236679	347982	348366	1	RPL23AP24	ribosomal protein L23a pseudogene 24 [Source:HGNC Symbol;Acc:HGNC:36176]	processed_pseudogene	-	385	3	0	1	0	5	1	0	0	1	-2.7887453120236	-6.41830964254171	-4.28205930770549	-6.41830964254171	-3.54929388977603	-4.04989651243132	-6.41830964254171	-6.41830964254171	-4.28390168108232	2.46895449966142	-1.16060983085669	0.975640503979525	-1.16060983085669	1.70840592190899	1.20780329925369	-1.16060983085669	-1.16060983085669	0.973798130602693	-3.13686128258189	-5.35189643851042	-4.14939161985074	-6.28564195468695	-4.73446388133728	-3.91722882457657	-6.7664256131	-5.35189643851042	-4.15123399322757	-1.41167566294377	-5.04123999346188	-2.90498965862567	-5.04123999346188	-2.1722242406962
ENSG00000236743	357383	359681	1	RP5-857K21.15		lincRNA	-;-;-	676	0	0	0	0	0	0	0	0	0	-6.41830964254171	-6.41830964254171	-6.41830964254171	-6.41830964254171	-6.41830964254171	-6.41830964254171	-6.41830964254171	-6.41830964254171	-6.41830964254171	0	0	0	0	8.88178419700125e-16	0	0	0	0	-6.41830964254171	-6.41830964254171	-6.41830964254171	-6.41830964254171	-6.41830964254171	-6.41830964254171	-6.41830964254171	-6.41830964254171	-6.41830964254171	-5.8534047941618	-5.8534047941618	-5.8534047941618	-5.8534047941618	-5.8534047941618
ENSG00000236601	358857	365704	1	RP4-669L17.2		lincRNA	+;+	635	0	0	0	0	0	1	0	0	0	-6.41830964254171	-6.41830964254171	-6.41830964254171	-6.41830964254171	-6.41830964254171	-4.04989651243132	-6.41830964254171	-6.41830964254171	-6.41830964254171	-0.131578507228355	-0.131578507228355	-0.131578507228355	-0.131578507228355	-0.131578507228354	2.23683462288203	-0.131578507228355	-0.131578507228355	-0.131578507228355	-6.61970531687082	-6.45053295043436	-6.88554760698525	-6.88554760698525	-6.40219798859538	-4.51713447687487	-6.61970531687082	-6.45053295043436	-6.88554760698525	-5.76313813953915	-5.76313813953915	-5.76313813953915	-5.76313813953915	-5.76313813953915
ENSG00000237094	365389	501617	1	RP4-669L17.10		lincRNA	-;-;-;-;-;-;-;-;-;-;-;-;-;-;-;-	4792	13	0	12	12	27	9	8	0	13	-0.765840706071272	-6.41830964254171	-1.03446176182482	-0.93527194713384	-1.28694260626835	-1.15251437081656	-1.56541961324258	-6.41830964254171	-0.923977284994829	1.49849351218015	-4.15397542429029	1.22987245642661	1.32906227111758	0.977391611983072	1.11181984743486	0.698914605008841	-4.15397542429029	1.34035693325659	-2.52445040393216	-4.97373646084045	-1.31091276777526	-1.21172295308429	-1.83341818393458	-1.42896537676701	-3.32402931110347	-4.97373646084045	-1.20042829094528	-3.02646861419797	-8.6789375506684	-3.29508966995152	-3.19589985526054	-3.54757051439505
ENSG00000269732	439870	440232	1	WBP1LP7	WW domain binding protein 1-like pseudogene 7 [Source:HGNC Symbol;Acc:HGNC:43955]	processed_pseudogene	+	363	0	0	0	0	0	0	0	0	0	-6.41830964254171	-6.41830964254171	-6.41830964254171	-6.41830964254171	-6.41830964254171	-6.41830964254171	-6.41830964254171	-6.41830964254171	-6.41830964254171	0	0	0	0	8.88178419700125e-16	0	0	0	0	-6.41830964254171	-6.41830964254171	-6.41830964254171	-6.41830964254171	-6.41830964254171	-6.41830964254171	-6.41830964254171	-6.41830964254171	-6.41830964254171	-4.95635109587537	-4.95635109587537	-4.95635109587537	-4.95635109587537	-4.95635109587537
ENSG00000278566	450740	451678	1	OR4F29	olfactory receptor, family 4, subfamily F, member 29 [Source:HGNC Symbol;Acc:HGNC:31275]	protein_coding	-	939	0	0	0	0	0	0	0	0	0	-6.41830964254171	-6.41830964254171	-6.41830964254171	-6.41830964254171	-6.41830964254171	-6.41830964254171	-6.41830964254171	-6.41830964254171	-6.41830964254171	-0.164186743453434	-0.164186743453434	-0.164186743453434	-0.164186743453434	-0.164186743453433	-0.164186743453434	-0.164186743453434	-0.164186743453434	-0.164186743453434	-6.19716015135953	-6.6193546345255	-6.37810064414495	-6.37810064414495	-6.31778714654981	-6.37810064414495	-6.19716015135953	-6.6193546345255	-6.37810064414495	-6.32750670553339	-6.32750670553339	-6.32750670553339	-6.32750670553339	-6.32750670553339
ENSG00000224813	485032	485211	1	SEPT14P13	septin 14 pseudogene 13 [Source:HGNC Symbol;Acc:HGNC:51700]	transcribed_unprocessed_pseudogene	-	180	1	0	1	1	3	2	1	0	1	-4.15760327893277	-6.41830964254171	-4.28205930770549	-4.20299676908694	-4.1602733666089	-3.19682585840848	-4.25248428891761	-6.41830964254171	-4.28390168108232	0.95196471069296	-1.30874165291598	0.827508681920233	0.906571220538782	0.949294623016823	1.91274213121725	0.857083700708116	-1.30874165291598	0.825666308543402	-4.78578415847504	-5.79581481285739	-5.44483475404595	-5.36577221542741	-5.04722245476333	-4.35960130474894	-4.88066516845989	-5.79581481285739	-5.44667712742279	-1.68367209060035	-3.94437845420929	-1.80812811937308	-1.72906558075453	-1.68634217827649
ENSG00000233653	487101	489906	1	CICP7	capicua transcriptional repressor pseudogene 7 [Source:HGNC Symbol;Acc:HGNC:37756]	processed_pseudogene	+;+	2477	1	0	0	0	3	1	1	0	0	-4.15760327893277	-6.41830964254171	-6.41830964254171	-6.41830964254171	-4.1602733666089	-4.04989651243132	-4.25248428891761	-6.41830964254171	-6.41830964254171	1.31791029842071	-0.942796065188228	-0.942796065188228	-0.942796065188228	1.31524021074458	1.42561706492215	1.22302928843587	-0.942796065188228	-0.942796065188228	-4.8991383991389	-5.1372290023091	-5.26248163473266	-5.26248163473266	-4.76244520284715	-2.89406850462228	-4.99401940912374	-5.1372290023091	-5.26248163473266	-5.46619714751704	-7.72690351112598	-7.72690351112598	-7.72690351112598	-5.46886723519318
ENSG00000250575	491225	493241	1	RP4-669L17.8		unprocessed_pseudogene	-;-	1239	2	0	0	0	0	0	0	0	0	-3.31657197150784	-6.41830964254171	-6.41830964254171	-6.41830964254171	-6.41830964254171	-6.41830964254171	-6.41830964254171	-6.41830964254171	-6.41830964254171	2.80265392856849	-0.299083742465377	-0.299083742465377	-0.299083742465377	-0.299083742465376	-0.299083742465377	-0.299083742465377	-0.299083742465377	-0.299083742465377	-4.27936485698471	-5.94737197502892	-6.05614323737568	-6.05614323737568	-5.980840055751	-6.05614323737568	-7.38110252801858	-5.94737197502892	-6.05614323737568	-3.62574815898635	-6.72748583002022	-6.72748583002022	-6.72748583002022	-6.72748583002022
ENSG00000278757	516376	516479	1	U6	U6 spliceosomal RNA [Source:RFAM;Acc:RF00026]	snRNA	-	104	0	0	2	2	0	1	0	1	0	-6.41830964254171	-6.41830964254171	-3.45624945148124	-3.36734738642327	-6.41830964254171	-4.04989651243132	-6.41830964254171	-3.39157579492098	-6.41830964254171	-1.25249195428601	-1.25249195428601	1.70956823677446	1.79847030183242	-1.25249195428601	1.11592117582437	-1.25249195428601	1.77424189333471	-1.25249195428601	-6.07116902429455	-7.49584071161088	-4.91703035312526	-4.8281282880673	-5.87954410800712	-5.51067741407535	-6.07116902429455	-4.46910686399015	-7.87909054418573	-3.15296507602071	-3.15296507602071	-0.190904884960241	-0.102002819902278	-3.15296507602071
ENSG00000231709	585989	588453	1	RP5-857K21.1		lincRNA	-;-;-	842	0	0	0	0	0	0	0	3	0	-6.41830964254171	-6.41830964254171	-6.41830964254171	-6.41830964254171	-6.41830964254171	-6.41830964254171	-6.41830964254171	-1.92973821315281	-6.41830964254171	-0.681099653061298	-0.681099653061298	-0.681099653061298	-0.681099653061298	-0.681099653061297	-0.681099653061298	-0.681099653061298	3.8074717763276	-0.681099653061298	-5.5009101098469	-7.25230921771881	-6.25150972750628	-6.25150972750628	-6.00130985495316	-6.25150972750628	-5.5009101098469	-2.7637377883299	-6.25150972750628	-6.17020178094602	-6.17020178094602	-6.17020178094602	-6.17020178094602	-6.17020178094602
ENSG00000235146	587629	594768	1	RP5-857K21.2		lincRNA	+;+	635	0	0	0	0	0	1	0	2	0	-6.41830964254171	-6.41830964254171	-6.41830964254171	-6.41830964254171	-6.41830964254171	-4.04989651243132	-6.41830964254171	-2.4829204341288	-6.41830964254171	-0.878537398814033	-0.878537398814033	-0.878537398814033	-0.878537398814033	-0.878537398814032	1.48987573129635	-0.878537398814033	3.05685180959887	-0.878537398814033	-5.61359742208195	-7.36517649115152	-6.70261889884182	-6.70261889884182	-5.9448762182368	-4.33420576873144	-5.61359742208195	-3.42978728273862	-6.70261889884182	-5.76313813953915	-5.76313813953915	-5.76313813953915	-5.76313813953915	-5.76313813953915
ENSG00000239664	594453	597498	1	RP5-857K21.3		lincRNA	-;-;-	639	0	0	0	0	0	1	0	0	0	-6.41830964254171	-6.41830964254171	-6.41830964254171	-6.41830964254171	-6.41830964254171	-4.04989651243132	-6.41830964254171	-6.41830964254171	-6.41830964254171	-0.131578507228355	-0.131578507228355	-0.131578507228355	-0.131578507228355	-0.131578507228354	2.23683462288203	-0.131578507228355	-0.131578507228355	-0.131578507228355	-6.61970531687082	-6.45053295043436	-6.88554760698525	-6.88554760698525	-6.40219798859538	-4.51713447687487	-6.61970531687082	-6.45053295043436	-6.88554760698525	-5.77219747882661	-5.77219747882661	-5.77219747882661	-5.77219747882661	-5.77219747882661
ENSG00000230021	601436	724707	1	RP5-857K21.4		lincRNA	-;-;-;-;-;-;-	1854	1	1	1	0	3	3	2	5	2	-4.15760327893277	-3.59656509981029	-4.28205930770549	-6.41830964254171	-4.1602733666089	-2.66436444180392	-3.42292256643482	-1.21871071632986	-3.45832842861102	-0.22407607931609	0.336962099806389	-0.348532108088817	-2.48478244292503	-0.226746166992227	1.26916275781276	0.510604633181857	2.71481648328682	0.475198771005652	-3.69997944677103	-4.02935786004419	-4.60596765651795	-6.74221799135416	-4.13066223282601	-2.98827279061637	-2.96529873427308	-1.65150347656376	-3.78223677742348	-5.04824452289621	-4.48720634377373	-5.17270055166894	-7.30895088650515	-5.05091461057235
ENSG00000223659	627377	629010	1	RP5-857K21.5		lincRNA	-;-;-	802	0	1	0	0	0	0	0	0	0	-6.41830964254171	-3.59656509981029	-6.41830964254171	-6.41830964254171	-6.41830964254171	-6.41830964254171	-6.41830964254171	-6.41830964254171	-6.41830964254171	-0.951462770430431	1.87028177230099	-0.951462770430431	-0.951462770430431	-0.95146277043043	-0.951462770430431	-0.951462770430431	-0.951462770430431	-0.951462770430431	-5.13674754359459	-4.76162155339857	-6.18529835182405	-6.18529835182405	-5.83578141574757	-6.18529835182405	-5.13674754359459	-7.58336609612999	-6.18529835182405	-6.09998378433454	-3.27823924160312	-6.09998378433454	-6.09998378433454	-6.09998378433454
ENSG00000225972	629062	629433	1	MTND1P23	MT-ND1 pseudogene 23 [Source:HGNC Symbol;Acc:HGNC:42092]	unprocessed_pseudogene	+	372	2	4	0	6	1	28	0	4	12	-3.31657197150784	-1.75834668279861	-6.41830964254171	-1.90337087437362	-5.2412636902609	0.459243170010713	-6.41830964254171	-1.53085729434031	-1.03678989444852	-1.38053358821118	0.177691700498048	-4.48227125924505	0.0326675089230415	-3.30522530696424	2.39528155330737	-4.48227125924505	0.405181088956345	0.899248488848133	-1.58914437237232	-4.58870296303342	-7.57799719967529	-3.0630584315072	-3.30300064761099	-0.700444387122871	-4.69088204340619	-4.36121357457512	-2.19647745158211	-1.88994649795378	-0.331721209244554	-4.99168416898765	-0.47674540081956	-3.81463821670685
ENSG00000241911	142711384	142711924	7	TRBVB	T cell receptor beta variable B (pseudogene) [Source:HGNC Symbol;Acc:HGNC:12248]	TR_V_pseudogene	+;+	408	211	94	124	1403	8	1	1	45	6	3.22764952166833	2.74054189657294	2.30322117360732	5.90172456480955	-2.94724379096703	-4.04989651243132	-4.25248428891761	1.91588840426703	-2.0025905337817	2.87987612168071	2.39276849658532	1.9554477736197	5.55395116482193	-3.29501719095465	-4.39766991241894	-4.60025768890523	1.56811500427941	-2.35036393376932	2.9498238373171	1.04263560352597	0.9958966150832	4.59440000628544	-0.776220946307393	-5.35722107095544	-4.53030997326884	0.217982111220058	-3.30991509230582	4.52100846435892	4.03390083926353	3.59658011629791	7.19508350750015	-1.65388484827644
ENSG00000276171	630896	630958	1	AC114498.1		miRNA	+	63	0	17	26	64	20	10	0	7	20	-6.41830964254171	0.284802962964608	0.0622894556565774	1.45331626157384	-1.70556733967351	-1.00426599455159	-6.41830964254171	-0.744544580458898	-0.31373431686588	-4.76017940759895	1.94293319790736	1.72041969059933	3.11144649651659	-0.0474371047307551	0.653864240391165	-4.76017940759895	0.913585654483854	1.34439591807687	-2.92419469847327	-2.244542245816	-2.72091337663598	-1.32988657071871	-2.7972658867173	-3.78746882684414	-2.92419469847327	-3.27388978923951	-3.09693714915843	-2.42980528137954	4.27330732412678	4.05079381681875	5.44182062273601	2.28293702148866
ENSG00000169575	22244675	22245515	22	VPREB1	pre-B lymphocyte 1 [Source:HGNC Symbol;Acc:HGNC:12709]	protein_coding	+;+	755	739	122	3	28	23031	0	0	16	0	5.03469372068749	3.11611099257926	-2.93435990261516	0.268569492993038	8.40775006839595	-6.41830964254171	-6.41830964254171	0.432114952893783	-6.41830964254171	5.38163373773961	3.46305100963138	-2.58741988556304	0.615509510045157	8.75469008544807	-6.07136962548959	-6.07136962548959	0.779054969945902	-6.07136962548959	8.55540922833492	6.67646476789382	4.1892580853098	7.392187480918	3.10831289173916	0.70530834538326	-2.89759413489427	3.99246872820834	0.70530834538326	5.44014517113713	3.5215624430289	-2.52890845216552	0.674020943442684	8.8132015188456
ENSG00000226159	89915489	89957373	10	LINC01375	long intergenic non-protein coding RNA 1375 [Source:HGNC Symbol;Acc:HGNC:50632]	lincRNA	-;-;-;-	1860	345	148	0	32	3558	0	0	14	0	3.93630329640164	3.39448520572464	-6.41830964254171	0.459463124147859	5.71358324420274	-6.41830964254171	-6.41830964254171	0.241254818659056	-6.41830964254171	4.58607074798124	4.04425265730424	-5.7685421909621	1.10923057572746	6.36335069578234	-5.7685421909621	-5.7685421909621	0.891022270238658	-5.7685421909621	8.18886197740938	5.13382040895556	-0.533824304848059	6.34394846184151	1.79426442719545	-0.533824304848059	-2.16575096153397	1.98059002188997	-0.533824304848059	3.04100067506834	2.49918258439133	-7.31361226387501	-0.435839497185448	4.81828062286943
ENSG00000176435	38254103	38256369	14	CLEC14A	C-type lectin domain family 14, member A [Source:HGNC Symbol;Acc:HGNC:19832]	protein_coding	-	2267	2833	226	0	103	7721	2	3	15	2	6.97299763203861	4.00465707200013	-6.41830964254171	2.13748248316668	6.83113111814685	-3.19682585840848	-2.89956150725698	0.339838797061153	-3.45832842861102	7.00071507889983	4.03237451886135	-6.39059219568049	2.1651999300279	6.85884856500807	-3.16910841154726	-2.87184406039576	0.367556243922374	-3.4306109817498	8.43924255602409	7.45143657639398	-1.31995254347625	7.23583958223214	2.74389548710332	1.90153124065698	-1.4333165832715	3.78661830145501	1.64002867045443	5.79221324095991	2.82387268092143	-7.59909403362041	0.956698092087984	5.65034672706815
ENSG00000240409	633535	633741	1	MTATP8P1	mitochondrially encoded ATP synthase 8 pseudogene 1 [Source:HGNC Symbol;Acc:HGNC:44571]	unprocessed_pseudogene	+	207	0	2	0	0	0	2	1	1	1	-6.41830964254171	-2.70237933187291	-6.41830964254171	-6.41830964254171	-6.41830964254171	-3.19682585840848	-4.25248428891761	-3.39157579492098	-4.28390168108232	-2.45182655022808	1.26410376044072	-2.45182655022808	-2.45182655022808	-2.45182655022808	0.76965723390515	-0.286001196603983	0.574907297392645	-0.317418588768697	-5.0932643818905	-4.69977241688924	-6.56385106182102	-6.56385106182102	-4.82003598530806	-3.34236727768779	-2.92743902826641	-5.38896887993732	-4.42944310036164	-4.14601231537894	-0.430082004710145	-4.14601231537894	-4.14601231537894	-4.14601231537894
ENSG00000147488	52110839	52460959	8	ST18	suppression of tumorigenicity 18, zinc finger [Source:HGNC Symbol;Acc:HGNC:18695]	protein_coding	-;-;-;-;-;-;-;-;-;-;-;-;-;-;-;-;-;-;-;-;-;-;-;-;-;-;-;-;-;-;-;-;-;-;-;-;-	14396	2299	12369	4	326	3	2	59	445	5	6.67170468433806	9.77788731829152	-2.55192400690994	3.79708524651484	-4.1602733666089	-3.19682585840848	1.27341022387152	5.21767303348873	-2.25216900906577	4.72825285595663	7.8344354899101	-4.49537583529137	1.85363341813341	-6.10372519499033	-5.14027768678991	-0.670041604509908	3.2742212051073	-4.1956208374472	6.04012270770285	7.14282880423453	-2.48666304730897	3.86234620611581	0.456526860912283	-3.1315648988075	0.641828247236311	2.58261451943173	-2.1869080494648	2.82410858207542	5.93029121602888	-6.39952010917258	-0.0505108557478033	-8.00786946887154
ENSG00000130508	1631887	1744852	2	PXDN	peroxidasin [Source:HGNC Symbol;Acc:HGNC:14966]	protein_coding	-;-;-;-;-;-;-;-;-;-;-;-;-;-;-;-;-;-;-;-;-;-;-;-;-;-;-;-	11257	8936	1964	1514	9	60247	17	2	200	30	8.63020450895493	7.12312707918539	5.91003316621474	-1.33959718611537	9.79503173650458	-0.25273162369341	-3.42292256643482	4.06442289458127	0.264222556610123	5.1933632500292	3.68628582025966	2.47319190728901	-4.7764384450411	6.35819047757885	-3.68957288261914	-6.85976382536055	0.627581635655542	-3.1726187023156	11.4003754848587	9.55050947411317	10.883205368126	3.63357501579591	5.8703732691648	4.72044057821787	-0.652751590531068	6.49180528950905	5.2373947585214	5.13745401487239	3.63037658510285	2.4172826721322	-4.83234768019791	6.30228124242204
ENSG00000268663	674842	675265	1	WBP1LP6	WW domain binding protein 1-like pseudogene 6 [Source:HGNC Symbol;Acc:HGNC:43956]	processed_pseudogene	+	424	0	0	0	1	0	0	0	0	0	-6.41830964254171	-6.41830964254171	-6.41830964254171	-4.20299676908694	-6.41830964254171	-6.41830964254171	-6.41830964254171	-6.41830964254171	-6.41830964254171	-0.123072937414154	-0.123072937414154	-0.123072937414154	2.09223993604061	-0.123072937414153	-0.123072937414154	-0.123072937414154	-0.123072937414154	-0.123072937414154	-6.60668658756337	-6.44844995374517	-6.85534415499197	-4.6400312815372	-6.40323948693997	-6.85534415499197	-6.60668658756337	-6.44844995374517	-6.85534415499197	-5.18044581244282	-5.18044581244282	-5.18044581244282	-2.96513293898806	-5.18044581244282
ENSG00000273547	685716	686654	1	OR4F16	olfactory receptor, family 4, subfamily F, member 16 [Source:HGNC Symbol;Acc:HGNC:15079]	protein_coding	-	939	1	0	0	0	0	0	0	0	0	-4.15760327893277	-6.41830964254171	-6.41830964254171	-6.41830964254171	-6.41830964254171	-6.41830964254171	-6.41830964254171	-6.41830964254171	-6.41830964254171	1.97092482217723	-0.289781541431708	-0.289781541431708	-0.289781541431708	-0.289781541431707	-0.289781541431708	-0.289781541431708	-0.289781541431708	-0.289781541431708	-4.49394090122558	-6.36944661814016	-6.42808224742202	-6.42808224742202	-6.16015285929136	-6.42808224742202	-6.75464726483452	-6.36944661814016	-6.42808224742202	-4.06680034192445	-6.32750670553339	-6.32750670553339	-6.32750670553339	-6.32750670553339
ENSG00000229376	722092	724903	1	CICP3	capicua transcriptional repressor pseudogene 3 [Source:HGNC Symbol;Acc:HGNC:37742]	processed_pseudogene	+;+	2455	1	1	0	0	4	0	0	1	0	-4.15760327893277	-3.59656509981029	-6.41830964254171	-6.41830964254171	-3.82267885286275	-6.41830964254171	-6.41830964254171	-3.39157579492098	-6.41830964254171	0.540814424684981	1.10185260380746	-1.71989193892396	-1.71989193892396	0.875738850754995	-1.71989193892396	-1.71989193892396	1.30684190869676	-1.71989193892396	-3.11641537004113	-3.31981150614164	-3.92551688222785	-3.92551688222785	-4.03260077210043	-3.92551688222785	-5.37712173365007	-3.11482220125234	-3.92551688222785	-5.45332630347274	-4.89228812435026	-7.71403266708167	-7.71403266708167	-5.11840187740272
ENSG00000224956	726231	728147	1	RP11-206L10.1		unprocessed_pseudogene	-;-	1236	2	0	0	1	0	0	2	1	0	-3.31657197150784	-6.41830964254171	-6.41830964254171	-4.20299676908694	-6.41830964254171	-6.41830964254171	-3.42292256643482	-3.39157579492098	-6.41830964254171	1.70990931216286	-1.39182835887101	-1.39182835887101	0.823484514583756	-1.39182835887101	-1.39182835887101	1.60355871723588	1.63490548874972	-1.39182835887101	-4.69144414179985	-6.19428950109152	-5.74795117385283	-3.53263830039806	-5.04428845008054	-5.74795117385283	-4.79779473672683	-3.1675556534708	-5.74795117385283	-3.62225071475013	-6.72398838578399	-6.72398838578399	-4.50867551232923	-6.72398838578399
ENSG00000235373	741813	750016	1	RP11-206L10.3		lincRNA	-;-	4860	9	0	6	2	16	3	6	0	6	-1.28366378585321	-6.41830964254171	-2.00031689803905	-3.36734738642327	-2.01380630907124	-2.66436444180392	-1.96391103681873	-6.41830964254171	-2.0025905337817	1.82006236804818	-3.31458348864031	1.10340925586235	-0.26362123252188	1.08991984483016	0.439361712097473	1.13981511708266	-3.31458348864031	1.10113562011969	-2.44044093971477	-5.2408453801971	-2.14392179995557	-3.51095228833979	-2.69502799968485	-2.80796934372044	-3.12068819068029	-5.2408453801971	-2.14619543569823	-3.56462009968427	-8.69926595637276	-4.2812732118701	-5.64830370025433	-4.29476262290229
ENSG00000223181	758233	758336	1	RNU6-1199P	RNA, U6 small nuclear 1199, pseudogene [Source:HGNC Symbol;Acc:HGNC:48162]	snRNA	-	104	1	3	0	3	5	3	0	1	10	-4.15760327893277	-2.15448612706079	-6.41830964254171	-2.84160999928227	-3.54929388977603	-2.66436444180392	-6.41830964254171	-3.39157579492098	-1.29291926436124	-0.556498986753371	1.44661816511861	-2.81720535036231	0.759494292897121	0.0518104024033677	0.936739850375476	-2.81720535036231	0.209528497258413	2.30818502781815	-2.3392763770611	-3.37103857488314	-7.5185998963065	-3.94190025304707	-4.09293724679657	-3.76465469556872	-4.59998274067004	-4.60812824274333	-2.39320951812604	-0.892258712411772	1.11085843946021	-3.15296507602071	0.423734567238721	-0.283949323255033
ENSG00000240618	759032	764925	1	RP11-206L10.5		lincRNA	-;-	295	0	1	0	2	2	1	1	0	2	-6.41830964254171	-3.59656509981029	-6.41830964254171	-3.36734738642327	-4.60180565138124	-4.04989651243132	-4.25248428891761	-6.41830964254171	-3.45832842861102	-1.66328237701853	1.15846216571289	-1.66328237701853	1.3876798790999	0.15322161414193	0.705130753091849	0.502542976605563	-1.66328237701853	1.29669883691215	-6.8160279310194	-3.2377082885567	-6.11243264282329	-3.06147038670485	-4.58943407992472	-3.7440195127129	-4.6502025773953	-6.05945283128812	-3.1524514288926	-4.65709650212882	-1.8353519593974	-4.65709650212882	-1.60613424601039	-2.84059251096836
ENSG00000229905	760911	761989	1	RP11-206L10.4		antisense	+;+	456	1	1	0	0	1	0	1	2	1	-4.15760327893277	-3.59656509981029	-6.41830964254171	-6.41830964254171	-5.2412636902609	-6.41830964254171	-4.25248428891761	-2.4829204341288	-4.28390168108232	0.519372731294807	1.08041091041729	-1.74133363231413	-1.74133363231413	-0.564287680033328	-1.74133363231413	0.424491721309963	2.19405557609877	0.393074329145248	-3.77681913581907	-3.96178337834134	-5.67628224567949	-5.67628224567949	-4.70320671714692	-5.67628224567949	-3.87170014580391	-2.84813871265985	-3.54187428422011	-3.02470900843542	-2.46367082931294	-5.28541537204436	-5.28541537204436	-4.10836941976356
ENSG00000274840	18013226	18041603	3	RP11-320G10.1		lincRNA	+;+;+;+;+	339	104	8	2	47	417	0	1	578	0	2.2088415490029	-0.787166184000177	-3.45624945148124	1.01013147097878	2.62305526026491	-6.41830964254171	-4.25248428891761	5.59483287814643	-6.41830964254171	2.37694541324517	-0.619062319757903	-3.28814558723896	1.17823533522106	2.79115912450718	-6.25020577829943	-4.08438042467534	5.7629367423887	-6.25020577829943	5.48353132816225	-0.51233317822563	0.937446830363077	5.4038277528231	1.13296411336589	-2.02461336069739	-0.977794509758261	5.86966588392098	-2.02461336069739	3.76948437052864	0.773476637525566	-1.89560662995549	2.57077429250453	4.18369808179065
ENSG00000197430	96343216	96359365	10	OPALIN	oligodendrocytic myelin paranodal and inner loop protein [Source:HGNC Symbol;Acc:HGNC:20707]	protein_coding	-;-;-;-;-;-;-;-	3879	182	169	0	22	660	0	0	27	0	3.01463187604761	3.58571193771464	-6.41830964254171	-0.0755398364582636	3.28446542261716	-6.41830964254171	-6.41830964254171	1.18189989695292	-6.41830964254171	3.7743838870608	4.34546394872783	-5.65855763152852	0.684212174554927	4.04421743363035	-5.65855763152852	-5.65855763152852	1.94165190796611	-5.65855763152852	7.17868051464724	4.05609580211881	-1.52321446469583	4.81955534138761	0.862388576334209	-1.52321446469583	-2.25426100394208	1.65228376135709	-1.52321446469583	1.05894710017829	1.63002716184531	-8.37399441841103	-2.03122461232759	1.32878064674783
ENSG00000069188	73334384	73644089	17	SDK2	sidekick cell adhesion molecule 2 [Source:HGNC Symbol;Acc:HGNC:19308]	protein_coding	-;-;-;-;-;-;-;-;-;-;-;-;-;-;-;-;-;-;-;-;-;-;-;-;-;-;-;-;-;-;-;-;-;-;-;-;-;-;-;-;-;-;-;-;-;-;-	11607	1919	351	91	40	5150	2	12	9	3	6.41108569338947	4.63943103995713	1.85805835198984	0.778935615888906	6.24698979443435	-3.19682585840848	-0.997195156734267	-0.388268629055589	-2.93653185626562	4.48549614386216	2.71384149042981	-0.0675311975374764	-1.14665393363841	4.32140024490704	-5.12241540793579	-2.92278470626158	-2.31385817858291	-4.86212140579294	7.31388862882453	7.19784438701417	7.17432672174235	6.09520398564142	4.16470102329	2.11944251134403	-0.0943922212992128	2.17014471800145	2.37973651348689	2.87416246388719	1.10250781045484	-1.67886487751245	-2.75798761361338	2.71006656493207
ENSG00000177757	817371	819837	1	FAM87B	family with sequence similarity 87, member B [Source:HGNC Symbol;Acc:HGNC:32236]	lincRNA	+;+	1947	27	16	27	24	122	17	20	13	24	0.273657660148005	0.198205261679343	0.11613876451451	0.048509031401445	0.856494742658925	-0.25273162369341	-0.273761238499112	0.135436944990321	-0.0541984723037251	0.28570310215245	0.210250703683788	0.128184206518956	0.0605544734058904	0.86854018466337	-0.240686181688964	-0.261715796494667	0.147482386994766	-0.0421530302992797	0.457080798122152	0.583180392472351	0.465331817970087	0.397702084857022	0.270205435223052	0.0964614297621676	-0.0903381005249643	0.520412075783329	0.294994581151852	-0.687595223910203	-0.763047622378865	-0.845114119543698	-0.912743852656763	-0.104758141399283
ENSG00000115252	182140036	182523192	2	PDE1A	phosphodiesterase 1A, calmodulin-dependent [Source:HGNC Symbol;Acc:HGNC:8774]	protein_coding	-;-;-;-;-;-;-;-;-;-;-;-;-;-;-;-;-;-;-;-;-	6322	248	16	3	118	1068	2	1	31	0	3.46047795924161	0.198205261679343	-2.93435990261516	2.33313758114617	3.97817762965796	-3.19682585840848	-4.25248428891761	1.38024902564964	-6.41830964254171	3.30273168496488	0.0404589874026114	-3.09210617689189	2.17539130686944	3.82043135538123	-3.35457213268521	-4.41023056319434	1.22250275137291	-6.57605591681844	6.57410678819363	0.915848992507172	0.575245818361153	5.84274330212249	1.54288606495236	0.312779862567839	-1.13885545996559	2.09789275647747	-2.90870392156539	0.800096923999197	-2.46217577356307	-5.59474093785757	-0.327243454096238	1.31779659441555
ENSG00000188643	153606886	153613145	1	S100A16	S100 calcium binding protein A16 [Source:HGNC Symbol;Acc:HGNC:20441]	protein_coding	-;-;-;-;-	1701	2569	1264	314	94	3243	43	49	1	39	6.83188771890997	6.48739562261014	3.64157610195068	2.00593782272153	5.57987698004288	1.07386660304492	1.00690041482073	-3.39157579492098	0.639489303803176	6.29854440184423	5.95405230554439	3.10823278488494	1.47259450565579	5.04653366297714	0.540523285979174	0.473557097754991	-3.92491911198672	0.106145986737434	5.24672205682089	9.91236535643784	3.77777770922024	2.14213942999109	2.09568884502518	1.21006821031447	-0.578265247268349	0.0333939389067246	0.775690911072735	6.06550457790867	5.72101248160884	2.87519296094938	1.23955468172023	4.81349383904158
ENSG00000230368	868071	876903	1	FAM41C	family with sequence similarity 41, member C [Source:HGNC Symbol;Acc:HGNC:27635]	lincRNA	-;-;-;-;-	1971	0	1	11	8	1	0	0	2	0	-6.41830964254171	-3.59656509981029	-1.15685495563343	-1.50419573815324	-5.2412636902609	-6.41830964254171	-6.41830964254171	-2.4829204341288	-6.41830964254171	-3.37970135045265	-0.557956807721227	1.88175333645563	1.53441255393582	-2.20265539817184	-3.37970135045265	-3.37970135045265	0.55568785796026	-3.37970135045265	-4.89668328652986	-5.39617483518329	-0.246671062983074	-0.594011845502886	-3.60838349688807	-5.50812574989135	-4.89668328652986	-4.2825301695018	-5.50812574989135	-7.39723741892311	-4.57549287619169	-2.13578273201483	-2.48312351453464	-6.2201914666423
ENSG00000234711	873292	874349	1	TUBB8P11	tubulin, beta 8 class VIII pseudogene 11 [Source:HGNC Symbol;Acc:HGNC:32337]	unprocessed_pseudogene	+	1058	0	0	0	0	0	0	0	0	0	-6.41830964254171	-6.41830964254171	-6.41830964254171	-6.41830964254171	-6.41830964254171	-6.41830964254171	-6.41830964254171	-6.41830964254171	-6.41830964254171	-0.550807568623038	-0.550807568623038	-0.550807568623038	-0.550807568623038	-0.550807568623037	-0.550807568623038	-0.550807568623038	-0.550807568623038	-0.550807568623038	-6.18133295564536	-6.70477105705379	-5.73597040710372	-5.73597040710372	-5.88442458995094	-5.73597040710372	-6.18133295564536	-6.70477105705379	-5.73597040710372	-6.49964926999365	-6.49964926999365	-6.49964926999365	-6.49964926999365	-6.49964926999365
ENSG00000272438	904834	915976	1	RP11-54O7.16		lincRNA	+;+	351	3	0	7	0	0	0	0	1	3	-2.7887453120236	-6.41830964254171	-1.78759797043362	-6.41830964254171	-6.41830964254171	-6.41830964254171	-6.41830964254171	-3.39157579492098	-2.93653185626562	1.85870316462907	-1.77086116588904	2.85985050621904	-1.77086116588904	-1.77086116588904	-1.77086116588904	-1.77086116588904	1.25587268173168	1.71091662038705	-4.76420354078729	-6.03926122058506	-1.13742172683624	-5.76813339894432	-4.68633592491429	-5.76813339894432	-8.3937678713054	-3.01252737296433	-2.28635561266824	-1.27828824766607	-4.90785257818418	-0.277140906076098	-4.90785257818418	-4.90785257818418
ENSG00000230699	911435	914948	1	RP11-54O7.1		lincRNA	+;+	3043	15	0	7	9	4	11	0	4	7	-0.56321919415072	-6.41830964254171	-1.78759797043362	-1.33959718611537	-3.82267885286275	-0.869841797165728	-6.41830964254171	-1.53085729434031	-1.78988691462164	1.37166547345407	-4.48342497493692	0.147286697171167	0.595287481489418	-1.88779418525796	1.06504287043906	-4.48342497493692	0.40402737326448	0.14499775298315	-1.86346498161678	-6.47254001652678	-1.06517871698729	-0.617177932669042	-2.07987787769593	-0.147422543719396	-7.71855543000776	-1.58508766832538	-1.06746766117531	-2.16871352800323	-8.02380397639422	-3.39309230428613	-2.94509151996788	-5.42817318671526
ENSG00000241180	914171	914971	1	RP11-54O7.2		lincRNA	+;+	443	3	0	0	0	1	1	0	0	0	-2.7887453120236	-6.41830964254171	-6.41830964254171	-6.41830964254171	-5.2412636902609	-4.04989651243132	-6.41830964254171	-6.41830964254171	-6.41830964254171	1.89731390647316	-1.73225042404495	-1.73225042404495	-1.73225042404495	-0.55520447176414	0.636162706065437	-1.73225042404495	-1.73225042404495	-1.73225042404495	-3.56259008851489	-5.85604725478406	-4.2236146673738	-4.2236146673738	-4.21346500782212	-1.85520153726342	-7.192154419033	-5.85604725478406	-4.2236146673738	-1.61412391591653	-5.24368824643464	-5.24368824643464	-5.24368824643464	-4.06664229415383
ENSG00000223764	916865	921016	1	RP11-54O7.3		lincRNA	-	4152	7	5	9	8	6	5	0	5	6	-1.63454791650212	-1.44787739705963	-1.43802761393618	-1.50419573815324	-3.31955341591425	-1.97082022539931	-6.41830964254171	-1.21871071632986	-2.0025905337817	0.185924660262269	0.37259517970476	0.382444962828212	0.316276838611152	-1.49908083914986	-0.150347648634921	-4.59783706577731	0.601761860434533	-0.182117957017311	-2.26978837058507	-1.5823857056939	-0.094358028735444	-0.160526152952504	-1.81071570627953	-0.627150640198577	-7.05355009662465	-1.35321902496413	-0.658920948580967	-3.68835436019792	-3.50168384075543	-3.49183405763197	-3.55800218184903	-5.37335985961005
ENSG00000154258	68974488	69061064	17	ABCA9	ATP-binding cassette, sub-family A (ABC1), member 9 [Source:HGNC Symbol;Acc:HGNC:39]	protein_coding	-;-;-;-;-;-;-;-;-;-;-;-;-;-;-;-;-;-;-;-;-;-;-;-;-;-;-;-;-;-;-;-;-;-;-;-;-;-;-;-;-	9139	1063	707	617	67	5993	15	13	52	2	5.55903218802521	5.64932938898511	4.6154181293097	1.51912960583674	6.46566449486149	-0.430626635376291	-0.884310346724992	2.12387313733172	-3.45832842861102	4.14859696962657	4.23889417058646	3.20498291091106	0.108694387438098	5.05522927646285	-1.84106185377493	-2.29474556512363	0.713437918933077	-4.86876364700967	7.88200204509428	7.00297358244723	5.72253398830765	2.62624546483469	2.66578627709821	0.676489223621655	1.43865951034408	3.47751733079384	-2.35121256961308	2.36699587547367	2.45729307643357	1.42338181675816	-1.6729067067148	3.27362818230995
ENSG00000172247	47589664	47594659	11	C1QTNF4	C1q and tumor necrosis factor related protein 4 [Source:HGNC Symbol;Acc:HGNC:14346]	protein_coding	-;-	1664	1752	35	23	95	319	2	8	15	1	6.27975265067915	1.31948450542626	-0.112482607570372	2.02116037081068	2.23740523342923	-3.19682585840848	-1.56541961324258	0.339838797061153	-4.28390168108232	5.27067483518574	0.310406689932849	-1.12156042306379	1.01208255531727	1.22832741793581	-4.20590367390189	-2.574497428736	-0.669239018432262	-5.29297949657574	5.2953549221483	3.28585177502235	4.34754193370106	6.48118491208211	2.50226432820168	1.26319868286296	-2.54981734177344	2.30620606665724	0.176122860189109	5.54509721720015	0.584829071947259	-0.847138041049377	1.28650493733168	1.50274979995022
ENSG00000106004	27141052	27143668	7	HOXA5	homeobox A5 [Source:HGNC Symbol;Acc:HGNC:5106]	protein_coding	-;-;-	1707	4	1	1627	91	4	6	0	111	17	-2.40314730826242	-3.59656509981029	6.01386272838342	1.95928205787135	-3.82267885286275	-1.71884848048285	-6.41830964254171	3.21579074164821	-0.544504435615335	-3.69813605006795	-4.89155384161582	4.71887398657788	0.664293316065818	-5.11766759466829	-3.01383722228838	-7.71329838434724	1.92080199984268	-1.83949317742087	-0.867182421338261	-7.10290305440956	5.45877718785464	1.40419651734258	-0.376679578152385	-2.27393402101162	-4.88234475561755	-0.290547212951064	-1.09958997614411	-3.17461036662807	-4.36802815817594	5.24239967001776	1.1878189995057	-4.5941419112284
ENSG00000277294	965110	965166	1	AL645608.1		miRNA	+	57	1	0	0	0	9	0	4	0	1	-4.15760327893277	-6.41830964254171	-6.41830964254171	-6.41830964254171	-2.79184733106694	-6.41830964254171	-2.51634002414751	-6.41830964254171	-4.28390168108232	1.09605899083623	-1.16464737277271	-1.16464737277271	-1.16464737277271	2.46181493870206	-1.16464737277271	2.73732224562149	-1.16464737277271	0.969760588686676	-5.4340781626367	-4.04992732757293	-4.06026148224315	-4.06026148224315	-3.88892183966689	-4.06026148224315	-3.79281490785144	-4.04992732757293	-1.92585352078377	-0.0247090084354209	-2.28541537204436	-2.28541537204436	-2.28541537204436	1.3410469394304
ENSG00000187583	966497	975865	1	PLEKHN1	pleckstrin homology domain containing, family N member 1 [Source:HGNC Symbol;Acc:HGNC:25284]	protein_coding	+;+;+;+;+;+;+;+;+;+;+;+;+;+;+;+	2833	0	0	33	0	5	1	6	0	2	-6.41830964254171	-6.41830964254171	0.402812860692541	-6.41830964254171	-3.54929388977603	-4.04989651243132	-1.96391103681873	-6.41830964254171	-3.45832842861102	-2.76321916692648	-2.76321916692648	4.05790333630776	-2.76321916692648	0.105796585839196	-0.394806036816101	1.69117943879649	-2.76321916692648	0.196762047004199	-6.69963651959471	-6.14033738482226	0.761856621237335	-6.05926588199691	-3.50540351902979	-3.69085275188653	-2.24523791387173	-6.14033738482226	-3.09928466806623	-7.92064024425772	-7.92064024425772	-1.09951774102347	-7.92064024425772	-5.05162449149204
ENSG00000187642	975204	982093	1	PERM1	PPARGC1 and ESRR induced regulator, muscle 1 [Source:HGNC Symbol;Acc:HGNC:28208]	protein_coding	-;-;-;-;-	3424	0	0	11	1	0	0	2	0	0	-6.41830964254171	-6.41830964254171	-1.15685495563343	-4.20299676908694	-6.41830964254171	-6.41830964254171	-3.42292256643482	-6.41830964254171	-6.41830964254171	-2.05452597309886	-2.05452597309886	3.20692871380942	0.160786900355904	-2.05452597309886	-2.05452597309886	0.940861103008029	-2.05452597309886	-2.05452597309886	-7.11636684604287	-6.98770224040749	-0.920018583302032	-3.96616039675555	-4.74774535607617	-6.18147327021031	-4.12097976993598	-6.98770224040749	-6.18147327021031	-8.19399234428077	-8.19399234428077	-2.93253765737249	-5.978679470826	-8.19399234428077
ENSG00000272512	995966	998051	1	RP11-54O7.17		lincRNA	-	2086	7	0	3	0	6	1	2	0	0	-1.63454791650212	-6.41830964254171	-2.93435990261516	-6.41830964254171	-3.31955341591425	-4.04989651243132	-3.42292256643482	-6.41830964254171	-6.41830964254171	2.39518860719884	-2.38857311884074	1.0953766210858	-2.38857311884074	0.71018310778671	-0.0201599887303612	0.606813957266144	-2.38857311884074	-2.38857311884074	-3.75056549886042	-4.31831757494597	0.0548778354708954	-3.42907190445565	-2.85890506590653	-1.06065877434527	-5.53894014879312	-4.31831757494597	-3.42907190445565	-2.6952870743598	-7.47904880039939	-3.99509906047284	-7.47904880039939	-4.38029257377193
ENSG00000188290	998962	1000172	1	HES4	hes family bHLH transcription factor 4 [Source:HGNC Symbol;Acc:HGNC:24149]	protein_coding	-;-	1118	14	0	228	0	29	0	28	2	4	-0.66097568384399	-6.41830964254171	3.18035509002129	-6.41830964254171	-1.18669055500236	-6.41830964254171	0.205827219120559	-2.4829204341288	-2.55414563874046	1.46151262431012	-4.2958213343876	5.3028433981754	-4.2958213343876	0.935797753151749	-4.2958213343876	2.32831552727467	-0.360432125974691	-0.431657330586346	-2.90766064878408	-4.13517743946082	6.15105995032579	-3.44760478223721	-0.879351464531357	-3.44760478223721	-2.04085774581953	-0.19978823104791	0.416559221564045	-0.821895872025094	-6.57922983072281	3.01943490184019	-6.57922983072281	-1.34761074318346
ENSG00000153253	165087522	165204067	2	SCN3A	sodium channel, voltage gated, type III alpha subunit [Source:HGNC Symbol;Acc:HGNC:10590]	protein_coding	-;-;-;-;-;-;-;-;-;-;-;-;-;-;-;-;-;-;-;-;-;-;-;-;-;-;-;-;-;-;-;-	9807	1688	3272	0	141	6487	5	23	74	9	6.226073011365	7.85945652541294	-6.41830964254171	2.58949972738382	6.57992302536972	-1.97082022539931	-0.074789789252616	2.63173575787516	-1.44033729295846	3.98696152159739	5.62034503564533	-8.65742113230931	0.350388237616214	4.34081153560211	-4.20993171516692	-2.31390127902022	0.39262426810755	-3.67944878272607	9.17297366079605	9.19318605800148	-1.42885826766541	7.57895110226012	4.127153764494	3.01863114947698	2.87211086017844	3.9654652904637	3.54911408191783	2.93226113353867	4.5656446475866	-9.71212152036804	-0.704312150442513	3.28611114754339
ENSG00000231702	1008076	1008229	1	RP11-54O7.10		processed_pseudogene	-	154	6	0	0	0	10	0	0	0	0	-1.84823757872564	-6.41830964254171	-6.41830964254171	-6.41830964254171	-2.65157334102368	-6.41830964254171	-6.41830964254171	-6.41830964254171	-6.41830964254171	3.72062182930035	-0.849450234515718	-0.849450234515718	-0.849450234515718	2.91728606700231	-0.849450234515718	-0.849450234515718	-0.849450234515718	-0.849450234515718	-1.76630544381009	-4.6948638456827	-4.55443314830501	-4.55443314830501	-4.38673592410938	-4.55443314830501	-6.33637750762616	-4.6948638456827	-4.55443314830501	0.85076016524155	-3.71931189857452	-3.71931189857452	-3.71931189857452	0.0474244029435087
ENSG00000224969	1011997	1013193	1	RP11-54O7.11		antisense	-;-	471	3	0	2	0	3	1	0	1	4	-2.7887453120236	-6.41830964254171	-3.45624945148124	-6.41830964254171	-4.1602733666089	-4.04989651243132	-6.41830964254171	-3.39157579492098	-2.55414563874046	2.03679461961362	-1.59276971090449	1.36929048015598	-1.59276971090449	0.665266565028312	0.775643419205891	-1.59276971090449	1.43396413671623	2.27139429289676	-3.12125150357841	-5.98721644091325	-3.95202273359229	-6.91408292465276	-4.72229361855231	-4.54566979454238	-6.75081583409652	-2.96048259329252	-3.04991892085151	-1.70254427697429	-5.3321086074924	-2.37004841643193	-5.3321086074924	-3.0740723315596
ENSG00000278384	51867	54893	GL000218.1	AL354822.1		protein_coding	-	3027	43	24	32	103	452	0	1	5	2	0.939833445758838	0.778258428735552	0.358817400797116	2.13748248316668	2.7391186110761	-6.41830964254171	-4.25248428891761	-1.21871071632986	-3.45832842861102	1.80301717936041	1.64144216233713	1.22200113439869	3.00066621676826	3.60230234467767	-5.55512590894013	-3.38930055531604	-0.355526982728285	-2.59514469500945	2.49728685564282	2.12012577412392	2.95008471003421	4.72874979240377	0.464497837728103	-3.82704233330462	-2.69503087903363	0.123156629058513	-0.867061119373933	-0.658055229406588	-0.819630246429874	-1.23907127436831	0.539593808001257	1.14122993591067
ENSG00000242590	1055033	1056116	1	RP11-54O7.14		sense_intronic	+;+	402	49	0	4	0	18	0	4	0	0	1.12720140040935	-6.41830964254171	-2.55192400690994	-6.41830964254171	-1.85147033592284	-6.41830964254171	-2.51634002414751	-6.41830964254171	-6.41830964254171	5.37661060701047	-2.16890043594059	1.69748519969117	-2.16890043594059	2.39793887067828	-2.16890043594059	1.73306918245361	-2.16890043594059	-2.16890043594059	-1.33639956768944	-3.24386361758165	0.674039055976008	-3.19234657965575	-2.53655687382116	-3.19234657965575	-4.9799409922463	-3.24386361758165	-3.19234657965575	2.44193399389251	-5.10357704905855	-1.23719141342679	-5.10357704905855	-0.53673774243968
ENSG00000217801	1059734	1069355	1	RP11-465B22.3		transcribed_unprocessed_pseudogene	+;+;+;+;+;+;+;+;+;+;+;+;+;+	2171	1	3	350	2	34	3	8	1	7	-4.15760327893277	-2.15448612706079	3.79802743680055	-3.36734738642327	-0.962866444516625	-2.66436444180392	-1.56541961324258	-3.39157579492098	-1.78988691462164	-2.93075316086547	-0.927636008993491	5.02487755486784	-2.14049726835598	0.263983673550672	-1.43751432373662	-0.338569495175284	-2.16472567685369	-0.563036796554345	-4.32345356733567	-1.70543509411733	5.05276597865646	-2.11260884456736	-0.843223434600964	-1.40962589994801	-1.73126990164548	-2.94252476197752	-0.535148372765731	-5.27596300488582	-3.27284585301384	2.67966771084749	-4.48570711237633	-2.08122617046968
ENSG00000273443	1062208	1063288	1	RP11-54O7.18		lincRNA	-;-	829	1	0	49	0	2	0	0	0	0	-4.15760327893277	-6.41830964254171	0.968956398219838	-6.41830964254171	-4.60180565138124	-6.41830964254171	-6.41830964254171	-6.41830964254171	-6.41830964254171	0.0402405683066007	-2.22046579530234	5.16680024545921	-2.22046579530234	-0.403961804141876	-2.22046579530234	-2.22046579530234	-2.22046579530234	-2.22046579530234	-4.82631880293886	-5.89539642354444	2.86351316188542	-4.52375287887612	-3.77018157403827	-4.52375287887612	-7.0870251665478	-5.89539642354444	-4.52375287887612	-3.88704728576643	-6.14775364937537	1.23951239138617	-6.14775364937537	-4.33124965821491
ENSG00000237330	1070966	1074307	1	RNF223	ring finger protein 223 [Source:HGNC Symbol;Acc:HGNC:40020]	protein_coding	-;-	1902	1	0	0	0	1	0	0	0	0	-4.15760327893277	-6.41830964254171	-6.41830964254171	-6.41830964254171	-5.2412636902609	-6.41830964254171	-6.41830964254171	-6.41830964254171	-6.41830964254171	0.97932427541948	-1.28138208818946	-1.28138208818946	-1.28138208818946	-0.104336135908654	-1.28138208818946	-1.28138208818946	-1.28138208818946	-1.28138208818946	-4.87690341948816	-5.55682479422927	-3.61570280283457	-3.61570280283457	-4.41288740232059	-3.61570280283457	-7.1376097830971	-5.55682479422927	-3.61570280283457	-5.08512052513124	-7.34582688874018	-7.34582688874018	-7.34582688874018	-6.16878093645938
ENSG00000007062	15963076	16084378	4	PROM1	prominin 1 [Source:HGNC Symbol;Acc:HGNC:9454]	protein_coding	-;-;-;-;-;-;-;-;-;-;-;-;-;-;-;-;-;-;-;-;-;-;-;-;-;-;-;-;-;-;-;-;-;-;-;-;-;-;-;-;-;-;-	7434	80	409	539	8260	185	14	6	182	125	1.83142413354036	4.85996487230799	4.42053249526133	8.45911709588157	1.45396281815939	-0.528539266030142	-1.96391103681873	3.92846105615355	2.31240211021721	-2.45341309339858	0.575127645369052	0.135695268322395	4.17427986894263	-2.83087440877955	-4.81337649296908	-6.24874826375767	-0.356376170785389	-1.97243511672173	3.41107745202762	2.71241173906882	5.30403552342051	9.34262012404075	3.53739071361047	0.354963762129039	-0.384257718331473	1.78090792291438	3.19590513837639	-1.06271455465931	1.96582618410832	1.52639380706166	5.5649784076819	-1.44017587004028
ENSG00000223823	1137017	1144056	1	LINC01342	long intergenic non-protein coding RNA 1342 [Source:HGNC Symbol;Acc:HGNC:50551]	lincRNA	+;+;+	1620	0	0	0	0	3	0	0	0	0	-6.41830964254171	-6.41830964254171	-6.41830964254171	-6.41830964254171	-4.1602733666089	-6.41830964254171	-6.41830964254171	-6.41830964254171	-6.41830964254171	-0.926376904434406	-0.926376904434406	-0.926376904434406	-0.926376904434406	1.3316593714984	-0.926376904434406	-0.926376904434406	-0.926376904434406	-0.926376904434406	-5.74417192032054	-5.75703354016059	-4.21467868614419	-4.21467868614419	-4.72450976420298	-4.21467868614419	-5.74417192032054	-5.75703354016059	-4.21467868614419	-7.11430345565161	-7.11430345565161	-7.11430345565161	-7.11430345565161	-4.8562671797188
ENSG00000207730	1167092	1167202	1	MIR200B	microRNA 200b [Source:HGNC Symbol;Acc:HGNC:31579]	miRNA	+	111	0	0	0	0	0	0	0	0	0	-6.41830964254171	-6.41830964254171	-6.41830964254171	-6.41830964254171	-6.41830964254171	-6.41830964254171	-6.41830964254171	-6.41830964254171	-6.41830964254171	-0.404702372330621	-0.404702372330621	-0.404702372330621	-0.404702372330621	-0.40470237233062	-0.404702372330621	-0.404702372330621	-0.404702372330621	-0.404702372330621	-6.71709318918958	-6.26539852461177	-5.40424133072811	-5.40424133072811	-5.84185861688193	-5.40424133072811	-6.71709318918958	-6.26539852461177	-5.40424133072811	-3.24694122422973	-3.24694122422973	-3.24694122422973	-3.24694122422973	-3.24694122422972
ENSG00000207607	1167846	1167956	1	MIR200A	microRNA 200a [Source:HGNC Symbol;Acc:HGNC:31578]	miRNA	+	111	0	0	0	0	0	0	0	0	0	-6.41830964254171	-6.41830964254171	-6.41830964254171	-6.41830964254171	-6.41830964254171	-6.41830964254171	-6.41830964254171	-6.41830964254171	-6.41830964254171	-0.555376395988378	-0.555376395988378	-0.555376395988378	-0.555376395988378	-0.555376395988377	-0.555376395988378	-0.555376395988378	-0.555376395988378	-0.555376395988378	-6.75699120567026	-6.26328881116703	-5.1040446198853	-5.1040446198853	-5.65502681514696	-5.1040446198853	-6.75699120567026	-6.26328881116703	-5.1040446198853	-3.24694122422973	-3.24694122422973	-3.24694122422973	-3.24694122422973	-3.24694122422972
ENSG00000198976	1169005	1169087	1	MIR429	microRNA 429 [Source:HGNC Symbol;Acc:HGNC:13784]	miRNA	+	83	0	0	0	0	0	0	0	0	0	-6.41830964254171	-6.41830964254171	-6.41830964254171	-6.41830964254171	-6.41830964254171	-6.41830964254171	-6.41830964254171	-6.41830964254171	-6.41830964254171	-0.368588357093571	-0.368588357093571	-0.368588357093571	-0.368588357093571	-0.36858835709357	-0.368588357093571	-0.368588357093571	-0.368588357093571	-0.368588357093571	-6.99375881228983	-6.04596017976351	-5.16586144956049	-5.16586144956049	-5.77516057047027	-5.16586144956049	-6.99375881228983	-6.04596017976351	-5.16586144956049	-2.82756478922654	-2.82756478922654	-2.82756478922654	-2.82756478922654	-2.82756478922654
ENSG00000272141	1169357	1170343	1	RP11-465B22.8		lincRNA	+	987	0	0	9	0	0	0	1	2	0	-6.41830964254171	-6.41830964254171	-1.43802761393618	-6.41830964254171	-6.41830964254171	-6.41830964254171	-4.25248428891761	-2.4829204341288	-6.41830964254171	-1.3633080587451	-1.3633080587451	3.61697396986042	-1.3633080587451	-1.3633080587451	-1.3633080587451	0.802517294878994	2.5720811496678	-1.3633080587451	-7.53607986546256	-6.30664666115942	-0.646940045239622	-5.62722207384515	-5.07249010734601	-5.62722207384515	-5.37025451183847	-2.37125745274651	-5.62722207384515	-6.39943163233602	-6.39943163233602	-1.41914960373049	-6.39943163233602	-6.39943163233602
ENSG00000205231	1173056	1179555	1	TTLL10-AS1	TTLL10 antisense RNA 1 [Source:HGNC Symbol;Acc:HGNC:41159]	antisense	-;-	3532	0	1	21	0	3	0	2	19	0	-6.41830964254171	-3.59656509981029	-0.241991416019139	-6.41830964254171	-4.1602733666089	-6.41830964254171	-3.42292256643482	0.678067061101019	-6.41830964254171	-3.20354597426368	-0.381801431532262	2.97277225225889	-3.20354597426368	-0.945509698330878	-3.20354597426368	-0.208158898156794	3.89283072937904	-3.20354597426368	-4.98021568094198	-4.58133039952027	1.49265694154022	-4.68366128498235	-3.25389519986398	-4.68366128498235	-1.98482860483509	-0.306698238608963	-4.68366128498235	-8.23879498552809	-5.41705044279667	-2.06247675900552	-8.23879498552809	-5.98075870959528
ENSG00000162571	1173884	1197935	1	TTLL10	tubulin tyrosine ligase-like family member 10 [Source:HGNC Symbol;Acc:HGNC:26693]	protein_coding	+;+;+;+;+;+;+;+;+;+;+;+;+;+;+;+;+	3943	0	0	71	2	0	1	18	28	5	-6.41830964254171	-6.41830964254171	1.50132095998058	-3.36734738642327	-6.41830964254171	-4.04989651243132	-0.423500220380739	1.23410175515123	-2.25216900906577	-4.88058359988531	-4.88058359988531	3.03904700263698	-1.82962134376687	-4.8805835998853	-2.51217046977492	1.11422582227566	2.77182779780763	-0.714442966409371	-6.9321123987753	-8.55612667287229	1.35214023843655	-3.5165281079673	-2.77237170158425	-4.19907723397536	-0.937302976614331	-0.903715275179352	-2.4013497306098	-8.39760335298744	-8.39760335298744	-0.477972750465147	-5.346641096869	-8.39760335298743
ENSG00000186891	1203508	1206691	1	TNFRSF18	tumor necrosis factor receptor superfamily, member 18 [Source:HGNC Symbol;Acc:HGNC:11914]	protein_coding	-;-;-;-;-	1370	22	0	102	3	37	0	21	37	13	-0.0186303918201146	-6.41830964254171	2.02218716488608	-2.84160999928227	-0.843544275045429	-6.41830964254171	-0.204343332910594	1.63445488853654	-0.923977284994829	1.42856874162088	-4.97111050910071	3.46938629832707	-1.39441086584128	0.603654858395565	-4.97111050910071	1.2428558005304	3.08165402197754	0.523221848446166	-1.65277557770688	-4.82082962193755	4.04144630293367	-0.822350861234675	-0.595989551041094	-4.39905050449411	-1.83848851879736	3.2319349091407	1.09528185305277	-0.472806285005917	-6.87248553572751	1.56801127170027	-3.29578589246808	-1.29772016823123
ENSG00000186827	1211326	1214138	1	TNFRSF4	tumor necrosis factor receptor superfamily, member 4 [Source:HGNC Symbol;Acc:HGNC:11918]	protein_coding	-;-;-;-;-	1721	14	14	191	1	56	6	82	81	35	-0.66097568384399	0.0076590805700103	2.92525431871515	-4.20299676908694	-0.255949401296329	-1.71884848048285	1.74636058301018	2.76189716776933	0.484607105871046	-0.481017164288583	0.187617600125418	3.10521283827056	-4.02303824953154	-0.0759908817409219	-1.53888996092744	1.92631910256559	2.94185568732474	0.664565625426454	-1.71929864912684	0.799033890691776	4.16036726792148	-2.96788381988061	0.232867823407042	-0.48373553127651	0.688037617727329	3.5532719778911	1.71972005507738	-1.44422278122211	-0.775588016808106	2.14200722133703	-4.98624386646506	-1.03919649867445
ENSG00000198719	170282206	170306565	6	DLL1	delta-like 1 (Drosophila) [Source:HGNC Symbol;Acc:HGNC:2908]	protein_coding	-;-;-;-;-;-;-;-;-;-;-;-	3226	432	16	256	40	459	3	2	26	10	4.26051632796519	0.198205261679343	3.34726154173049	0.778935615888906	2.76125146153385	-2.66436444180392	-3.42292256643482	1.12773804779192	-1.29291926436124	3.4359803470865	-0.626330719199346	2.5227255608518	-0.0456003649897827	1.93671548065516	-3.48890042268261	-4.24745854731351	0.303202066913228	-2.11745524523993	4.90894684503247	1.13159432506147	5.32031739097165	2.75199146513006	1.69926527401396	-0.691308592562765	-2.77449204936754	2.06112711117404	0.680136584879911	2.57076988947163	-1.49154117681421	1.65751510323694	-0.91081082260465	1.0715050230403
ENSG00000145708	76952713	76981158	5	CRHBP	corticotropin releasing hormone binding protein [Source:HGNC Symbol;Acc:HGNC:2356]	protein_coding	+;+;+;+;+;+;+;+;+	2803	103	34	3035	207	19	25	1	128	89	2.19493778229767	1.27786310281037	6.913223883874	3.14254148824925	-1.77667518598434	0.297216020102591	-4.25248428891761	3.42113372012044	1.82372426821742	-0.57045645065472	-1.48753113014202	4.14782965092161	0.377147255296854	-4.54206941893673	-2.4681782128498	-7.01787852187	0.655739487168051	-0.94166996473497	2.56186936593258	-1.28643291718384	6.2772251250133	2.50654272938855	1.38483788094172	-0.338782738758109	-3.8855527052827	0.85683770012623	1.18772550935672	0.707966037927264	-0.209108641560033	5.42625213950359	1.65556974387884	-3.26364693035475
ENSG00000184163	1242446	1246722	1	FAM132A	family with sequence similarity 132, member A [Source:HGNC Symbol;Acc:HGNC:32308]	protein_coding	-;-;-;-;-	1794	7	1	4	0	33	1	8	0	3	-1.63454791650212	-3.59656509981029	-2.55192400690994	-6.41830964254171	-1.00493916802055	-4.04989651243132	-1.56541961324258	-6.41830964254171	-2.93653185626562	1.62352533304221	-0.33849185026595	0.706149242634393	-3.16023639299737	2.25313408152379	-0.791823262886987	1.69265363630176	-3.16023639299737	0.321541393278718	-3.12288238095748	-1.12782516421898	0.26308682818114	-3.60329880745062	-1.81220918940661	-1.23488567734024	-3.05375407769794	-3.9495697069504	-0.121521021174535	-2.4777278067593	-4.43974499006746	-3.39510389716712	-7.26148953279888	-1.84811905827773
ENSG00000260179	1249777	1251334	1	RP5-902P8.12		lincRNA	-	1558	3	3	2	0	18	1	6	0	2	-2.7887453120236	-2.15448612706079	-3.45624945148124	-6.41830964254171	-1.85147033592284	-4.04989651243132	-1.96391103681873	-6.41830964254171	-3.45832842861102	0.256467607529208	0.890726792492019	-0.411036531928429	-3.3730967229889	1.19374258362997	-1.00468359287852	1.08130188273407	-3.3730967229889	-0.413115509058218	-2.38796580895341	-1.48181789363316	-1.68988120852079	-4.65194139958126	-2.37806806765424	-2.28352826947088	-1.56313153374855	-5.74564140911408	-1.69196018565058	-3.42844054542318	-2.79418136046037	-4.09594468488082	-7.05800487594129	-2.49116556932242
ENSG00000232229	89829510	89840861	10	LINC00865	long intergenic non-protein coding RNA 865 [Source:HGNC Symbol;Acc:HGNC:45170]	lincRNA	+;+;+;+	4272	638	569	0	127	3205	1	4	18	20	4.82275724424785	5.33612933589522	-6.41830964254171	2.43894197145438	5.56287649443243	-4.04989651243132	-2.51634002414751	0.600650136391033	-0.31373431686588	4.02035496025478	4.53372705190216	-7.22071192653477	1.63653968746131	4.76047421043936	-4.85229879642439	-3.31874230814057	-0.20175214760203	-1.11613660085894	7.25780564977287	7.06370790209831	-2.03306373569097	6.82418787830511	2.72908319302813	0.335349394419412	-0.0812916186224801	2.32822870259412	4.07151158998486	2.72784559722238	3.24121768886976	-8.51322128956717	0.34403032442891	3.46796484740696
ENSG00000230415	1275223	1280420	1	RP5-902P8.10		lincRNA	+;+;+	513	6	0	6	5	120	2	6	1	6	-1.84823757872564	-6.41830964254171	-2.00031689803905	-2.15383977751718	0.832803262851255	-3.19682585840848	-1.96391103681873	-3.39157579492098	-2.0025905337817	0.381759841079659	-4.18831222273641	0.229680521766249	0.0761576422881198	3.06280068265655	-0.966828438603182	0.266086382986563	-1.16157837511569	0.227406886023591	-2.25623327944494	-4.28177683587943	0.197394708153221	0.0438718286750923	-0.865144443326717	-0.99911425221621	-2.37190673753804	-1.25504298825871	0.195121072410564	-0.885268309670603	-5.45534037348667	-1.03734762898401	-1.19087050846214	1.79577253190629
ENSG00000134460	6010689	6062325	10	IL2RA	interleukin 2 receptor, alpha [Source:HGNC Symbol;Acc:HGNC:6008]	protein_coding	-;-;-;-;-;-;-;-	3176	7422	4017	1254	938	261	754	371	39	416	8.36239200825297	8.15538876766294	5.63826347120271	5.32100924700077	1.94869333339533	5.19844651180399	3.92016222243987	1.71012509231613	4.04468001437898	5.39656135360042	5.18955811301039	2.67243281655016	2.35517859234822	-1.01713732125722	2.23261585715144	0.954331567787312	-1.25570556233643	1.07884935972643	5.70098798473368	8.58508207659643	2.2694624042484	1.95220818004646	2.28115686003725	1.82964544484968	1.25875819892057	2.13981840124961	0.675878947424671	6.6951810957721	6.48817785518207	3.97105255872184	3.6537983345199	0.281482420914462
ENSG00000257883	116661582	116698065	12	RP11-497G19.1		lincRNA	+;+	876	79	847	40	170	365	470	1	35	1	1.81333678266406	5.90992559067629	0.678112305154442	2.85886114944304	2.43129437620972	4.51682030785453	-4.25248428891761	1.5545949715738	-4.28390168108232	1.93474833409673	6.03133714210896	0.799523856587112	2.98027270087571	2.55270592764239	4.6382318592872	-4.13107273748494	1.67600652300647	-4.16249012964966	2.55741012109896	6.72889394778934	0.611832065799997	2.79258091008859	0.425628382428026	4.45054006850009	-3.50841095048271	2.37356332868685	-4.35018192043677	2.00433400772497	6.10092281573721	0.869109530215356	3.04985837450395	2.62229160127063
ENSG00000278073	1296110	1296170	1	MIR6726	microRNA 6726 [Source:HGNC Symbol;Acc:HGNC:50009]	miRNA	-	61	1	0	0	1	0	0	0	0	0	-4.15760327893277	-6.41830964254171	-6.41830964254171	-4.20299676908694	-6.41830964254171	-6.41830964254171	-6.41830964254171	-6.41830964254171	-6.41830964254171	1.73911855835414	-0.521587805254796	-0.521587805254796	1.69372506819997	-0.521587805254795	-0.521587805254796	-0.521587805254796	-0.521587805254796	-0.521587805254796	-5.32955683425536	-5.9228369688254	-5.9779545004714	-3.76264162701663	-5.76938752675842	-5.9779545004714	-7.5902631978643	-5.9228369688254	-5.9779545004714	-0.122556331833565	-2.38326269544251	-2.38326269544251	-0.167949821987743	-2.3832626954425
ENSG00000164929	103140710	103230305	8	BAALC	brain and acute leukemia, cytoplasmic [Source:HGNC Symbol;Acc:HGNC:14333]	protein_coding	+;+;+;+;+;+;+;+;+;+;+	3997	2568	2629	1722	11046	20710	346	34	973	322	6.83132608879119	7.54381568372732	6.09571921852015	8.87841535235778	8.25450613449437	4.07519563411618	0.483351856739752	6.3460614923745	3.6754555256169	1.00894298688199	1.72143258181812	0.273336116610945	3.05603225044858	2.43212303258516	-1.74718746779303	-5.33903124516945	0.5236783904653	-2.14692757629231	8.7180183314961	7.88822522287924	7.39006855533787	10.1727646891755	6.49837425147044	5.3695449709339	2.37004409944466	6.69047103152642	4.96980486243462	4.83240851603283	5.54489811096897	4.09680164576179	6.87949777959942	6.25558856173601
ENSG00000151967	159839861	159897360	3	SCHIP1	schwannomin interacting protein 1 [Source:HGNC Symbol;Acc:HGNC:15678]	protein_coding	+;+;+;+;+;+;+	7645	2038	1632	78	980	7692	7	47	39	70	6.49787345928629	6.85599782242516	1.6364412338366	5.3841849887025	6.8257027263775	-1.50441022049317	0.94713656524046	1.71012509231613	1.47856666825127	2.86853959855072	3.2266639616896	-1.99289262689897	1.75485112796694	3.19636886564194	-5.13374408122873	-2.68219729549511	-1.91920876841944	-2.1507671924843	8.14620174567602	8.00916022755644	4.58577695997831	8.33352071484421	4.92229869536171	1.44492550564855	2.59546485163019	2.86328749744741	4.42790239439298	3.56335695770021	3.92148132083908	-1.29807526774948	2.44966848711642	3.89118622479142
ENSG00000274153	1312502	1312566	1	MIR6727	microRNA 6727 [Source:HGNC Symbol;Acc:HGNC:50171]	miRNA	-	65	4	1	0	2	8	0	1	0	0	-2.40314730826242	-3.59656509981029	-6.41830964254171	-3.36734738642327	-2.94724379096703	-6.41830964254171	-4.25248428891761	-6.41830964254171	-6.41830964254171	1.94885595391258	0.755438162364709	-2.06630638036671	0.984655875751724	1.40475947120797	-2.06630638036671	0.0995189732573856	-2.06630638036671	-2.06630638036671	-3.06395557599042	-2.0293170197981	-3.64263105540116	-0.591668799282728	-3.24946834968704	-3.64263105540116	-4.91329255664561	-4.85106156252952	-3.64263105540116	1.54026916337121	0.346851371823345	-2.47489317090807	0.57606908521036	0.996172680666606
ENSG00000240731	1317581	1318689	1	RP5-890O3.9		sense_intronic	-;-	386	13	12	8	26	103	5	24	5	30	-0.765840706071272	-0.211939553221168	-1.60225081792343	0.162731046590848	0.613975437424349	-1.97082022539931	-0.0141296762556516	-1.21871071632986	0.264222556610123	-0.312469085419414	0.24143206743069	-1.14887919727157	0.616102667242706	1.06734705807621	-1.51744860474746	0.439241944396207	-0.765339095678001	0.717594177261981	-0.581515265362356	0.369335212874485	-0.698386791460839	1.06659507305344	0.00966986080324828	-1.06695619893672	0.170195764453264	-0.637435950234206	1.16808658307271	0.607486541322734	1.16138769417284	-0.228923570529421	1.53605829398485	1.98730268481836
ENSG00000086205	49146635	49208670	11	FOLH1	folate hydrolase (prostate-specific membrane antigen) 1 [Source:HGNC Symbol;Acc:HGNC:3788]	protein_coding	-;-;-;-;-;-;-;-;-;-;-;-;-;-;-;-;-;-;-;-;-;-;-	3824	80	10	8	48	125	2	0	24	0	1.83142413354036	-0.471071723369632	-1.60225081792343	1.04033062784218	0.891318082908005	-3.19682585840848	-6.41830964254171	1.01290397668256	-6.41830964254171	2.19066540531761	-0.111830451592376	-1.24300954614617	1.39957189961943	1.25055935468526	-2.83758458663122	-6.05906837076445	1.37214524845982	-6.05906837076445	4.63208999965657	-1.01014032135409	0.955889332487818	3.59847077825342	0.1783251889741	-0.638685707997231	-3.6176437764255	0.473835378698108	-3.86016949213046	-0.103658389778303	-2.40615424668829	-3.53733334124209	-0.894751895476486	-1.04376444041066
ENSG00000169962	1331314	1335306	1	TAS1R3	taste receptor, type 1, member 3 [Source:HGNC Symbol;Acc:HGNC:15661]	protein_coding	+;+;+;+;+;+	3433	80	7	17	11	106	6	40	3	21	1.83142413354036	-0.975658775276288	-0.542159773783077	-1.05787340651168	0.655083398178225	-1.71884848048285	0.716006057089217	-1.92973821315281	-0.244343712487444	2.26026639914778	-0.546816509668867	-0.113317508175656	-0.629031140904262	1.08392566378565	-1.29000621487542	1.14484832269664	-1.50089594754538	0.184498553119977	-0.16946553238623	1.10567310658544	1.67926618857892	1.16355255585032	0.644688222493226	0.502577481879154	-1.28488360883737	0.151593668708919	1.97708224987456	0.0519542762451886	-2.75512863257146	-2.32162963107825	-2.83734326380685	-1.12438645911694
ENSG00000196092	36833275	37034185	9	PAX5	paired box 5 [Source:HGNC Symbol;Acc:HGNC:8619]	protein_coding	-;-;-;-;-;-;-;-;-;-;-	9333	3552	398	1	56	6046	11	49	9	25	7.29927143201437	4.82064851389321	-4.28205930770549	1.26155091194177	6.4783654268267	-0.869841797165728	1.00690041482073	-0.388268629055589	0.00399448525331394	5.5872849408759	3.10866202275473	-5.99404579884397	-0.450435579196704	4.76637893568822	-2.58182828830421	-0.705086076317745	-2.10025512019407	-1.70799200588516	7.29861659768352	8.08138609800109	0.82691753177168	6.37052775141895	4.14240230473432	4.23913504231145	1.00624558048988	2.87246895505229	5.11297132473049	4.07693053642092	1.59830761829976	-7.50440020329894	-1.96078998365168	3.25602453123325
ENSG00000275884	1339650	1339708	1	MIR6808	microRNA 6808 [Source:HGNC Symbol;Acc:HGNC:50046]	miRNA	-	59	4	0	0	0	5	0	2	0	0	-2.40314730826242	-6.41830964254171	-6.41830964254171	-6.41830964254171	-3.54929388977603	-6.41830964254171	-3.42292256643482	-6.41830964254171	-6.41830964254171	3.00249274523331	-1.01266958904598	-1.01266958904598	-1.01266958904598	1.8563461637197	-1.01266958904598	1.98271748706091	-1.01266958904598	-1.01266958904598	-3.89970417286682	-4.21845779776879	-4.04097622245486	-4.04097622245486	-4.16384808228759	-4.04097622245486	-4.91947943103922	-4.21845779776879	-4.04097622245486	1.67999392703783	-2.33516840724146	-2.33516840724146	-2.33516840724146	0.533847345524219
ENSG00000162576	1352689	1361777	1	MXRA8	matrix-remodelling associated 8 [Source:HGNC Symbol;Acc:HGNC:7542]	protein_coding	-;-;-;-;-;-;-	3622	85	11	19	18	836	10	9	5	12	1.91860813787951	-0.33569538325119	-0.384282974948461	-0.361101842489121	3.62513783044441	-1.00426599455159	-1.40105241070149	-1.21871071632986	-1.03678989444852	1.7533572246209	-0.500946296509798	-0.549533888207069	-0.526352755747729	3.4598869171858	-1.16951690781019	-1.5663033239601	-1.38396162958847	-1.20204080770713	1.86803979628666	2.00217389251873	2.9991522377912	3.02233337025054	1.86061986475221	2.37916921818807	-1.45162075229434	1.11915855944006	2.34664531829113	0.061821591591432	-2.19248192953927	-2.24106952123654	-2.2178883887772	1.76835128415633
ENSG00000177455	28931939	28939346	16	CD19	CD19 molecule [Source:HGNC Symbol;Acc:HGNC:1633]	protein_coding	+;+;+;+;+;+;+;+;+;+;+;+;+	2711	2987	285	7	34	16342	7	34	4	12	7.04935734526498	4.33907865374675	-1.78759797043362	0.546204162952914	7.91277790166709	-1.50441022049317	0.483351856739752	-1.53085729434031	-1.03678989444852	6.04421561655012	3.33393692503189	-2.79273969914849	-0.458937565761947	6.90763617295223	-2.50955194920803	-0.521789871975109	-2.53599902305517	-2.04193162316338	7.35556646339408	8.40441312045672	2.90127101456406	5.2350731479506	3.85300157597187	3.18445876450452	0.789560974868849	2.53447717236966	3.65207909054916	5.61053223208935	2.90025354057112	-3.22642308360925	-0.892620950222711	6.47395278849146
ENSG00000223663	1378666	1379032	1	RP5-890O3.3		processed_pseudogene	+	367	0	0	3	0	5	1	0	2	0	-6.41830964254171	-6.41830964254171	-2.93435990261516	-6.41830964254171	-3.54929388977603	-4.04989651243132	-6.41830964254171	-2.4829204341288	-6.41830964254171	-1.85121640597143	-1.85121640597143	1.63273333395511	-1.85121640597143	1.01779934679425	0.517196724138951	-1.85121640597143	2.08417280244147	-1.85121640597143	-4.9124620937294	-6.60520677010361	-1.93733449849937	-5.42128423842592	-4.27628304518759	-3.05287110831554	-4.9124620937294	-2.6698175616907	-5.42128423842592	-4.97216161072283	-4.97216161072283	-1.48821187079629	-4.97216161072283	-2.10314585795715
ENSG00000237541	32741342	32747215	6	HLA-DQA2	major histocompatibility complex, class II, DQ alpha 2 [Source:HGNC Symbol;Acc:HGNC:4943]	protein_coding	+;+;+;+;+	1524	781	1614	738	1038	4919	3	5	14	225	5.11441423020721	6.8399989677035	4.87365562286427	5.46711520950723	6.18079284693037	-2.66436444180392	-2.21384386890007	0.241254818659056	3.15888889080128	2.66590380920196	4.39148854669824	2.42514520185901	3.01860478850198	3.73228242592511	-5.11287486280918	-4.66235428990533	-2.2072556023462	0.710378469796026	7.67069643100033	7.18042293993134	4.70847370537498	5.30193329201795	3.03128372905085	-2.8295463592932	0.342438331893041	0.581678790886898	2.993706973312	4.50655132737598	6.23213606487226	4.26579272003303	4.859252306676	5.57292994409913
ENSG00000132744	67642555	67650659	11	ACY3	aminoacylase 3 [Source:HGNC Symbol;Acc:HGNC:24104]	protein_coding	-;-;-;-;-;-;-;-	1300	78	45	55	95	1121	4	1	12	2	1.79501978494622	1.68055185794913	1.1346658603691	2.02116037081068	4.04800165525554	-2.27631177531471	-4.25248428891761	0.0212388921889123	-3.45832842861102	1.1927456255013	1.07827769850421	0.53239170092418	1.41888621136576	3.44572749581062	-2.87858593475963	-4.85475844836253	-0.581035267256007	-4.06060258805594	3.5606193451755	2.98310134933316	4.61121236432921	5.49770687477079	2.06685110993027	1.2002347286454	-2.48688472868833	1.32378838357294	0.0182180753490866	1.41650816169249	1.3020402346954	0.756154237115369	1.64264874755695	3.66949003200181
ENSG00000200488	76445079	76445410	2	RN7SKP203	RNA, 7SK small nuclear pseudogene 203 [Source:HGNC Symbol;Acc:HGNC:45927]	misc_RNA	-	332	88995	23086	361087	70493	7532	6985	1541	17412	15840	11.9461894040152	10.678167757291	13.8075912542837	11.5523410972722	6.79538012257271	8.40966033885302	5.97369174953257	10.5073640206538	9.29452939376829	2.5811315005414	1.31310985381722	4.4425333508099	2.18728319379833	-2.56967778090111	-0.955397564620798	-3.39136615394125	1.14230611717995	-0.0705285097055324	12.5192867599005	8.36799403833604	9.80265337550744	7.54740321849588	7.68507440573175	4.40472246007674	6.5467891054179	8.19719030169876	5.28959151499201	13.5369342573304	12.2689126106062	15.3983361075989	13.1430859505873	8.38612497588788
ENSG00000264293	1405460	1405752	1	RN7SL657P	RNA, 7SL, cytoplasmic 657, pseudogene [Source:HGNC Symbol;Acc:HGNC:46673]	misc_RNA	-	293	31	14	8	29	117	10	20	4	21	0.471164857102575	0.0076590805700103	-1.60225081792343	0.318712620664607	0.7965201992465	-1.00426599455159	-0.273761238499112	-1.53085729434031	-0.244343712487444	1.17760202440429	0.714096247871728	-0.89581365062171	1.02514978796632	1.50295736654822	-0.297828827249869	0.432675928802606	-0.824420127038594	0.462093454814274	0.146430326138472	1.02870096463185	-1.07988604559374	0.841077392994291	-0.149125709717309	-0.481901222221903	-0.598495769463215	-0.509815410278476	0.27802105984224	2.24219228734241	1.77868651080985	0.168776612316411	2.08974005090445	2.56754762948634
ENSG00000253851	103228425	103229314	8	RP11-318M2.3		antisense	-;-	583	477	572	213	1971	4072	80	8	190	54	4.40339125196068	5.34371364027997	3.08230572901748	6.39205602135623	5.90821371872155	1.96581908028975	-1.56541961324258	3.99047537665323	1.10596355088751	0.985466719394877	1.92578910771416	-0.335618803548324	2.97413148879042	2.49028918615574	-1.45210545227605	-4.98334414580839	0.572550844087426	-2.31196098167829	6.37138779898425	5.67618772782181	4.41123285701264	7.72098314935139	4.10596960438281	3.29474620828492	0.402576933780984	4.32294946419507	2.43489067888268	5.18182346342227	6.12214585174156	3.86073794047907	7.17048823281782	6.68664593018314
ENSG00000235098	1418420	1421769	1	ANKRD65	ankyrin repeat domain 65 [Source:HGNC Symbol;Acc:HGNC:42950]	protein_coding	-;-;-	2644	6	0	12	0	15	0	0	1	0	-1.84823757872564	-6.41830964254171	-1.03446176182482	-6.41830964254171	-2.10238138478634	-6.41830964254171	-6.41830964254171	-3.39157579492098	-6.41830964254171	1.95043970346943	-2.61963236034665	2.76421552037024	-2.61963236034665	1.69629589740872	-2.61963236034665	-2.61963236034665	0.407101487274079	-2.61963236034665	-1.61912493521694	-5.18221674159205	1.94945058355795	-3.43439729715894	-2.69367720702813	-3.43439729715894	-6.18919699903301	-2.15548289397133	-3.43439729715894	-3.25095975557124	-7.82103181938731	-2.43718393867042	-7.82103181938731	-3.50510356163194
ENSG00000225905	1420245	1422691	1	RP4-758J18.7		antisense	+;+	543	0	0	1	0	1	0	0	0	0	-6.41830964254171	-6.41830964254171	-4.28205930770549	-6.41830964254171	-5.2412636902609	-6.41830964254171	-6.41830964254171	-6.41830964254171	-6.41830964254171	-0.793843600612689	-0.793843600612689	1.34240673422352	-0.793843600612689	0.383202351668117	-0.793843600612689	-0.793843600612689	-0.793843600612689	-0.793843600612689	-6.63121959563101	-5.84505454919369	-2.81205014427456	-4.94830047911077	-5.15323179547816	-4.94830047911077	-6.63121959563101	-5.84505454919369	-4.94830047911077	-5.53733374568398	-5.53733374568398	-3.40108341084777	-5.53733374568398	-4.36028779340318
ENSG00000205116	1426128	1427787	1	TMEM88B	transmembrane protein 88B [Source:HGNC Symbol;Acc:HGNC:37099]	protein_coding	+;+	492	0	0	0	0	1	0	0	0	0	-6.41830964254171	-6.41830964254171	-6.41830964254171	-6.41830964254171	-5.2412636902609	-6.41830964254171	-6.41830964254171	-6.41830964254171	-6.41830964254171	-0.338311511655745	-0.338311511655745	-0.338311511655745	-0.338311511655745	0.838734440625061	-0.338311511655745	-0.338311511655745	-0.338311511655745	-0.338311511655745	-6.45205048860738	-5.75025602324701	-5.0985897339838	-5.0985897339838	-5.54974331885833	-5.0985897339838	-6.45205048860738	-5.75025602324701	-5.0985897339838	-5.39503986321886	-5.39503986321886	-5.39503986321886	-5.39503986321886	-4.21799391093805
ENSG00000225285	1430539	1434573	1	RP4-758J18.10		lincRNA	-;-;-	851	36	1	9	0	772	0	1	0	0	0.685202491852076	-3.59656509981029	-1.43802761393618	-6.41830964254171	3.51034906467046	-6.41830964254171	-4.25248428891761	-6.41830964254171	-6.41830964254171	3.67478510155683	-0.606982490105529	1.55155499576858	-3.42872703283695	6.49993167437522	-3.42872703283695	-1.26290167921285	-3.42872703283695	-3.42872703283695	1.8072262936076	-0.126184096296357	3.67468566704389	-1.30559636156164	-0.260889601865923	-1.30559636156164	-3.13046048716209	-2.94792863902778	-1.30559636156164	0.9179714548282	-3.36379613683416	-1.20525865096006	-6.18554067956558	3.74311802764658
ENSG00000179403	1434861	1442882	1	VWA1	von Willebrand factor A domain containing 1 [Source:HGNC Symbol;Acc:HGNC:30910]	protein_coding	+;+;+;+	5065	279	3	44	4	1014	0	22	5	3	3.63023268749527	-2.15448612706079	0.814657112234325	-2.45712246971364	3.90338063397502	-6.41830964254171	-0.138112816199874	-1.21871071632986	-2.93653185626562	4.00148987948168	-1.78322893507438	1.18591430422074	-2.08586527772723	4.27463782596143	-6.0470524505553	0.233144375786537	-0.847453524343448	-2.56527466427921	3.73959713618112	0.68736057020982	5.28859203615344	2.01681245420548	1.76821360134281	-1.94437471862259	-0.0287483675140235	1.62313598094075	1.53740306765349	1.28967041846885	-4.4950483960872	-1.52590515679209	-4.79768473874005	1.56281836494861
ENSG00000215915	1449689	1470158	1	ATAD3C	ATPase family, AAA domain containing 3C [Source:HGNC Symbol;Acc:HGNC:32151]	protein_coding	+;+;+;+;+;+;+;+;+;+;+;+	3976	3	9	10	2	20	6	12	3	4	-2.7887453120236	-0.620479177859927	-1.2906022391148	-3.36734738642327	-1.70556733967351	-1.71884848048285	-0.997195156734267	-1.92973821315281	-2.55414563874046	-1.2897727378477	0.878493396315968	0.208370335061096	-1.86837481224738	-0.206594765497613	-0.219875906306952	0.501777417441627	-0.430765638976912	-1.05517306456456	-2.62576786883454	-0.614936419872031	-0.160826431040118	-2.23757157834859	-1.31197101580707	-0.589072672408166	-0.834217713545208	-1.92419545516491	-1.42436983066578	-4.7800630689238	-2.61179693476013	-3.281919996015	-5.35866514332347	-3.69688509657371
ENSG00000250588	158962235	159897366	3	IQCJ-SCHIP1	IQCJ-SCHIP1 readthrough [Source:HGNC Symbol;Acc:HGNC:38842]	protein_coding	+;+;+;+;+;+;+;+;+;+;+;+;+;+;+;+;+	4409	1169	879	82	583	4327	4	43	24	48	5.69613307723312	5.9634165731289	1.7083263287624	4.635174133979	5.9958267250553	-2.27631177531471	0.819626091544916	1.01290397668256	0.937017825693418	2.55758126857758	2.82486476447336	-1.43022547989314	1.49662232532346	2.85727491639976	-5.41486358397025	-2.31892571711062	-2.12564783197298	-2.20153398296212	7.10055208609339	7.09884632253116	4.70910118169355	7.63594898691015	4.38865051855721	0.72446307761644	2.22404510040519	2.14833372608482	3.93779267862457	3.55568160027946	3.82296509617524	-0.432125148191262	2.49472265702534	3.85537524810164
ENSG00000213973	22752183	22784107	19	ZNF99	zinc finger protein 99 [Source:HGNC Symbol;Acc:HGNC:13175]	protein_coding	-;-;-;-;-	7883	4	95	1	127	10	3	0	32	0	-2.40314730826242	2.75578208479613	-4.28205930770549	2.43894197145438	-2.65157334102368	-2.66436444180392	-6.41830964254171	1.42585020130577	-6.41830964254171	-1.76271001404884	3.39621937900972	-3.64162201349191	3.07937926566796	-2.01113604681009	-2.02392714759033	-5.77787234832812	2.06628749551935	-5.77787234832812	0.769200353445087	0.199612884448264	-2.81750947297593	3.90349180618394	-1.2573922848446	-1.19981460707436	-3.2459619808342	-1.1303189990421	-4.95375980781215	-5.3818920827991	-0.22296268974055	-7.26080408224218	-0.539802803082305	-5.63031811556036
ENSG00000205090	1535174	1540453	1	TMEM240	transmembrane protein 240 [Source:HGNC Symbol;Acc:HGNC:25186]	protein_coding	-;-;-;-;-	1380	0	0	2	0	2	0	0	0	0	-6.41830964254171	-6.41830964254171	-3.45624945148124	-6.41830964254171	-4.60180565138124	-6.41830964254171	-6.41830964254171	-6.41830964254171	-6.41830964254171	-1.25287348974156	-1.25287348974156	1.70918670131891	-1.25287348974156	0.563630501418905	-1.25287348974156	-1.25287348974156	-1.25287348974156	-1.25287348974156	-6.25022771470153	-5.8976187719462	-1.55015895365983	-4.5122191447203	-4.59787863620397	-4.5122191447203	-6.25022771470153	-5.8976187719462	-4.5122191447203	-6.88297790954515	-6.88297790954515	-3.92091771848468	-6.88297790954515	-5.06647391838469
ENSG00000147100	74421461	74533917	X	SLC16A2	solute carrier family 16, member 2 (thyroid hormone transporter) [Source:HGNC Symbol;Acc:HGNC:10923]	protein_coding	+;+;+;+;+;+	4161	338	3	156	33	1689	3	10	5	5	3.90675300037283	-2.15448612706079	2.63372584790181	0.503485450982863	4.63904172335029	-2.66436444180392	-1.25351102374364	-1.21871071632986	-2.25216900906577	3.51328271070785	-2.54795641672577	2.24025555823683	0.110015161317883	4.24557143368531	-3.0578347314689	-1.64698131340862	-1.61218100599484	-2.64563929873075	4.41221772794117	0.106182389195223	5.20432189650857	3.07408149958962	2.02787224570131	-0.0937683931971613	-0.748046296175302	1.04195779992615	0.318427039540985	1.84982271199016	-4.21141641544346	0.576795559519141	-1.55344483739981	2.58211143496761
ENSG00000260314	17809344	17911170	10	MRC1	mannose receptor, C type 1 [Source:HGNC Symbol;Acc:HGNC:7228]	protein_coding	+;+;+;+;+;+;+;+;+;+;+;+;+;+;+;+;+;+;+;+;+;+;+;+;+;+;+;+;+;+	5198	7171	12407	716	803	46654	1642	2038	141	286	8.3127601188585	9.78231270782181	4.8300120732141	5.09689225262113	9.4261486441192	6.32101574847497	6.37691347971501	3.56053987705832	3.50457615707007	3.86484160750199	5.3343941964653	0.38209356185759	0.648973741264625	4.97823013276269	1.87309723711846	1.9289949683585	-0.887378634298191	-0.943342354286441	8.61180216749977	12.0088786663993	4.51330409164762	4.78018427105465	5.6289036668284	6.00430776690849	6.67595552835629	5.78710583563584	3.18786817550359	5.93480348504838	7.40435607401169	2.45205543940398	2.71893561881102	7.04819201030909
ENSG00000279244	1579756	1580046	1	AL645728.1	Uncharacterized protein [Source:UniProtKB/TrEMBL;Acc:A0A096LPI1]	protein_coding	+;+;+	276	0	0	0	0	0	0	0	0	0	-6.41830964254171	-6.41830964254171	-6.41830964254171	-6.41830964254171	-6.41830964254171	-6.41830964254171	-6.41830964254171	-6.41830964254171	-6.41830964254171	-0.318094993571405	-0.318094993571405	-0.318094993571405	-0.318094993571405	-0.318094993571404	-0.318094993571405	-0.318094993571405	-0.318094993571405	-0.318094993571405	-6.3585084281863	-6.52453278498623	-5.94071107538422	-5.94071107538422	-6.07997685965158	-5.94071107538422	-6.3585084281863	-6.52453278498623	-5.94071107538422	-4.56104981465779	-4.56104981465779	-4.56104981465779	-4.56104981465779	-4.56104981465779
ENSG00000274481	1583510	1583909	1	RP11-345P4.11		processed_pseudogene	-	400	0	0	0	0	0	0	0	0	0	-6.41830964254171	-6.41830964254171	-6.41830964254171	-6.41830964254171	-6.41830964254171	-6.41830964254171	-6.41830964254171	-6.41830964254171	-6.41830964254171	0	0	0	0	8.88178419700125e-16	0	0	0	0	-6.41830964254171	-6.41830964254171	-6.41830964254171	-6.41830964254171	-6.41830964254171	-6.41830964254171	-6.41830964254171	-6.41830964254171	-6.41830964254171	-5.09638154765434	-5.09638154765434	-5.09638154765434	-5.09638154765434	-5.09638154765434
ENSG00000280747	1589065	1589350	1	Metazoa_SRP	Metazoan signal recognition particle RNA [Source:RFAM;Acc:RF00017]	misc_RNA	-	286	1	0	0	0	0	0	0	0	0	-4.15760327893277	-6.41830964254171	-6.41830964254171	-6.41830964254171	-6.41830964254171	-6.41830964254171	-6.41830964254171	-6.41830964254171	-6.41830964254171	2.13511156563067	-0.125594797978275	-0.125594797978275	-0.125594797978275	-0.125594797978274	-0.125594797978275	-0.125594797978275	-0.125594797978275	-0.125594797978275	-4.71509039240776	-6.16840162615636	-6.46829124581877	-6.46829124581877	-6.26067535528326	-6.46829124581877	-6.9757967560167	-6.16840162615636	-6.46829124581877	-2.35169033104907	-4.61239669465801	-4.61239669465801	-4.61239669465801	-4.61239669465801
ENSG00000228594	1598012	1600096	1	C1orf233	chromosome 1 open reading frame 233 [Source:HGNC Symbol;Acc:HGNC:42951]	protein_coding	-	2085	24	2	17	12	1	26	22	1	17	0.105475826784728	-2.70237933187291	-0.542159773783077	-0.93527194713384	-5.2412636902609	0.353271460817153	-0.138112816199874	-3.39157579492098	-0.544504435615335	0.423160223073358	-2.38469493558428	-0.224475377494447	-0.61758755084521	-4.92357929397227	0.670955857105783	0.179571580088756	-3.07389139863235	-0.226820039326705	-3.06176359774531	-3.23676640837435	-0.141041145464991	-0.534153318815754	-1.07188433681966	0.754390089135239	-3.30535224072991	-3.92596287142242	-0.143385807297249	-0.954571556885211	-3.76242671554285	-1.60220715745302	-1.99531933080378	-6.30131107393084
ENSG00000167549	29614756	29622907	17	CORO6	coronin 6 [Source:HGNC Symbol;Acc:HGNC:21356]	protein_coding	-;-;-;-;-;-;-;-;-	4321	171	253	762	38	850	31	680	7	14	2.9248240125643	4.16735953175894	4.91980768199859	0.705452350983517	3.64907521251504	0.604896704012729	4.79377136272924	-0.744544580458898	-0.819349954384781	1.68956210352723	2.93209762272187	3.68454577296152	-0.529809558053552	2.41381330347797	-0.630365205024341	3.55850945369217	-1.97980648949597	-2.05461186342185	0.998775565792158	6.70444369321877	6.25948692022399	2.04513158920892	2.43933703621015	1.94457594223813	2.86772291595709	1.79253958100093	0.520329283840618	0.813458781636657	2.05599430083129	2.80844245107094	-1.40591287994413	1.5377099815874
ENSG00000007312	63928740	63932354	17	CD79B	CD79b molecule, immunoglobulin-associated beta [Source:HGNC Symbol;Acc:HGNC:1699]	protein_coding	-;-;-;-;-;-	2080	4326	3251	327	583	27365	209	174	68	124	7.58365435417064	7.85016780234307	3.70004844434762	4.635174133979	8.65649700452824	3.34858236701602	2.82909133144113	2.50998536304565	2.30084152282526	3.12050625889111	3.38701970706354	-0.763099650931911	0.172026038699466	4.19334890924871	-1.11456572826351	-1.6340567638384	-1.95316273223388	-2.16230657245427	8.17077692190544	10.0779642981207	6.49448931386081	7.42961500349219	6.12490012788366	6.14302323652921	3.41621389917592	4.73778185882324	5.09528239233845	6.52707082580428	6.7935842739767	2.64346491598125	3.57859060561263	7.59991347616188
ENSG00000189409	1632095	1701810	1	MMP23B	matrix metallopeptidase 23B [Source:HGNC Symbol;Acc:HGNC:7171]	protein_coding	+;+;+;+;+;+;+;+	2714	8	1	4	0	23	1	3	0	1	-1.44846453355675	-3.59656509981029	-2.55192400690994	-6.41830964254171	-1.51112752971946	-4.04989651243132	-2.89956150725698	-6.41830964254171	-4.28390168108232	2.4195596119591	0.271459045705566	1.31610013860591	-2.55028549702585	2.3568966157964	-0.181872366915471	0.968462638258874	-2.55028549702585	-0.415877535566472	-2.94349863786761	-1.1400805599731	-0.114719325495463	-3.98110496112722	-2.48221789445713	-1.61269183101684	-4.39459561156784	-3.96182510270452	-1.84669699966784	-2.88888525431352	-5.03698582056705	-3.99234472766671	-7.85873036329847	-2.95154825047622
ENSG00000095585	96191702	96271587	10	BLNK	B-cell linker [Source:HGNC Symbol;Acc:HGNC:14211]	protein_coding	-;-;-;-;-;-;-;-;-;-;-;-;-;-;-;-;-;-	3655	2800	747	14	150	8136	22	12	47	40	6.95609543999765	5.72870942016405	-0.817013822496158	2.67859890254361	6.90665552762826	0.114662203663787	-0.997195156734267	1.97843392405211	0.675744443764399	4.54189828829222	3.31451226845861	-3.23121097420159	0.264401750838172	4.49245837592282	-2.29953494804165	-3.4113923084397	-0.43576322765333	-1.73845270794104	8.22526111208062	7.85085599081934	2.75938281997302	6.25499554501278	4.24246832079694	3.69105884613296	0.271970515348704	4.1005804947074	4.25214108623357	5.08622403381994	3.85883801398634	-2.68688522867387	0.808727496365897	5.03678412145055
ENSG00000152953	5051442	5500998	4	STK32B	serine/threonine kinase 32B [Source:HGNC Symbol;Acc:HGNC:14217]	protein_coding	+;+;+;+;+;+;+;+;+;+;+;+;+;+;+;+;+;+;+;+	5324	2799	935	89	183	10698	18	11	39	29	6.95558014827542	6.05250358143502	1.82610170232274	2.96500486112211	7.3015713822088	-0.17138644562156	-1.11966827833661	1.71012509231613	0.215797196523594	3.82147417842046	2.91839761158006	-1.30800426753222	-0.169101108732843	4.16746541235384	-3.30549241547652	-4.25377424819156	-1.42398087753883	-2.91830877333136	8.85936047138622	7.64656050820941	5.38734588543394	6.52624904423332	4.78732776049201	3.38985773748964	0.784112044774192	3.30418201909052	3.7770413796348	4.54306957702561	3.63999301018521	-0.586408868927068	0.552494289872307	4.88906081095899
ENSG00000021645	78242391	79868290	14	NRXN3	neurexin 3 [Source:HGNC Symbol;Acc:HGNC:8010]	protein_coding	+;+;+;+;+;+;+;+;+;+;+;+;+;+;+;+;+;+;+;+;+;+;+;+;+;+;+;+;+;+;+;+;+;+;+	15206	5986	675	10	60	8344	9	4	46	1	8.05218858182725	5.58252260909427	-1.2906022391148	1.36061746381862	6.94307150159819	-1.15251437081656	-2.51634002414751	1.94750008156918	-4.28390168108232	6.6761477280757	4.20648175534271	-2.66664309286635	-0.015423389932935	5.56703064784664	-2.52855522456811	-3.89238087789906	0.571459227817626	-5.65994253483388	11.0588095461234	7.16569734153428	1.89683873366054	4.54805843659395	3.15540892502971	2.03492660195877	0.49028094014862	3.53067481400919	-1.09646070830699	4.12561979075523	1.65595381802224	-5.21717103018682	-2.5659513272534	3.01650271052617
ENSG00000019991	81699006	81770438	7	HGF	hepatocyte growth factor (hepapoietin A; scatter factor) [Source:HGNC Symbol;Acc:HGNC:4893]	protein_coding	-;-;-;-;-;-;-;-;-;-;-;-;-;-;-;-;-;-;-;-;-	8897	790	18378	3761	9689	685	2726	327	345	869	5.13093878765954	10.3491319414179	7.22261665781074	8.68931601794481	3.33804020221427	7.05226328165355	3.73818359379668	4.85059544734634	5.10691974621358	-0.311438273118075	4.90675488064027	1.78023959703313	3.24693895716719	-2.10433685856334	1.60988622087594	-1.70419346698093	-0.591781613431276	-0.335457314564036	4.23198105869651	9.48405690029688	5.28795698781074	6.7546563479448	4.5672806578588	5.11760361165354	2.83922586483365	3.98552040622534	3.17226007621357	1.97761983525906	7.19581298901741	4.06929770541027	5.53599706554433	0.184721249813799
ENSG00000269227	1673275	1674397	1	RP11-345P4.6		transcribed_processed_pseudogene	+;+	502	22	12	32	17	125	11	25	8	16	-0.0186303918201146	-0.211939553221168	0.358817400797116	-0.44229011063546	0.891318082908005	-0.869841797165728	0.0440824798758162	-0.555436570057796	-0.630430426231295	-0.0133074537600652	-0.206616615161118	0.364140338857165	-0.43696717257541	0.896641020968054	-0.864518859105679	0.0494054179358656	-0.550113631997747	-0.625107488171246	0.542146460346456	-0.000432849049110978	0.875243588543741	0.0741360771111655	0.271494268356662	-0.353415609419103	0.604859332042387	-0.343929865885739	-0.11400423848467	0.9756103388912	0.782301177490147	1.35305813150843	0.551950620075855	1.88555881361932
ENSG00000215914	1699942	1701782	1	MMP23A	matrix metallopeptidase 23A (pseudogene) [Source:HGNC Symbol;Acc:HGNC:7170]	unprocessed_pseudogene	+;+;+;+;+;+;+	1017	5	0	5	0	17	1	3	0	1	-2.09917564946856	-6.41830964254171	-2.24991646433148	-6.41830964254171	-1.93035621535831	-4.04989651243132	-2.89956150725698	-6.41830964254171	-4.28390168108232	2.14332725502111	-2.17580673805204	1.99258644015819	-2.17580673805204	2.31214668913136	0.192606392058346	1.34294139723269	-2.17580673805204	-0.0413987765926542	-4.00014404893403	-3.80662132004066	-0.128740006154697	-4.29713318436492	-2.88633207055602	-1.92872005425454	-4.80052990672245	-3.80662132004066	-2.16272522290554	-2.12349532866398	-6.44262932173712	-2.27423614352689	-6.44262932173712	-1.95467589455372
ENSG00000178773	89575768	89597246	16	CPNE7	copine VII [Source:HGNC Symbol;Acc:HGNC:2320]	protein_coding	+;+;+;+;+;+;+;+;+;+;+;+;+;+;+;+;+;+;+;+	3048	567	109	520	50	83	18	15	59	15	4.65262419003712	2.95378999148417	4.36878762640362	1.09889621445173	0.305167714318923	-0.17138644562156	-0.682017034922664	2.30561723200603	-0.721800043411532	2.81096819391031	1.11213399535736	2.52713163027681	-0.742759781675079	-1.53648828180788	-2.01304244174837	-2.52367303104947	0.46396123587922	-2.56345603953834	3.93415050234894	2.75537053561095	5.18825400974482	1.91836259779293	1.73100377748752	0.64807993771964	-1.40049072261084	2.10719777613281	0.0976663399296687	3.04476128720589	1.34592708865293	2.76092472357238	-0.508966688379507	-1.30269518851231
ENSG00000204682	21492658	21497262	10	CASC10	cancer susceptibility candidate 10 [Source:HGNC Symbol;Acc:HGNC:31448]	protein_coding	-;-	3801	32	78	73	29	17	1	0	26	4	0.51658823183045	2.47187290987858	1.54123514684102	0.318712620664607	-1.93035621535831	-4.04989651243132	-6.41830964254171	1.12773804779192	-2.55414563874046	0.364402323677759	2.31968700172589	1.38904923868833	0.166526712511916	-2.082542123511	-4.20208242058401	-6.5704955506944	0.975552139639226	-2.70633154689315	2.30592464578925	0.638258108007935	2.79275555423399	1.57023302805757	-0.343510222814659	-2.79837610503836	-4.62897322858291	-0.705876754078726	-1.30262523134749	-1.40979079336943	0.545493884678699	-0.385143878358857	-1.60766640453527	-3.85673524055819
ENSG00000153246	159932006	160062610	2	PLA2R1	phospholipase A2 receptor 1, 180kDa [Source:HGNC Symbol;Acc:HGNC:9042]	protein_coding	-;-;-;-;-;-;-;-;-;-;-;-;-;-;-;-;-;-;-;-;-;-;-;-;-;-;-;-;-;-;-	9805	17	64	178	224	11	3	0	44	17	-0.385582160544078	2.18713567455026	2.82372109535892	3.25626447741665	-2.52373779417615	-2.66436444180392	-6.41830964254171	1.88356851938382	-0.544504435615335	-1.12641874765151	1.44629908744283	2.08288450825148	2.51542789030922	-3.26457438128359	-3.40520102891135	-7.15914622964914	1.14273193227638	-1.28534102272277	1.51793326010718	-0.661092750115789	2.02000189481586	2.45254527687359	-0.556770178099866	-3.46808364234698	-4.51479422189045	-0.964659905282234	-1.34822363615839	-3.6790997909615	-1.10638195586716	-0.469796535058506	-0.037253153000774	-5.81725542459358
ENSG00000064989	187343129	187448460	2	CALCRL	calcitonin receptor-like [Source:HGNC Symbol;Acc:HGNC:16709]	protein_coding	-;-;-;-;-;-;-;-;-;-;-;-;-;-;-;-;-;-	6144	426	1717	1278	1844	156	130	19	129	85	4.24035084162286	6.92923959571291	5.66560759922148	6.29598073356894	1.20912773336746	2.66459700492005	-0.346688903111126	3.432348768259	1.75760599755745	0.375078426481125	3.06396718057117	1.80033518407974	2.4307083184272	-2.65614468177428	-1.20067541022168	-4.21196131825286	-0.432923646882738	-2.10766641758429	4.58814404706177	5.26769251205803	4.81449883502929	5.44487196937674	2.92810077131478	1.81348824072786	0.00110430232778208	1.77080168460411	0.906497233365257	1.62117262556379	4.31006137965384	3.04642938316241	3.67680251750987	-1.41005048269161
ENSG00000106078	51016212	51316818	7	COBL	cordon-bleu WH2 repeat protein [Source:HGNC Symbol;Acc:HGNC:22199]	protein_coding	-;-;-;-;-;-;-;-;-;-;-;-;-;-;-;-;-;-;-	14349	90	174	0	71	1891	0	0	46	8	2.00082239778838	3.62773562430191	-6.41830964254171	1.60245593162526	4.801949439762	-6.41830964254171	-6.41830964254171	1.94750008156918	-1.60455137941429	1.75478566723912	3.38169889375265	-6.66434637309097	1.356419201076	4.55591270921274	-6.66434637309097	-6.66434637309097	1.70146335101992	-1.85058810996355	6.48938259926491	4.19387115128431	-1.35411238099778	6.66665319316918	1.99628457858383	-1.35411238099778	-1.92974944106518	2.51363560855158	3.45964588212964	-1.84205589425699	-0.215142667743467	-10.2611879345871	-2.24042236042011	0.959071147716623
ENSG00000103522	27402162	27452042	16	IL21R	interleukin 21 receptor [Source:HGNC Symbol;Acc:HGNC:6006]	protein_coding	+;+;+;+;+;+;+;+;+;+;+;+	5467	1626	734	45	41	2845	79	511	6	111	6.17209395696373	5.70338687404996	0.846865455230673	0.814319730651533	5.39102594363506	1.94772639299553	4.38176101924732	-0.962234361007983	2.14146195338512	4.43801904114604	3.96931195823228	-0.887209460587007	-0.919755185166148	3.65695102781738	0.213651477177848	2.64768610342964	-2.69630927682566	0.407387037567434	4.65839320695288	8.65704792403093	2.41544915882523	2.38290343424608	3.25852697047173	3.51631009659008	2.86806026923648	1.99142668897298	3.71004565697967	3.72134458142623	3.25263749851247	-1.60388392030682	-1.63642964488596	2.94027656809756
ENSG00000231050	1891471	1892658	1	RP1-140A9.1		antisense	+;+	906	3	1	6	5	110	3	0	2	1	-2.7887453120236	-3.59656509981029	-2.00031689803905	-2.15383977751718	0.70813307682406	-2.66436444180392	-6.41830964254171	-2.4829204341288	-4.28390168108232	-0.531572763043329	-1.33939255083002	0.256855650941223	0.103332771463093	2.96530562580433	-0.407191892823651	-4.16113709356144	-0.225747885148532	-2.02672913210206	-0.914856096288327	-2.79435053237353	0.3469144831001	0.193391603621971	-1.19546229949678	-0.317133060664773	-4.54442042680644	-1.68070586669204	-1.93667029994318	-2.64632826740775	-3.45414805519444	-1.85789985342319	-2.01142273290132	0.850550121439912
ENSG00000169885	1914827	1917296	1	CALML6	calmodulin-like 6 [Source:HGNC Symbol;Acc:HGNC:24193]	protein_coding	+;+;+	2321	1	0	0	0	116	0	3	0	5	-4.15760327893277	-6.41830964254171	-6.41830964254171	-6.41830964254171	0.784220193736798	-6.41830964254171	-2.89956150725698	-6.41830964254171	-2.25216900906577	-0.399143069384859	-2.6598494329938	-2.6598494329938	-2.6598494329938	4.54268040328471	-2.6598494329938	0.858898702290928	-2.6598494329938	1.50629120048213	-3.13807533024688	-4.06467803980998	-2.48763377131293	-2.48763377131293	-1.80041722343229	-2.48763377131293	-1.8800335585711	-4.06467803980998	1.67850686216301	-5.37234980161516	-7.6330561652241	-7.6330561652241	-7.6330561652241	-0.430526328945598
ENSG00000178821	1917590	1919273	1	TMEM52	transmembrane protein 52 [Source:HGNC Symbol;Acc:HGNC:27916]	protein_coding	-;-	1594	0	0	0	0	5	1	7	0	0	-6.41830964254171	-6.41830964254171	-6.41830964254171	-6.41830964254171	-3.54929388977603	-4.04989651243132	-1.75095026681685	-6.41830964254171	-6.41830964254171	-2.15667859675433	-2.15667859675433	-2.15667859675433	-2.15667859675433	0.712337156011346	0.211734533356049	2.51068077897052	-2.15667859675433	-2.15667859675433	-6.8625187403023	-5.24558936870318	-3.24079731424486	-3.24079731424486	-3.2754090386248	-0.872384184134479	-2.19515936457744	-5.24558936870318	-3.24079731424486	-7.09096127187009	-7.09096127187009	-7.09096127187009	-7.09096127187009	-4.22194551910441
ENSG00000142609	1921951	2003837	1	CFAP74	cilia and flagella associated protein 74 [Source:HGNC Symbol;Acc:HGNC:29368]	protein_coding	-;-;-;-;-;-;-;-;-;-;-;-;-;-;-;-;-;-;-;-;-;-;-;-;-;-;-;-;-;-;-;-;-;-;-;-;-;-;-	10422	0	1	0	1	0	0	0	2	3	-6.41830964254171	-3.59656509981029	-6.41830964254171	-4.20299676908694	-6.41830964254171	-6.41830964254171	-6.41830964254171	-2.4829204341288	-2.93653185626562	-3.09406095127197	-0.272316408540551	-3.09406095127197	-0.878748077817208	-3.09406095127197	-3.09406095127197	-3.09406095127197	0.841328257140936	0.387716835004117	-4.71339295565953	-5.88270304247918	-5.17949231330993	-2.96417943985517	-4.07461075080465	-5.17949231330993	-4.71339295565953	-4.7690583767977	-1.69771452703384	-9.79986989731117	-6.97812535457975	-9.79986989731117	-7.58455702385641	-9.79986989731117
ENSG00000233542	2013213	2015530	1	RP11-547D24.1		antisense	-;-	1954	0	1	4	0	10	0	0	5	0	-6.41830964254171	-3.59656509981029	-2.55192400690994	-6.41830964254171	-2.65157334102368	-6.41830964254171	-6.41830964254171	-1.21871071632986	-6.41830964254171	-1.72423559843975	1.09750894429166	2.14215003719201	-1.72423559843975	2.04250070307827	-1.72423559843975	-1.72423559843975	3.47536332777209	-1.72423559843975	-3.7402513737566	-3.98563911916089	-1.74069180955897	-5.60707744519073	-4.34040448210739	-5.60707744519073	-3.7402513737566	-1.60778473568046	-5.60707744519073	-7.38474010984801	-4.56299556711659	-3.51835447421624	-7.38474010984801	-3.61800380832998
ENSG00000187730	2019324	2030751	1	GABRD	gamma-aminobutyric acid (GABA) A receptor, delta [Source:HGNC Symbol;Acc:HGNC:4084]	protein_coding	+;+;+;+;+;+;+;+;+	1928	3	0	4	1	154	0	0	0	0	-2.7887453120236	-6.41830964254171	-2.55192400690994	-4.20299676908694	1.19060680583138	-6.41830964254171	-6.41830964254171	-6.41830964254171	-6.41830964254171	1.47024462681161	-2.1593197037065	1.70706593192526	0.0559931697482599	5.44959674466658	-2.1593197037065	-2.1593197037065	-2.1593197037065	-2.1593197037065	-1.85575569229834	-3.64347772471881	0.952907625515834	-0.698165136661165	-2.15221487441533	-2.91347801011593	-5.48532002281645	-3.64347772471881	-2.91347801011593	-3.73585036359147	-7.36541469410958	-3.49902905847782	-5.15010182065482	0.243501754263507
ENSG00000226969	2049203	2050070	1	RP11-547D24.3		antisense	-;-;-	538	0	0	0	0	1	0	0	0	0	-6.41830964254171	-6.41830964254171	-6.41830964254171	-6.41830964254171	-5.2412636902609	-6.41830964254171	-6.41830964254171	-6.41830964254171	-6.41830964254171	-0.791474598424858	-0.791474598424858	-0.791474598424858	-0.791474598424858	0.385571353855948	-0.791474598424858	-0.791474598424858	-0.791474598424858	-0.791474598424858	-6.07119678221869	-6.12877450880719	-4.73875301505157	-4.73875301505157	-5.18290093744061	-4.73875301505157	-6.07119678221869	-6.12877450880719	-4.73875301505157	-5.52398772043624	-5.52398772043624	-5.52398772043624	-5.52398772043624	-4.34694176815544
ENSG00000165757	30012800	30115494	10	KIAA1462	KIAA1462 [Source:HGNC Symbol;Acc:HGNC:29283]	protein_coding	-;-;-;-;-;-	9515	946	1191	211	222	347	8	13	167	88	5.39084693086967	6.40158409566705	3.06871417519682	3.24334132592133	2.35849579221786	-1.31775967596043	-0.884310346724992	3.80447021368257	1.80747660412073	3.31348213557027	4.32421930036765	0.991349379897414	1.16597653062192	0.281130996918457	-3.39512447125983	-2.9616751420244	1.72710541838317	-0.269888191178679	5.7498808179269	6.37346000617864	3.29222562401874	3.46685277474325	2.15340376380421	-1.0942482271385	-0.525276459667763	3.77634612419416	2.03098805294265	2.14064327437038	3.15138043916776	-0.181489481302479	-0.00686233057796937	-0.891707864281436
ENSG00000271806	2141084	2145279	1	RP5-892K4.1		antisense	-	4196	1	2	64	6	120	8	6	0	15	-4.15760327893277	-2.70237933187291	1.35222539110315	-1.90337087437362	0.832803262851255	-1.31775967596043	-1.96391103681873	-6.41830964254171	-0.721800043411532	-2.44134766302629	-0.98612371596643	3.06848100700962	-0.187115258467139	2.54905887875773	0.398495939946049	-0.247655420912256	-4.70205402663523	0.994455572494945	-3.41553341865521	-1.85163497252409	1.46800637024486	-1.7875898952319	-1.12749264687866	-1.20197869681871	-1.22184117654118	-5.5675652831929	-0.60601906426982	-6.22661795684795	-4.77139400978809	-0.716789286812034	-3.9723855522888	-1.23621141506393
ENSG00000182873	2181794	2184389	1	RP11-181G12.2		antisense	-;-;-	1734	1	2	9	1	54	1	2	2	6	-4.15760327893277	-2.70237933187291	-1.43802761393618	-4.20299676908694	-0.3076709853764	-4.04989651243132	-3.42292256643482	-2.4829204341288	-2.0025905337817	-1.5259759835954	-0.0707520365355365	1.19359968140119	-1.57136947374957	2.32395630996097	-1.41826921709395	-0.791295271097449	0.14870686120857	0.629036761555666	-3.42472418878996	-1.63276760709273	0.500445504245067	-2.2645236509057	-1.67573110359885	-2.11142339425008	-2.69004347629201	-1.41330870934862	-0.0641174156004567	-4.95170717749251	-3.49648323043265	-2.23213151249593	-4.99710066764669	-1.10177488393615
ENSG00000038945	16107878	16567490	8	MSR1	macrophage scavenger receptor 1 [Source:HGNC Symbol;Acc:HGNC:7376]	protein_coding	-;-;-;-;-;-;-;-;-;-;-;-;-;-;-;-;-;-;-;-;-;-;-;-;-;-;-	7812	755	2791	4	264	249	192	46	55	124	5.06558509510119	7.63007841916428	-2.55192400690994	3.49303616851197	1.88099984343968	3.22633234873202	0.916299850933015	2.20458202134045	2.30084152282526	3.19705579181561	5.7615491158787	-4.42045331019552	1.6245068652264	0.0124705401540992	1.35780304544644	-0.952229452352561	0.336052718054878	0.432312219539682	5.56485631752833	7.16913687195356	-3.56179177998609	2.48316839543582	1.56820705529053	2.21646457565587	1.41557107336016	1.74364047412974	1.29097374974911	2.09989314587648	4.66438646993957	-5.51761595613465	0.527344219287267	-1.08469210578503
ENSG00000234396	2212523	2220738	1	RP11-181G12.4		lincRNA	+;+	326	1	0	0	1	4	0	1	0	0	-4.15760327893277	-6.41830964254171	-6.41830964254171	-4.20299676908694	-3.82267885286275	-6.41830964254171	-4.25248428891761	-6.41830964254171	-6.41830964254171	1.32419425334123	-0.936512110267713	-0.936512110267713	1.27880076318705	1.65911867941124	-0.936512110267713	1.22931324335638	-0.936512110267713	-0.936512110267713	-4.42720469372126	-5.28565016394202	-5.52349348424508	-3.30818061079032	-4.80465857682548	-5.52349348424508	-4.5220857037061	-5.28565016394202	-5.52349348424508	-2.54054714850176	-4.8012535121107	-4.8012535121107	-2.58594063865593	-2.20562272243174
ENSG00000277082	2222427	2222500	1	AL590822.1		miRNA	-	74	1	0	0	0	0	0	0	0	0	-4.15760327893277	-6.41830964254171	-6.41830964254171	-6.41830964254171	-6.41830964254171	-6.41830964254171	-6.41830964254171	-6.41830964254171	-6.41830964254171	2.13511156563067	-0.125594797978275	-0.125594797978275	-0.125594797978275	-0.125594797978274	-0.125594797978275	-0.125594797978275	-0.125594797978275	-0.125594797978275	-4.71509039240776	-6.16840162615636	-6.46829124581877	-6.46829124581877	-6.26067535528326	-6.46829124581877	-6.9757967560167	-6.16840162615636	-6.46829124581877	-0.401272359899629	-2.66197872350857	-2.66197872350857	-2.66197872350857	-2.66197872350857
ENSG00000134531	13196716	13219939	12	EMP1	epithelial membrane protein 1 [Source:HGNC Symbol;Acc:HGNC:3333]	protein_coding	+;+;+;+;+;+	7838	2735	6962	1919	753	13830	167	340	655	106	6.92221267458451	8.94874709331677	6.25196346686123	5.00417485807703	7.67200721503665	3.02534393364255	3.79437937217286	5.77521726090075	2.07514686974904	2.10066158869996	4.12719600743222	1.43041238097668	0.182623772192477	2.8504561291521	-1.796207152242	-1.02717171371169	0.953666175016203	-2.74640421613551	7.93177352321175	10.0102482735622	7.58078817076751	6.33299956198331	5.73460694799447	4.35416863754884	4.8039402208001	6.83671844114614	3.40397157365532	3.95172710164438	5.97826152037665	3.28147789392111	2.0336892851369	4.70152164209653
ENSG00000132465	70655541	70681817	4	JCHAIN	joining chain of multimeric IgA and IgM [Source:HGNC Symbol;Acc:HGNC:5713]	protein_coding	-;-;-;-;-;-;-;-	1680	61194	9054	22	1000	29749	655	1263	164	608	11.4058572678415	9.32779269811351	-0.175784270367429	5.41332325641793	8.77700297167495	4.99544632795978	5.68673860714269	3.77834001020835	4.59184499963364	6.47529131497262	4.3972267452446	-5.10635022323634	0.482757303549019	3.84643701880604	0.06488037509087	0.756172654273776	-1.15222594266056	-0.338720953235272	10.9668814148432	11.8132763747096	1.71126110567614	7.3003686324615	6.43127599780095	6.88249170400335	5.24776275414433	6.26382368680445	6.47889037567721	10.6573960348375	8.57933146510948	-0.924245503371465	4.66486202341389	8.02854173867091
ENSG00000272161	2326201	2326693	1	RP4-713A8.1		sense_intronic	-	493	0	1	1	0	2	0	0	0	1	-6.41830964254171	-3.59656509981029	-4.28205930770549	-6.41830964254171	-4.60180565138124	-6.41830964254171	-6.41830964254171	-6.41830964254171	-4.28390168108232	-0.908118601629825	1.91362594110159	1.22813173320639	-0.908118601629825	0.908385389530638	-0.908118601629825	-0.908118601629825	-0.908118601629825	1.22628935982956	-5.40828131040663	-3.74705725249421	-4.37949093996364	-6.51574127479986	-5.43481157061951	-6.51574127479986	-5.40828131040663	-6.56880179522563	-4.38133331334048	-5.39796919425753	-2.57622465152611	-3.26171885942132	-5.39796919425753	-3.58146520309707
ENSG00000269896	2350414	2352820	1	RP4-740C4.5		transcribed_processed_pseudogene	-	2407	18	16	12	27	98	4	7	6	10	-0.304344770067929	0.198205261679343	-1.03446176182482	0.216620612220158	0.542746972808816	-2.27631177531471	-1.75095026681685	-0.962234361007983	-1.29291926436124	-0.105546136408949	0.397003895338323	-0.835663128165836	0.415419245879138	0.741545606467797	-2.07751314165573	-1.55215163315787	-0.763435727349002	-1.09412063070226	0.467390925881063	0.409296146118951	0.590683773645064	1.84176614769004	0.266947717935351	-0.651166239844835	-0.979214570867862	-0.751143476568374	0.332226271108637	-1.57158091188034	-1.06903088013307	-2.30169790363723	-1.05061552959225	-0.724489169003594
ENSG00000272420	2363061	2363628	1	RP4-740C4.7		sense_intronic	-	568	6	7	23	21	17	6	1	10	8	-1.84823757872564	-0.975658775276288	-0.112482607570372	-0.141807850073481	-1.93035621535831	-1.71884848048285	-4.25248428891761	-0.238474983848095	-1.60455137941429	-0.538403341994554	0.334175461454794	1.19735162916071	1.1680263866576	-0.620521978627226	-0.409014243751764	-2.94265005218653	1.07135925288299	-0.294717142683203	-0.861144592551489	-1.98198926792134	-0.855977170123759	-0.885302412626867	-1.77970074384158	-2.46234304303623	-3.26539130274346	-1.24480547649314	-2.34804594196767	-1.03220041356823	-0.159621610118883	0.703554557587033	0.674229315083924	-1.1143190502009
ENSG00000174776	167478684	167653983	3	WDR49	WD repeat domain 49 [Source:HGNC Symbol;Acc:HGNC:26587]	protein_coding	-;-;-;-;-;-;-;-;-;-;-;-;-;-;-;-;-;-;-;-;-;-	3891	2516	3729	5578	2875	13125	164	347	568	268	6.80181587001106	8.04806367273229	7.79121149590711	6.93662704565863	7.59652792411564	2.99922954439349	3.82375576293295	5.56966045996862	3.41089382923042	1.46677806562649	2.71302586834773	2.45617369152254	1.60158924127406	2.26149011973108	-2.33580825999108	-1.51128204145162	0.234622655584053	-1.92414397515414	7.94469210072557	8.54362660210747	8.00376928237468	7.1491848321262	5.81658619257216	3.21178733086106	4.96663199364745	6.0652233893438	3.62345161569799	4.84167488970029	6.08792269242152	5.83107051559634	4.97648606534786	5.63638694380488
ENSG00000128656	174799363	175005369	2	CHN1	chimerin 1 [Source:HGNC Symbol;Acc:HGNC:1943]	protein_coding	-;-;-;-;-;-;-;-;-;-;-;-;-;-;-;-;-;-;-	4971	56	2472	16	21	174	16	11	54	27	1.31888086174297	7.45498602626201	-0.628088258726989	-0.141807850073481	1.36591405028198	-0.338938892903914	-1.11966827833661	2.17817757749088	0.113779211762862	0.500737381858574	6.63684254637762	-1.44623173861139	-0.959951329957877	0.547770570397579	-1.15708237278831	-1.937811758221	1.36003409760648	-0.704364268121535	3.18665803354267	6.73873092656995	-0.132682227668994	0.353598180984514	0.820222543549366	0.156467138154081	0.748108893463092	1.46192247779882	0.609185242820856	-0.99465524153755	5.14144992298149	-2.94162436200751	-2.455343953354	-0.947622052998546
ENSG00000149527	2425980	2505530	1	PLCH2	phospholipase C, eta 2 [Source:HGNC Symbol;Acc:HGNC:29037]	protein_coding	+;+;+;+;+;+;+;+;+;+;+;+;+;+;+;+;+;+;+;+;+;+	10781	57	3	0	37	339	10	71	4	67	1.34429732478313	-2.15448612706079	-6.41830964254171	0.667257756515189	2.32492302238353	-1.00426599455159	1.53933441734034	-1.53085729434031	1.41564385066681	1.39450420968893	-2.10427924215499	-6.36810275763591	0.717464641420985	2.37512990728933	-0.954059109645791	1.58954130224613	-1.48065040943452	1.46585073557261	0.699372730404001	-0.0864007958559099	-3.46610044626351	3.61946695279339	1.34382421809445	1.94794320172661	0.894409822961204	0.537228036864566	4.36785304694501	-2.08612177269647	-5.58490522454039	-9.84872874002131	-2.76316134096442	-1.10549607509607
ENSG00000224387	2492300	2493258	1	RP3-395M20.2		antisense	-;-	455	0	0	0	1	6	0	2	1	1	-6.41830964254171	-6.41830964254171	-6.41830964254171	-4.20299676908694	-3.31955341591425	-6.41830964254171	-3.42292256643482	-3.39157579492098	-4.28390168108232	-1.25730298160616	-1.25730298160616	-1.25730298160616	0.958009891848606	1.8414532450213	-1.25730298160616	1.73808409450073	1.76943086601457	0.877104979853225	-6.74142646975725	-5.05155197713169	-4.88676456476386	-2.6714516913091	-4.28080054792482	-4.88676456476386	-3.74603939365036	-2.02481812951097	-2.75235660330448	-5.28224809296568	-5.28224809296568	-5.28224809296568	-3.06693521951092	-2.18349186633822
ENSG00000229393	2493437	2494479	1	RP3-395M20.3		antisense	-;-	514	2	0	0	0	19	0	2	0	0	-3.31657197150784	-6.41830964254171	-6.41830964254171	-6.41830964254171	-1.77667518598434	-6.41830964254171	-3.42292256643482	-6.41830964254171	-6.41830964254171	1.55461947785526	-1.54711819317861	-1.54711819317861	-1.54711819317861	3.09451626337876	-1.54711819317861	1.44826888292828	-1.54711819317861	-1.54711819317861	-3.48772106361458	-4.21212428028979	-3.15210317375159	-3.15210317375159	-3.28170090286042	-3.15210317375159	-3.59407165854156	-4.21212428028979	-3.15210317375159	-2.35641223603963	-5.4581499070735	-5.4581499070735	-5.4581499070735	-0.81651545051613
ENSG00000109501	6269849	6303265	4	WFS1	Wolfram syndrome 1 (wolframin) [Source:HGNC Symbol;Acc:HGNC:12762]	protein_coding	+;+;+;+;+;+;+;+	4513	672	70	112	24	6730	11	13	10	7	4.89763189610412	2.31610116616652	2.15674591945376	0.048509031401445	6.63297172477119	-0.869841797165728	-0.884310346724992	-0.238474983848095	-1.78988691462164	3.94561420353262	1.36408347359502	1.20472822688226	-0.903508661170059	5.68095403219969	-1.82185948973723	-1.8363280392965	-1.1904926764196	-2.74190460719315	5.34251330305119	5.53014555052053	5.91027776487145	3.80204087681913	3.24378966400197	2.88369004825195	-0.439428939777925	2.97556940050591	1.96364493079604	2.72354511755372	0.142014387616125	-0.0173408590966373	-2.12557774714895	4.45888494622079
ENSG00000197921	2528745	2530245	1	HES5	hes family bHLH transcription factor 5 [Source:HGNC Symbol;Acc:HGNC:19764]	protein_coding	-;-;-	1306	3	0	0	0	1	0	6	1	0	-2.7887453120236	-6.41830964254171	-6.41830964254171	-6.41830964254171	-5.2412636902609	-6.41830964254171	-1.96391103681873	-3.39157579492098	-6.41830964254171	1.57284773221328	-2.05671659830483	-2.05671659830483	-2.05671659830483	-0.879670646024022	-2.05671659830483	2.39768200741815	0.970017249315897	-2.05671659830483	-4.66543863294624	-5.21279833883324	-3.27605203109307	-3.27605203109307	-3.60170851917664	-3.27605203109307	-3.84060435774138	-2.18606449121251	-3.27605203109307	-3.17390020890794	-6.80346453942605	-6.80346453942605	-6.80346453942605	-5.62641858714524
ENSG00000272449	2546465	2547460	1	RP3-395M20.12		lincRNA	+	996	20	0	15	1	114	1	16	2	16	-0.154426174371031	-6.41830964254171	-0.719460696404273	-4.20299676908694	0.759301041707572	-4.04989651243132	-0.590600069942703	-2.4829204341288	-0.630430426231295	1.94032973836994	-4.32355372980073	1.3752952163367	-2.10824085634597	2.85405695444854	-1.95514059969035	1.50415584279827	-0.388164521387829	1.46432548650968	-1.38281371417188	-3.91390095383465	1.47157832235202	-2.01195775033065	-0.673404942174015	-1.85885749367503	-1.81898760974355	0.0214882545782538	1.560608592525	-0.148643821777025	-6.4125272899477	-0.713678343810267	-4.19721441649294	0.765083394301578
ENSG00000162772	212565334	212620777	1	ATF3	activating transcription factor 3 [Source:HGNC Symbol;Acc:HGNC:785]	protein_coding	+;+;+;+;+	4040	561	1214	23996	454	1976	235	219	951	166	4.63728339833792	6.4291753238854	9.89612714165593	4.27456341119198	4.86535701126806	3.51755695843554	3.1604470620682	6.31307182531782	2.72081824047295	-0.150587634793254	1.64130429075423	5.10825610852475	-0.513307621939193	0.0774859781368802	-1.27031407469563	-1.62742397106298	1.52520079218665	-2.06705279265822	5.17026094525084	6.1017241106456	9.56471354095664	3.94314981049269	4.6578494838652	3.18614335773625	3.69342460898111	5.98562061207802	2.38940463977366	2.62292810536085	4.41482003090833	7.88177184867886	2.26020811821491	2.85100171829099
ENSG00000140968	85898803	85922609	16	IRF8	interferon regulatory factor 8 [Source:HGNC Symbol;Acc:HGNC:5358]	protein_coding	+;+;+;+;+;+;+;+;+;+;+	5162	14423	2229	1149	2207	49244	544	338	51	950	9.32085850019004	7.30571438033529	5.51213587021624	6.55519339712235	9.50409452902398	4.72766596732533	3.78587506616144	2.09593464332414	5.23544934741919	4.06896583240697	2.05382171255222	0.260243202433171	1.30330072933929	4.25220186124091	-0.524226700457733	-1.46601760162163	-3.15595802445893	-0.016443320363881	8.20574560977996	10.4658291505393	7.87939508736992	8.92245261427604	7.06266487270485	7.09492518447902	2.67076217575136	5.25604941352817	7.60270856457287	6.95292835875816	4.93778423890341	3.14420572878435	4.18726325569047	7.13616438759209
ENSG00000225931	2566410	2569888	1	RP3-395M20.7		TEC	+;+;+	1297	13	0	2	4	20	0	7	0	2	-0.765840706071272	-6.41830964254171	-3.45624945148124	-2.45712246971364	-1.70556733967351	-6.41830964254171	-1.75095026681685	-6.41830964254171	-3.45832842861102	3.01581256492386	-2.63665637154658	0.325403819513895	1.32453080128149	2.07608593132162	-2.63665637154658	2.03070300417828	-2.63665637154658	0.323324842384106	-2.82512807776441	-3.89015590649799	-1.66193717513496	-0.662810193367364	-2.54135443387281	-4.62399736619543	-3.81023763851	-3.89015590649799	-1.66401615226475	-1.14101918566088	-6.79348812213132	-3.83142793107085	-2.83230094930325	-2.08074581926312
ENSG00000228037	2581560	2584533	1	RP3-395M20.9		lincRNA	+;+;+	626	6	5	1	6	71	2	10	0	3	-1.84823757872564	-1.44787739705963	-4.28205930770549	-1.90337087437362	0.0821809920777553	-3.19682585840848	-1.25351102374364	-6.41830964254171	-2.93653185626562	0.532545108149644	0.932905289815648	-1.90127662083021	0.477411812501664	2.46296367895304	-0.816043171533197	1.12727166313164	-4.03752695566643	-0.55574916939034	-1.17115080079924	-0.412671530022723	-3.10198388275983	-0.723295449427948	-1.55767687393117	-2.01675043346281	-0.576424245817242	-5.3831037755048	-1.75645643131995	-1.17247214099617	-0.772111959330163	-3.60629386997602	-1.22760543664415	0.757946429807224
ENSG00000204252	33004178	33009612	6	HLA-DOA	major histocompatibility complex, class II, DO alpha [Source:HGNC Symbol;Acc:HGNC:4936]	protein_coding	-;-;-;-	4012	8003	1993	341	1100	14889	64	96	21	344	8.47112119540782	7.14427209900367	3.7604762601799	5.55079079604925	7.77844703603084	1.64497012561857	1.97303769570656	0.821452553186406	3.77071896664184	4.12822682921112	2.80137773280698	-0.582418106016788	1.20789642985256	3.43555266983415	-2.69792424057812	-2.36985667049013	-3.52144181301029	-0.572175399554857	8.53620245225346	9.21623213010956	6.09175310204282	7.88206763791217	5.77106415345781	3.97624696748149	2.0381189525522	2.8934125842923	6.10199580850476	6.46679958945772	5.13995049305357	1.75615465422981	3.54646919009916	5.77412543008074
ENSG00000170893	129974305	129977938	3	TRH	thyrotropin-releasing hormone [Source:HGNC Symbol;Acc:HGNC:12298]	protein_coding	+;+;+	1978	19	103	184	71	25	12	0	10	13	-0.227438986701118	2.87223301348608	2.87147192578649	1.60245593162526	-1.39468484211851	-0.746882050662995	-6.41830964254171	-0.238474983848095	-0.923977284994829	-0.884661491102569	2.21501050908463	2.21424942138504	0.945233427223809	-2.05190734651997	-1.40410455506445	-7.07553214694316	-0.895697488249547	-1.58119978939628	0.301577673056587	1.76730841829012	4.05823105926629	2.78921506510506	0.327064957657618	0.439877082816808	-5.889292982784	-1.34339957904405	0.262781848484975	-1.21148141279814	1.88819058738905	1.88742949968946	0.618413505528236	-2.37872726821554
ENSG00000237058	2632568	2636620	1	RP13-436F16.1		antisense	+;+	373	0	0	0	0	0	0	1	0	1	-6.41830964254171	-6.41830964254171	-6.41830964254171	-6.41830964254171	-6.41830964254171	-6.41830964254171	-4.25248428891761	-6.41830964254171	-4.28390168108232	-0.393859776553889	-0.393859776553889	-0.393859776553889	-0.393859776553889	-0.393859776553888	-0.393859776553889	1.77196557707021	-0.393859776553889	1.74054818490549	-6.92517766495915	-6.3976741361158	-6.84931833611876	-6.84931833611876	-6.15789922655165	-6.84931833611876	-4.75935231133505	-6.3976741361158	-4.71491037465938	-4.99555717813486	-4.99555717813486	-4.99555717813486	-4.99555717813486	-4.99555717813486
ENSG00000215912	2635976	2801721	1	TTC34	tetratricopeptide repeat domain 34 [Source:HGNC Symbol;Acc:HGNC:34297]	protein_coding	-;-;-;-;-;-;-;-;-;-;-	5900	3	2	0	10	19	5	5	6	9	-2.7887453120236	-2.70237933187291	-6.41830964254171	-1.19186945668699	-1.77667518598434	-1.97082022539931	-2.21384386890007	-0.962234361007983	-1.44033729295846	-1.1060726678037	-1.01970668765301	-4.73563699832181	0.490803187532911	-0.0940025417644414	-0.288147581179416	-0.531171224680176	0.720438283211915	0.242335351261438	-2.04828388097187	-2.92217454010038	-4.99996953430422	0.226470651550499	-1.47827375057612	-0.552480117161828	-1.47338243784834	-1.18202956923545	-0.0219971847209741	-5.34946026649808	-5.26309428634739	-8.97902459701618	-3.75258441116147	-4.33739014045882
ENSG00000233234	2811850	2812692	1	RP11-740P5.2		lincRNA	-;-	607	0	0	0	0	0	0	0	0	0	-6.41830964254171	-6.41830964254171	-6.41830964254171	-6.41830964254171	-6.41830964254171	-6.41830964254171	-6.41830964254171	-6.41830964254171	-6.41830964254171	-0.574235128739043	-0.574235128739043	-0.574235128739043	-0.574235128739043	-0.574235128739042	-0.574235128739043	-0.574235128739043	-0.574235128739043	-0.574235128739043	-5.644850081383	-7.12145469814053	-6.27768063142194	-6.27768063142194	-6.06673711474229	-6.27768063142194	-5.644850081383	-7.12145469814053	-6.27768063142194	-5.6980780641353	-5.6980780641353	-5.6980780641353	-5.6980780641353	-5.6980780641353
ENSG00000231630	2814432	2814998	1	RP11-740P5.3		lincRNA	-;-	429	0	0	0	0	0	0	0	0	0	-6.41830964254171	-6.41830964254171	-6.41830964254171	-6.41830964254171	-6.41830964254171	-6.41830964254171	-6.41830964254171	-6.41830964254171	-6.41830964254171	-0.351754057762876	-0.351754057762876	-0.351754057762876	-0.351754057762876	-0.351754057762875	-0.351754057762876	-0.351754057762876	-0.351754057762876	-0.351754057762876	-5.94451846269783	-6.84902889694523	-6.332165791661	-6.332165791661	-6.20295001533995	-6.332165791661	-5.94451846269783	-6.84902889694523	-6.332165791661	-5.19735919537917	-5.19735919537917	-5.19735919537917	-5.19735919537917	-5.19735919537916
ENSG00000169717	3021483	3022903	1	ACTRT2	actin-related protein T2 [Source:HGNC Symbol;Acc:HGNC:24026]	protein_coding	+	1421	0	0	0	0	0	0	0	0	0	-6.41830964254171	-6.41830964254171	-6.41830964254171	-6.41830964254171	-6.41830964254171	-6.41830964254171	-6.41830964254171	-6.41830964254171	-6.41830964254171	-0.286615290120813	-0.286615290120813	-0.286615290120813	-0.286615290120813	-0.286615290120812	-0.286615290120813	-0.286615290120813	-0.286615290120813	-0.286615290120813	-6.40090966140547	-6.48598620933244	-5.94842039051497	-5.94842039051497	-6.09925014747848	-5.94842039051497	-6.40090966140547	-6.48598620933244	-5.94842039051497	-6.9252161971224	-6.9252161971224	-6.9252161971224	-6.9252161971224	-6.9252161971224
ENSG00000177133	3059615	3068437	1	LINC00982	long intergenic non-protein coding RNA 982 [Source:HGNC Symbol;Acc:HGNC:48664]	antisense	-;-;-;-	5600	0	0	81	0	0	0	0	0	5	-6.41830964254171	-6.41830964254171	1.69068805333383	-6.41830964254171	-6.41830964254171	-6.41830964254171	-6.41830964254171	-6.41830964254171	-2.25216900906577	-3.31427001007738	-3.31427001007738	4.79472768579816	-3.31427001007738	-3.31427001007738	-3.31427001007738	-3.31427001007738	-3.31427001007738	0.851870623398554	-6.33104543707891	-7.95321013013078	2.5315404685816	-5.57745722729394	-3.78279690899701	-5.57745722729394	-6.33104543707891	-7.95321013013078	-1.411316593818	-8.90373646971195	-8.90373646971195	-0.794738773836409	-8.90373646971195	-8.90373646971195
ENSG00000142611	3069168	3438621	1	PRDM16	PR domain containing 16 [Source:HGNC Symbol;Acc:HGNC:14000]	protein_coding	+;+;+;+;+;+;+;+;+;+;+;+;+;+;+;+;+;+;+;+	9767	3	0	187	0	0	0	5	3	5	-2.7887453120236	-6.41830964254171	2.89476745047362	-6.41830964254171	-6.41830964254171	-6.41830964254171	-2.21384386890007	-1.92973821315281	-2.25216900906577	-1.25909925114784	-4.88866358166594	4.42441351134938	-4.88866358166594	-4.88866358166594	-4.88866358166594	-0.684197808024312	-0.400092152277045	-0.722522948190011	-3.46444981488482	-8.28363202844012	3.77505711579812	-5.53801997721721	-2.50447672817061	-5.53801997721721	-2.88954837176129	-3.79506059905122	-1.37187934374128	-6.07666080873569	-9.7062251392538	-0.393148046238471	-9.7062251392538	-9.7062251392538
ENSG00000226286	3132927	3133709	1	RP1-163G9.2		antisense	-;-	469	0	0	2	0	0	0	0	0	0	-6.41830964254171	-6.41830964254171	-3.45624945148124	-6.41830964254171	-6.41830964254171	-6.41830964254171	-6.41830964254171	-6.41830964254171	-6.41830964254171	-0.698095318934341	-0.698095318934341	2.26396487212613	-0.698095318934341	-0.69809531893434	-0.698095318934341	-0.698095318934341	-0.698095318934341	-0.698095318934341	-6.97476996599906	-6.32565178328196	-2.80054778822056	-5.76260797928103	-5.67298527634363	-5.76260797928103	-6.97476996599906	-6.32565178328196	-5.76260797928103	-5.325969470395	-5.325969470395	-2.36390927933452	-5.325969470395	-5.325969470395
ENSG00000279839	3205988	3208664	1	RP11-193J6.1		TEC	+	2677	0	0	6	0	0	0	0	1	0	-6.41830964254171	-6.41830964254171	-2.00031689803905	-6.41830964254171	-6.41830964254171	-6.41830964254171	-6.41830964254171	-3.39157579492098	-6.41830964254171	-1.47920087052203	-1.47920087052203	2.93879187398063	-1.47920087052203	-1.47920087052203	-1.47920087052203	-1.47920087052203	1.54753297709869	-1.47920087052203	-6.2895396937621	-7.09981253485302	-1.3149432019767	-5.73293594647936	-5.18213840482316	-5.73293594647936	-6.2895396937621	-4.0730786872323	-5.73293594647936	-7.8389267815204	-7.8389267815204	-3.42093403701774	-7.8389267815204	-7.8389267815204
ENSG00000272235	3306636	3310096	1	RP11-22L13.1		lincRNA	-	3461	1	0	2	0	2	0	1	1	0	-4.15760327893277	-6.41830964254171	-3.45624945148124	-6.41830964254171	-4.60180565138124	-6.41830964254171	-4.25248428891761	-3.39157579492098	-6.41830964254171	-0.0263421446250289	-2.28704850823397	0.675011682826502	-2.28704850823397	-0.470544517073506	-2.28704850823397	-0.121223154609873	0.739685339386755	-2.28704850823397	-3.964418313901	-6.41572538468163	-1.51455545380688	-4.47661564486735	-3.82802000436596	-4.47661564486735	-4.05929932388584	-3.3889915370609	-4.47661564486735	-5.94879222043613	-8.20949858404507	-5.2474383929846	-8.20949858404507	-6.3929945928846
ENSG00000130762	3454426	3481113	1	ARHGEF16	Rho guanine nucleotide exchange factor (GEF) 16 [Source:HGNC Symbol;Acc:HGNC:15515]	protein_coding	+;+;+;+;+;+;+;+;+;+;+;+;+;+;+	5563	14	0	3	1	9	0	2	3	4	-0.66097568384399	-6.41830964254171	-2.93435990261516	-4.20299676908694	-2.79184733106694	-6.41830964254171	-3.42292256643482	-1.92973821315281	-2.55414563874046	1.57803257440059	-4.17930138429712	-0.695351644370579	-1.96398851084236	-0.55283907282236	-4.17930138429712	-1.18391430819023	0.309270045091778	-0.315137380495872	-1.24826387308902	-5.8362253802924	-0.0321865320372479	-1.30082339850903	-1.62659884990691	-3.51613627196379	-4.01021075567985	-1.3476539509035	0.348027731837459	-3.13683878943552	-8.89417274813323	-5.41022300820669	-6.67885987467847	-5.26771043665847
ENSG00000272088	3487246	3487627	1	RP11-168F9.2		lincRNA	+	382	3	2	18	7	8	0	2	12	9	-2.7887453120236	-2.70237933187291	-0.461062857154771	-1.69002129359157	-2.94724379096703	-6.41830964254171	-3.42292256643482	0.0212388921889123	-1.44033729295846	-0.247522245017481	-0.161156264866789	2.08016020985135	0.851201773414546	-0.40602072396091	-3.87708657553559	-0.881699499428702	2.56246195919503	1.10088577404766	-2.76442325714167	-2.89803509623932	-0.356801198009722	-1.58575963444652	-2.62595136972681	-6.31404798339666	-3.39860051155289	-0.1744168721775	-1.33607563381341	-1.40038985539726	-1.31402387524657	0.927292599471567	-0.301665836965233	-1.55888833434069
ENSG00000185585	124777158	124814885	9	OLFML2A	olfactomedin-like 2A [Source:HGNC Symbol;Acc:HGNC:27270]	protein_coding	+;+;+;+;+;+;+;+;+	6746	4917	78	391	60	738	35	24	151	4	7.76838847458287	2.47187290987858	3.95771395455931	1.36061746381862	3.44543723006574	0.778715287021643	-0.0141296762556516	3.6592985795009	-2.55414563874046	5.83749873065547	0.540983165951177	2.02682421063191	-0.570272280108784	1.51454748613834	-1.15217445690576	-1.94501942018305	1.7284088355735	-4.48503538266786	7.5009519227087	3.6058227613255	5.26712122193852	2.67002473119783	2.66665263845914	2.08812255440085	-0.281566228129824	4.79324843094782	-1.24473837136125	5.01435615622683	-0.282159408477462	1.20368163620327	-1.39341485453742	0.691404911709698
ENSG00000207776	3560695	3560790	1	MIR551A	microRNA 551a [Source:HGNC Symbol;Acc:HGNC:32806]	miRNA	-	96	1	0	0	0	4	0	0	1	0	-4.15760327893277	-6.41830964254171	-6.41830964254171	-6.41830964254171	-3.82267885286275	-6.41830964254171	-6.41830964254171	-3.39157579492098	-6.41830964254171	1.33964794952304	-0.921058414085897	-0.921058414085897	-0.921058414085897	1.67457237559306	-0.921058414085897	-0.921058414085897	2.10567543353483	-0.921058414085897	-4.04458533567573	-5.27697277583715	-4.28140661447418	-4.28140661447418	-4.57925058214285	-4.28140661447418	-6.30529169928467	-2.25023892821643	-4.28140661447418	-0.776781494991836	-3.03748785860078	-3.03748785860078	-3.03748785860078	-0.441857068921821
ENSG00000238260	3623190	3624743	1	RP11-46F15.2		antisense	-;-;-	622	3	0	2	2	4	3	1	1	1	-2.7887453120236	-6.41830964254171	-3.45624945148124	-3.36734738642327	-3.82267885286275	-2.66436444180392	-4.25248428891761	-3.39157579492098	-4.28390168108232	0.646823359275103	-2.98274097124301	-0.0206807801825346	0.0682212848754284	-0.387110181564051	0.771204229494781	-0.81691561761891	0.0439928763777186	-0.848333009783624	-4.39812620088161	-5.40023124245652	-1.86688849682834	-1.77798643177038	-2.94573508680606	-1.07500348715102	-5.86186517777563	-2.3734973948358	-2.69454072642943	-2.10373179749211	-5.73329612801022	-2.77123593694975	-2.68233387189179	-3.13766533833127
ENSG00000270751	152337655	152338098	4	DEAR	dual endothelin-1(VEGFsp)/angiotensin II receptor pseudogene [Source:EntrezGene;Acc:102191832]	antisense	+;+	372	2376	417	39	44	2065	22	65	15	37	6.71922769234818	4.88790026906451	0.641856721246536	0.915545155742225	4.92889090428625	0.114662203663787	1.41249071294694	0.339838797061153	0.56412565221687	5.51753245401803	3.68620503073436	-0.55983851708361	-0.286150082587922	3.7271956659561	-1.08703303466636	0.210795474616796	-0.861856441268993	-0.637569586113276	6.48560167872202	7.0876851464436	1.91823822139694	2.19192665589263	2.50103035191897	1.39104370381419	1.17886469932078	2.53962367444025	1.84050715236728	8.14585316590223	6.31452574261856	2.06848219480059	2.34217062929628	6.3555163778403
ENSG00000244301	200678233	200738781	2	AOX3P	aldehyde oxidase 3, pseudogene [Source:HGNC Symbol;Acc:HGNC:19049]	unitary_pseudogene	+;+;+;+;+;+;+;+;+;+;+;+;+;+;+;+;+;+;+;+;+;+;+;+	4443	58	715	11	107	2717	7	6	53	2	1.36927375807992	5.66555865540959	-1.15685495563343	2.19230561728295	5.32463079438694	-1.50441022049317	-1.96391103681873	2.15128085130129	-3.45832842861102	-0.429805306777846	3.86647959055183	-2.95593402049119	0.393226552425188	3.52555172952918	-3.30348928535093	-3.76299010167649	0.352201786443527	-5.25740749346879	4.91963346416563	6.10068273750029	2.9938606893797	6.34302126229608	3.19694278767174	2.64630542451996	1.58644866926698	2.58640493339199	0.692387216402103	-0.782260383268001	3.51402451406167	-3.30838909698134	0.0407714759350339	3.17309665303903
ENSG00000078900	3652520	3736201	1	TP73	tumor protein p73 [Source:HGNC Symbol;Acc:HGNC:12003]	protein_coding	+;+;+;+;+;+;+;+;+;+;+;+;+;+;+;+	6763	38	10	108	81	18	8	18	1	113	0.762652756262603	-0.471071723369632	2.1044186004027	1.79187285035162	-1.85147033592284	-1.31775967596043	-0.423500220380739	-3.39157579492098	2.16715738068216	1.53875063283682	0.305026153204586	2.88051647697691	2.56797072692583	-1.07537245934862	-0.541661799386209	0.352597656193479	-2.61547791834677	2.94325525725638	-1.64026630939057	0.0636395758892024	0.32170572540362	0.00915997535253976	-1.14197465665745	-3.1004725509595	-2.82641928603391	-2.85686449566215	0.384444505683089	-1.99501059749823	-3.22873507713046	-0.653244753358134	-0.965790503409215	-4.60913368968367
ENSG00000227589	3658938	3668772	1	RP5-1092A11.5		antisense	-;-;-	754	1	0	7	4	0	2	0	0	8	-4.15760327893277	-6.41830964254171	-1.78759797043362	-2.45712246971364	-6.41830964254171	-3.19682585840848	-6.41830964254171	-6.41830964254171	-1.60455137941429	0.366010895676633	-1.89469546793231	2.73601620417577	2.06649170489576	-1.89469546793231	1.32678831620092	-1.89469546793231	-1.89469546793231	2.91906279519511	-4.99030044897733	-7.42976892856556	-4.91073429166822	-5.58025879094823	-5.62999170407866	-6.31996217964307	-7.25100681258627	-7.42976892856556	-4.72768770064888	-3.75023970753934	-6.01094607114828	-1.3802343990402	-2.04975889832021	-6.01094607114828
ENSG00000235131	3712200	3714298	1	RP5-1092A11.2		antisense	-;-	351	0	0	3	3	0	0	0	0	7	-6.41830964254171	-6.41830964254171	-2.93435990261516	-2.84160999928227	-6.41830964254171	-6.41830964254171	-6.41830964254171	-6.41830964254171	-1.78988691462164	-0.816325494649739	-0.816325494649739	2.6676242452768	2.76037414860969	-0.816325494649738	-0.816325494649739	-0.816325494649739	-0.816325494649739	3.81209723327033	-7.1874303681903	-6.78175190205262	-5.19948587293419	-5.1067359696013	-6.23658851278625	-8.68343561286073	-7.1874303681903	-6.78175190205262	-4.05501288494067	-4.90785257818418	-4.90785257818418	-1.42390283825764	-1.33115293492475	-4.90785257818418
ENSG00000128833	52192322	52295798	15	MYO5C	myosin VC [Source:HGNC Symbol;Acc:HGNC:7604]	protein_coding	-;-;-;-;-;-;-;-;-;-;-;-;-;-;-;-;-;-;-;-;-;-;-;-;-;-;-;-;-;-;-;-;-;-;-;-;-;-;-;-;-;-;-	10045	5445	1412	329	1144	16444	89	135	83	76	7.91553466614241	6.64711954162956	3.70883750252065	5.60736048413101	7.92175418735338	2.1191876808212	2.46364901101534	2.79702666987897	1.59673320921753	3.20462068182405	1.93620555731121	-1.0020764817977	0.896446499812654	3.21084020303503	-2.59172630349715	-2.24726497330301	-1.91388731443938	-3.11418077510083	9.07202541147657	8.01708002533488	6.2464897567716	8.14501273838196	5.9791488435867	4.65683993507215	3.62013975634951	4.16698715358429	4.13438546346848	4.58712900718384	3.31871388267099	0.380431843562082	2.27895482517244	4.59334852839481
ENSG00000276189	3736943	3737103	1	TP73-AS1	TP73 antisense RNA 1 conserved region [Source:RFAM;Acc:RF02197]	misc_RNA	+	161	1	0	0	1	6	0	6	0	0	-4.15760327893277	-6.41830964254171	-6.41830964254171	-4.20299676908694	-3.31955341591425	-6.41830964254171	-1.96391103681873	-6.41830964254171	-6.41830964254171	1.11278936776986	-1.14791699583908	-1.14791699583908	1.06739587761569	1.95083923078838	-1.14791699583908	3.3064816098839	-1.14791699583908	-1.14791699583908	-5.252935835409	-4.54590796214894	-4.84514479728873	-2.62983192383396	-4.24624095740068	-4.84514479728873	-3.05924359329496	-4.54590796214894	-4.84514479728873	-1.5227358723853	-3.78344223599424	-3.78344223599424	-1.56812936253947	-0.684686009366783
ENSG00000162592	3752398	3771645	1	CCDC27	coiled-coil domain containing 27 [Source:HGNC Symbol;Acc:HGNC:26546]	protein_coding	+;+;+;+;+;+;+;+;+;+;+;+	2318	1	0	2	3	1	0	8	1	0	-4.15760327893277	-6.41830964254171	-3.45624945148124	-2.84160999928227	-5.2412636902609	-6.41830964254171	-1.56541961324258	-3.39157579492098	-6.41830964254171	-0.731063427474075	-2.99176979108301	-0.0297096000225436	0.584929852176418	-1.81472383880221	-2.99176979108301	1.86112023821611	0.0349640565377096	-2.99176979108301	-4.85697406837503	-6.67564106156471	-2.13538087827928	-1.52074142608031	-3.49546148568315	-5.09744106933975	-2.26479040268484	-3.64890721394399	-5.09744106933975	-5.37048384527715	-7.63119020888609	-4.66913001782562	-4.05449056562666	-6.45414425660529
ENSG00000235169	3772788	3775982	1	SMIM1	small integral membrane protein 1 (Vel blood group) [Source:HGNC Symbol;Acc:HGNC:44204]	protein_coding	+;+;+	954	3	3	18	20	37	12	624	3	23	-2.7887453120236	-2.15448612706079	-0.461062857154771	-0.211266950377216	-0.843544275045429	-0.746882050662995	4.66983722087112	-1.92973821315281	-0.114837738132367	-2.64373153195136	-2.00947234698855	-0.31604907708253	-0.0662531703049745	-0.698530494973188	-0.601868270590754	4.81485100094336	-1.78472443308056	0.0301760419398749	-4.30718987068275	-1.49007663111923	0.298500185851691	0.548296092629246	0.0580675612046203	0.0126809923434669	3.15139266221196	-1.26532871721125	0.644725304874095	-2.72080648336702	-2.08654729840421	-0.393124028498196	-0.143328121720641	-0.775605446388854
ENSG00000118523	131948176	131951373	6	CTGF	connective tissue growth factor [Source:HGNC Symbol;Acc:HGNC:2500]	protein_coding	-;-;-;-;-	2339	1927	421	8	2	5209	5	48	41	2	6.41708673058403	4.90166770560022	-1.60225081792343	-3.36734738642327	6.26342128365057	-1.97082022539931	0.977327933663909	1.78202336772262	-3.45832842861102	5.73322197964652	4.21780295466271	-2.28611556886094	-4.05121213736079	5.57955653271305	-2.65468497633683	0.293463182726393	1.09815861678511	-4.14219317954854	7.70254126931488	7.74793534334301	3.08256402855726	1.31746746005741	3.05097271154588	2.71399462108137	2.26278247239476	4.62829100546541	1.22648641786966	5.19119486889369	3.67577584390988	-2.82814267961377	-4.59323924811361	5.03752942196023
ENSG00000266075	3782815	3783111	1	RN7SL574P	RNA, 7SL, cytoplasmic 574, pseudogene [Source:HGNC Symbol;Acc:HGNC:46590]	misc_RNA	+	297	4	1	2	11	50	2	16	0	6	-2.40314730826242	-3.59656509981029	-3.45624945148124	-1.05787340651168	-0.417033023406143	-3.19682585840848	-0.590600069942703	-6.41830964254171	-2.0025905337817	0.269539427087827	-0.923878364460039	-0.783562716130988	1.61481332883856	2.2556537119441	-0.524139123058229	2.08208666540754	-3.74562290719146	0.670096201568544	-3.20317680119241	-1.85617567906747	-2.51442980677525	-0.116053761805694	-1.75667783923737	-2.25500621370249	-1.3906295628727	-4.67792022179889	-1.06077088907571	-0.651682144401099	-1.84509993594897	-1.70478428761991	0.693591757349638	1.33443214045518
ENSG00000185567	104937244	104978357	14	AHNAK2	AHNAK nucleoprotein 2 [Source:HGNC Symbol;Acc:HGNC:20125]	protein_coding	-;-;-;-;-;-;-	18771	324	20	44	76	569	4	11	10	4	3.84577216254604	0.517189761532829	0.814657112234325	1.7002708192044	3.07070489502447	-2.27631177531471	-1.11966827833661	-0.238474983848095	-2.55414563874046	2.97364351140203	-0.354938889611179	-0.0574715389096837	0.828142168060395	2.19857624388047	-3.14844042645872	-1.99179692948062	-1.1106036349921	-3.42627428988446	3.84855183429311	2.16413937887928	3.98352815069361	4.86914185766369	2.18193631648738	0.892559263144573	-1.11688860658954	1.40847463349835	0.614725399718832	-0.384661442212364	-3.71324384322558	-3.41577649252408	-2.530162785554	-1.15972870973393
ENSG00000091972	112332347	112362812	3	CD200	CD200 molecule [Source:HGNC Symbol;Acc:HGNC:7203]	protein_coding	+;+;+;+;+;+;+;+	2991	2333	654	97	1135	1840	69	37	90	128	6.6928821142992	5.53693704591899	1.949888706547	5.5959684732102	4.76252260336683	1.75310368280772	0.604363715719553	2.91365155057911	2.34653822947449	3.52381043110238	2.36786536272217	-1.21918297664982	2.42689679001338	1.59345092017001	-1.4159680003891	-2.56470796747727	-0.255420132617706	-0.82253345372233	6.97360837939722	6.28219640116987	2.6291350866478	6.275214853311	3.7035304954429	2.43235006290852	0.885089980817571	3.65891090582999	3.02578460957529	5.11225420384194	3.95630913546173	0.369260796089733	4.01534056275294	3.18189469290957
ENSG00000107821	101061841	101068131	10	KAZALD1	Kazal-type serine peptidase inhibitor domain 1 [Source:HGNC Symbol;Acc:HGNC:25460]	protein_coding	+;+;+;+;+;+;+	3613	1226	48	53	4	15472	3	12	9	4	5.76480199947044	1.77333233208546	1.08151647780197	-2.45712246971364	7.83385698049671	-2.66436444180392	-0.997195156734267	-0.388268629055589	-2.55414563874046	4.6424417078347	0.65097204044972	-0.0408438138337692	-3.57948276134938	6.71149668886097	-3.78672473343966	-2.11955544837001	-1.51062892069133	-3.6765059303762	7.45211065071596	5.08939697514995	6.56811659295766	3.02947764544205	3.91575142223232	2.82223567335177	0.690113494511248	2.9277960140089	2.93245447641523	3.91160474470009	-0.0798649226848944	-0.771680776968384	-4.31031972448399	5.98065972572636
ENSG00000154783	14818962	14934565	3	FGD5	FYVE, RhoGEF and PH domain containing 5 [Source:HGNC Symbol;Acc:HGNC:19117]	protein_coding	+;+;+;+;+;+;+;+;+;+;+;+;+;+;+;+;+;+;+;+;+;+	8046	914	863	466	226	6	14	50	35	66	5.34121498815381	5.93691897917507	4.21070056612449	3.26907289488184	-3.31955341591425	-0.528539266030142	1.03587887279063	1.5545949715738	1.39404457861653	2.58600265537847	3.18170664639973	1.45548823334915	0.513860562106498	-6.07476574868959	-3.28375159880548	-1.71933345998471	-1.20061736120154	-1.3611677541588	3.32327185712485	3.96645645015985	3.44871524547048	2.50708757422782	1.27309084831053	-1.29052458668416	-0.982064258238327	-0.415867557441418	0.632059257962522	2.33294325019027	2.92864724121153	1.20242882816095	0.260801156918294	-6.3278251538778
ENSG00000236423	3900372	3917225	1	LINC01134	long intergenic non-protein coding RNA 1134 [Source:HGNC Symbol;Acc:HGNC:49449]	lincRNA	+;+;+;+;+	4064	8	10	11	18	35	11	17	2	24	-1.44846453355675	-0.471071723369632	-1.15685495563343	-0.361101842489121	-0.921985983230312	-0.869841797165728	-0.504632208158613	-2.4829204341288	-0.0541984723037251	-0.368162873236854	0.609229936950264	-0.0765532953135317	0.719199817830775	0.158315677089584	0.210459863154168	0.575669452161283	-1.4026187738089	1.02610318801617	-1.98010710713799	-0.110332286805858	-1.287191386132	-0.491438272987697	-0.996620779744024	-1.0001782276643	-1.03627478173985	-2.12218099756503	-0.184534902802301	-3.47136493566683	-2.49397212547971	-3.17975535774351	-2.3840022445992	-2.94488638534039
ENSG00000233304	3940613	3955262	1	LINC01346	long intergenic non-protein coding RNA 1346 [Source:HGNC Symbol;Acc:HGNC:50563]	lincRNA	+;+;+;+	3571	0	0	0	0	0	0	0	4	0	-6.41830964254171	-6.41830964254171	-6.41830964254171	-6.41830964254171	-6.41830964254171	-6.41830964254171	-6.41830964254171	-1.53085729434031	-6.41830964254171	-2.01574664600769	-2.01574664600769	-2.01574664600769	-2.01574664600769	-2.01574664600769	-2.01574664600769	-2.01574664600769	2.8717057021937	-2.01574664600769	-4.12826517818622	-8.55995896386895	-5.46382146544032	-5.46382146544032	-5.01863603635562	-5.46382146544032	-4.12826517818622	-3.67250661566756	-5.46382146544032	-8.25463777646569	-8.25463777646569	-8.25463777646569	-8.25463777646569	-8.25463777646569
ENSG00000226374	3947149	3948980	1	RP13-614K11.2		lincRNA	-;-;-	937	0	0	0	0	0	0	0	1	0	-6.41830964254171	-6.41830964254171	-6.41830964254171	-6.41830964254171	-6.41830964254171	-6.41830964254171	-6.41830964254171	-3.39157579492098	-6.41830964254171	-0.56923351341142	-0.56923351341142	-0.56923351341142	-0.56923351341142	-0.569233513411419	-0.56923351341142	-0.56923351341142	2.4575003342093	-0.56923351341142	-6.02024021778955	-6.83204933989237	-5.87920776440299	-5.87920776440299	-5.92621858219851	-5.87920776440299	-6.02024021778955	-3.80531549227164	-5.87920776440299	-6.32443059553881	-6.32443059553881	-6.32443059553881	-6.32443059553881	-6.32443059553881
ENSG00000229280	4175528	4175899	1	EEF1DP6	eukaryotic translation elongation factor 1 delta pseudogene 6 [Source:HGNC Symbol;Acc:HGNC:51456]	processed_pseudogene	-	372	0	0	0	0	0	1	0	1	1	-6.41830964254171	-6.41830964254171	-6.41830964254171	-6.41830964254171	-6.41830964254171	-4.04989651243132	-6.41830964254171	-3.39157579492098	-4.28390168108232	-0.528539954826313	-0.528539954826313	-0.528539954826313	-0.528539954826313	-0.528539954826312	1.83987317528407	-0.528539954826313	2.49819389279441	1.60586800663307	-6.42623742891096	-6.82044993598509	-7.23844580216698	-7.23844580216698	-6.21723949582001	-4.8700326720566	-6.42623742891096	-3.79371608836437	-5.1040378407076	-4.99168416898765	-4.99168416898765	-4.99168416898765	-4.99168416898765	-4.99168416898765
ENSG00000235054	4412051	4424687	1	RP5-1166F10.1		lincRNA	+;+;+;+;+;+	2077	0	0	0	0	0	0	0	2	0	-6.41830964254171	-6.41830964254171	-6.41830964254171	-6.41830964254171	-6.41830964254171	-6.41830964254171	-6.41830964254171	-2.4829204341288	-6.41830964254171	-1.65056161331198	-1.65056161331198	-1.65056161331198	-1.65056161331198	-1.65056161331197	-1.65056161331198	-1.65056161331198	2.28482759510093	-1.65056161331198	-4.56375747098472	-8.1561245642604	-5.61439271952938	-5.61439271952938	-5.2641809700145	-5.61439271952938	-4.56375747098472	-4.22073535584749	-5.61439271952938	-7.47281085872427	-7.47281085872427	-7.47281085872427	-7.47281085872427	-7.47281085872427
ENSG00000227169	4551735	4552145	1	RP1-37J18.1		lincRNA	-;-	356	0	0	0	0	0	0	0	2	0	-6.41830964254171	-6.41830964254171	-6.41830964254171	-6.41830964254171	-6.41830964254171	-6.41830964254171	-6.41830964254171	-2.4829204341288	-6.41830964254171	-0.841945390413279	-0.841945390413279	-0.841945390413279	-0.841945390413279	-0.841945390413278	-0.841945390413279	-0.841945390413279	3.09344381799963	-0.841945390413279	-5.28426074933198	-7.44926318182327	-6.21211893468539	-6.21211893468539	-5.90283287290093	-6.21211893468539	-5.28426074933198	-3.51387397341037	-6.21211893468539	-4.92825878884602	-4.92825878884602	-4.92825878884602	-4.92825878884602	-4.92825878884602
ENSG00000232596	4571548	4583421	1	RP1-37J18.2		lincRNA	+;+;+;+;+	682	0	1	0	0	0	0	0	2	0	-6.41830964254171	-3.59656509981029	-6.41830964254171	-6.41830964254171	-6.41830964254171	-6.41830964254171	-6.41830964254171	-2.4829204341288	-6.41830964254171	-1.21085448849228	1.61089005423914	-1.21085448849228	-1.21085448849228	-1.21085448849228	-1.21085448849228	-1.21085448849228	2.72453471992062	-1.21085448849228	-4.78736278049087	-5.07924406531104	-6.12177384944155	-6.12177384944155	-5.67697015979133	-6.12177384944155	-4.78736278049087	-3.96559939962955	-6.12177384944155	-5.86615328690379	-3.04440874417237	-5.86615328690379	-5.86615328690379	-5.86615328690379
ENSG00000196581	4654732	4792534	1	AJAP1	adherens junctions associated protein 1 [Source:HGNC Symbol;Acc:HGNC:30801]	protein_coding	+;+;+;+;+;+;+;+	12405	0	1	0	5	0	1	1	23	1	-6.41830964254171	-3.59656509981029	-6.41830964254171	-2.15383977751718	-6.41830964254171	-4.04989651243132	-4.25248428891761	0.95186682271335	-4.28390168108232	-4.17837563785343	-1.35663109512201	-4.17837563785343	0.0860942271711003	-4.17837563785343	-1.80996250774305	-2.01255028422934	3.19180082740163	-2.04396767639405	-5.16151068899584	-6.1020634272485	-4.85633263418318	-0.59186276915865	-3.135872600751	-2.4879195040728	-2.99568533537174	-1.55363150472486	-2.7219246727238	-10.0511594726594	-7.22941492992799	-10.0511594726594	-5.78668960763488	-10.0511594726594
ENSG00000277731	4892068	4892162	1	AL137795.1		miRNA	-	95	0	0	0	0	0	0	0	1	0	-6.41830964254171	-6.41830964254171	-6.41830964254171	-6.41830964254171	-6.41830964254171	-6.41830964254171	-6.41830964254171	-3.39157579492098	-6.41830964254171	-0.168151880423374	-0.168151880423374	-0.168151880423374	-0.168151880423374	-0.168151880423373	-0.168151880423374	-0.168151880423374	2.85858196719735	-0.168151880423374	-6.19181935462451	-6.62420990428461	-6.37712959019313	-6.37712959019313	-6.31535951167025	-6.37712959019313	-6.19181935462451	-3.59747605666389	-6.37712959019313	-3.02238096621057	-3.02238096621057	-3.02238096621057	-3.02238096621057	-3.02238096621057
ENSG00000231510	5086459	5090899	1	RP11-542C10.1		lincRNA	-;-;-;-	449	0	3	0	0	0	0	0	3	0	-6.41830964254171	-2.15448612706079	-6.41830964254171	-6.41830964254171	-6.41830964254171	-6.41830964254171	-6.41830964254171	-1.92973821315281	-6.41830964254171	-1.34384294903019	2.91998056645073	-1.34384294903019	-1.34384294903019	-1.34384294903019	-1.34384294903019	-1.34384294903019	3.14472848035871	-1.34384294903019	-4.60823546629697	-3.8000081054651	-6.08920524686085	-6.08920524686085	-5.59554865333955	-6.08920524686085	-4.60823546629697	-3.57526019155712	-6.08920524686085	-5.26309699262077	-0.999273477139847	-5.26309699262077	-5.26309699262077	-5.26309699262077
ENSG00000260972	5492978	5494674	1	RP1-58B11.1		lincRNA	+	1697	0	0	0	0	0	0	0	1	0	-6.41830964254171	-6.41830964254171	-6.41830964254171	-6.41830964254171	-6.41830964254171	-6.41830964254171	-6.41830964254171	-3.39157579492098	-6.41830964254171	-0.73666530617222	-0.73666530617222	-0.73666530617222	-0.73666530617222	-0.736665306172219	-0.73666530617222	-0.73666530617222	2.2900685414485	-0.73666530617222	-5.42606657708525	-7.32034879295667	-6.23790181245871	-6.23790181245871	-5.96729006733423	-6.23790181245871	-5.42606657708525	-4.29361494533595	-6.23790181245871	-7.18129620742228	-7.18129620742228	-7.18129620742228	-7.18129620742228	-7.18129620742228
ENSG00000264341	5564071	5564143	1	MIR4417	microRNA 4417 [Source:HGNC Symbol;Acc:HGNC:41535]	miRNA	+	73	0	0	0	0	0	0	0	0	0	-6.41830964254171	-6.41830964254171	-6.41830964254171	-6.41830964254171	-6.41830964254171	-6.41830964254171	-6.41830964254171	-6.41830964254171	-6.41830964254171	-0.19133001060791	-0.19133001060791	-0.19133001060791	-0.19133001060791	-0.191330010607909	-0.19133001060791	-0.19133001060791	-0.19133001060791	-0.19133001060791	-6.16059983233513	-6.65259128818404	-6.37145331341324	-6.37145331341324	-6.30116881972054	-6.37145331341324	-6.16059983233513	-6.65259128818404	-6.37145331341324	-2.64234991675964	-2.64234991675964	-2.64234991675964	-2.64234991675964	-2.64234991675964
ENSG00000236948	5587368	5668295	1	RP11-154H17.1		lincRNA	-;-	363	0	0	0	0	0	0	0	1	3	-6.41830964254171	-6.41830964254171	-6.41830964254171	-6.41830964254171	-6.41830964254171	-6.41830964254171	-6.41830964254171	-3.39157579492098	-2.93653185626562	-0.770247098252463	-0.770247098252463	-0.770247098252463	-0.770247098252463	-0.770247098252463	-0.770247098252463	-0.770247098252463	2.25648674936826	2.71153068802362	-5.93744469372198	-7.17198484931201	-6.96393015844286	-6.96393015844286	-6.04147203915656	-6.96393015844286	-5.93744469372198	-4.14525100169129	-3.48215237216678	-4.95635109587537	-4.95635109587537	-4.95635109587537	-4.95635109587537	-4.95635109587537
ENSG00000216045	5815871	5815959	1	AL356693.1		miRNA	-	89	0	0	0	0	0	0	0	0	0	-6.41830964254171	-6.41830964254171	-6.41830964254171	-6.41830964254171	-6.41830964254171	-6.41830964254171	-6.41830964254171	-6.41830964254171	-6.41830964254171	-0.357637453750275	-0.357637453750275	-0.357637453750275	-0.357637453750275	-0.357637453750274	-0.357637453750275	-0.357637453750275	-0.357637453750275	-0.357637453750275	-5.93659388851072	-6.85623305529715	-6.33072495999062	-6.33072495999062	-6.19934793616399	-6.33072495999062	-5.93659388851072	-6.85623305529715	-6.33072495999062	-2.92825878884602	-2.92825878884602	-2.92825878884602	-2.92825878884602	-2.92825878884602
ENSG00000264101	5862672	5862741	1	MIR4689	microRNA 4689 [Source:HGNC Symbol;Acc:HGNC:41895]	miRNA	-	70	0	0	0	0	4	0	0	0	0	-6.41830964254171	-6.41830964254171	-6.41830964254171	-6.41830964254171	-3.82267885286275	-6.41830964254171	-6.41830964254171	-6.41830964254171	-6.41830964254171	-0.325892220711836	-0.325892220711836	-0.325892220711836	-0.325892220711836	2.26973856896712	-0.325892220711836	-0.325892220711836	-0.325892220711836	-0.325892220711836	-5.30837338601964	-5.7755775550388	-5.50860374417071	-5.50860374417071	-5.44186029145369	-5.50860374417071	-5.30837338601964	-5.7755775550388	-5.50860374417071	-2.58180837482459	-2.58180837482459	-2.58180837482459	-2.58180837482459	0.0138224148543689
ENSG00000120896	22544986	22575788	8	SORBS3	sorbin and SH3 domain containing 3 [Source:HGNC Symbol;Acc:HGNC:30907]	protein_coding	+;+;+;+;+;+;+;+;+;+;+;+;+;+;+;+;+;+;+;+;+;+;+	6097	369	322	134	94	2743	21	7	30	29	4.03325608348492	4.51508165087601	2.414858979939	2.00593782272153	5.33836686126612	0.048289698989913	-1.75095026681685	1.33315929443016	0.215797196523594	2.11919538214246	2.60102094953355	0.500798278596549	0.0918771213790734	3.42430615992366	-1.86577100235254	-3.66501096815931	-0.580901406912296	-1.69826350481886	5.28710881174171	5.91524836096848	4.845548415807	4.43662725858953	3.19960878580461	2.47897913485791	-0.49709753856006	2.73332600452263	2.64648663239159	1.42515653749054	1.90698210488163	-0.193240566055378	-0.602161723272853	2.73026731527173
ENSG00000266687	5893839	5893924	1	AL356261.1		miRNA	-	86	1	0	0	0	1	0	1	0	0	-4.15760327893277	-6.41830964254171	-6.41830964254171	-6.41830964254171	-5.2412636902609	-6.41830964254171	-4.25248428891761	-6.41830964254171	-6.41830964254171	0.948488857058714	-1.31221750655023	-1.31221750655023	-1.31221750655023	-0.13517155426942	-1.31221750655023	0.85360784707387	-1.31221750655023	-1.31221750655023	-4.30236614302669	-6.15234188381598	-5.01817256187001	-5.01817256187001	-4.79538392391971	-5.01817256187001	-4.39724715301154	-6.15234188381598	-5.01817256187001	-0.618083748972778	-2.87879011258172	-2.87879011258172	-2.87879011258172	-1.70174416030091
ENSG00000142156	45981737	46005050	21	COL6A1	collagen, type VI, alpha 1 [Source:HGNC Symbol;Acc:HGNC:2211]	protein_coding	+;+;+;+;+;+;+;+;+;+;+;+;+;+;+;+;+;+;+;+;+;+;+;+;+;+;+;+;+;+;+;+;+;+;+	5343	67	32	1022	11	98	9	15	97	16	1.57650459287045	1.19083498221412	5.34319819872397	-1.05787340651168	0.542746972808816	-1.15251437081656	-0.682017034922664	3.02154973975513	-0.630430426231295	0.574737223428067	0.189067612771736	4.34143082928159	-2.05964077595406	-0.459020396633564	-2.15428174025894	-1.68378440436504	2.01978237031275	-1.63219779567368	1.74989121931241	0.961023424052505	5.88402349438344	-0.517048110852208	0.984490331439005	-0.611689075157086	-0.508630408480699	2.79173818159352	-0.0896051305718196	-0.841145424290241	-1.22681503494657	2.92554818156328	-3.47552342367237	-1.87490304435187
ENSG00000243478	200695917	200794239	2	AOX2P	aldehyde oxidase 2 pseudogene [Source:HGNC Symbol;Acc:HGNC:18450]	unitary_pseudogene	+;+;+;+;+;+;+;+;+;+;+;+;+;+;+;+;+;+;+;+;+;+;+;+;+;+;+;+;+;+	3932	42	887	3	78	6048	4	8	39	2	0.906095463348992	5.97648507408119	-2.93435990261516	1.73761241982072	6.47884252485863	-2.27631177531471	-1.56541961324258	1.71012509231613	-3.45832842861102	-1.0187252901125	4.05166432061969	-4.85918065607666	-0.187208333640769	4.55402177139714	-4.20113252877621	-3.49024036670407	-0.214695661145365	-5.38314918207252	4.95218106386943	6.90935484728784	2.76489432012695	7.43686664256284	3.88307937589926	3.4229424474274	2.48066598727786	2.64299486552279	2.24092579413109	-1.0691678583295	4.00122175240269	-4.90962322429366	-0.237650901857771	4.50357920318014
ENSG00000156298	38561370	38688920	X	TSPAN7	tetraspanin 7 [Source:HGNC Symbol;Acc:HGNC:11854]	protein_coding	+;+;+;+;+;+;+;+;+;+;+;+;+;+;+	3110	1306	203	28	93	1775	6	12	97	13	5.85597891345112	3.84993308592401	0.168050235082722	1.99055294003924	4.71065861897544	-1.71884848048285	-0.997195156734267	3.02154973975513	-0.923977284994829	4.61219338130302	2.60614755377592	-1.07573529706537	0.746767407891144	3.46687308682735	-2.96263401263094	-2.24098068888236	1.77776420760704	-2.16776281714292	6.81423728246631	5.40500564575009	2.39572079201793	4.21822349697445	2.53362668868872	0.508822076452363	-0.0389367877190733	4.57662229958121	1.30369327194038	4.21906433309524	2.21301850556813	-1.46886434527316	0.353638359683358	3.07374403861956
ENSG00000226944	6204840	6205780	1	RP1-120G22.11		antisense	-;-;-	378	0	0	5	0	0	3	2	0	1	-6.41830964254171	-6.41830964254171	-2.24991646433148	-6.41830964254171	-6.41830964254171	-2.66436444180392	-3.42292256643482	-6.41830964254171	-4.28390168108232	-1.09813904392171	-1.09813904392171	3.07025413428852	-1.09813904392171	-1.09813904392171	2.65580615681608	1.89724803218518	-1.09813904392171	1.03626891753767	-7.50969772178746	-6.68077322373111	-4.20877301617508	-8.37716619438531	-5.91265446743364	-4.62322099364752	-4.51431064568057	-6.68077322373111	-6.24275823292592	-5.01476778210069	-5.01476778210069	-0.846374603890464	-5.01476778210069	-5.01476778210069
ENSG00000158286	6205475	6221299	1	RNF207	ring finger protein 207 [Source:HGNC Symbol;Acc:HGNC:32947]	protein_coding	+;+;+;+;+;+;+;+;+;+;+;+;+;+;+	6585	27	10	194	14	19	15	115	19	15	0.273657660148005	-0.471071723369632	2.94770399239819	-0.717494956040954	-1.77667518598434	-0.430626635376291	2.23285519432102	0.678067061101019	-0.721800043411532	0.474597976621977	-0.270131406895659	3.14864430887217	-0.516554639566982	-1.57573486951037	-0.229686318902319	2.43379551079499	0.879007377574992	-0.520859726937559	-1.44804588362582	-0.421251934815277	2.02860791765514	-1.636591030784	-0.589249362413568	-1.34972271011934	0.511151650547189	0.727886849655375	-1.64089611815458	-2.44552578033379	-3.19025516385142	0.228520551916404	-3.43667839652274	-4.49585862646613
ENSG00000130635	134641774	134844843	9	COL5A1	collagen, type V, alpha 1 [Source:HGNC Symbol;Acc:HGNC:2209]	protein_coding	+;+;+;+;+;+;+;+;+;+;+;+;+;+;+;+;+;+;+;+;+;+;+;+;+;+;+;+;+;+;+;+;+;+;+;+;+;+;+;+;+;+;+;+;+;+;+;+;+;+;+;+;+;+;+;+;+;+;+;+;+;+;+;+;+;+;+;+;+;+	11189	7153	63	72	99	5165	0	4	15	24	8.30913437628462	2.16447439136864	1.52141608427147	2.08049346698173	6.25118506622762	-6.41830964254171	-2.51634002414751	0.339838797061153	-0.0541984723037251	5.93892391637737	-0.205736068538606	-0.84879437563578	-0.289716992925518	3.88097460632037	-8.78852010244895	-4.88655048405476	-2.03037166284609	-2.42440893221097	9.54115372631501	4.31944360525163	6.85545296790231	7.41453035061257	4.45373033718817	-1.08427275891086	-1.28432067411712	2.49480801094414	5.27983841132712	4.82512517801488	-1.3195348069011	-1.96259311399827	-1.40351573128801	2.76717586795788
ENSG00000225077	6236240	6239444	1	LINC00337	long intergenic non-protein coding RNA 337 [Source:HGNC Symbol;Acc:HGNC:28620]	lincRNA	+;+;+;+;+	1685	0	3	2	2	3	0	4	3	5	-6.41830964254171	-2.15448612706079	-3.45624945148124	-3.36734738642327	-4.1602733666089	-6.41830964254171	-2.51634002414751	-1.92973821315281	-2.25216900906577	-2.77921647562684	1.48460703985408	0.182843715433631	0.271745780491594	-0.521180199694037	-2.77921647562684	1.12275314276736	1.70935495376206	1.38692415784909	-5.67454919981828	-2.86121985017387	-3.57864452870318	-3.48974246364522	-3.90513076327369	-6.54070471976365	-1.77257958142408	-2.63647193626588	-2.37456408628772	-7.17105823394884	-2.90723471846792	-4.20899804288837	-4.12009597783041	-4.91302195801604
ENSG00000173673	6244192	6245578	1	HES3	hes family bHLH transcription factor 3 [Source:HGNC Symbol;Acc:HGNC:26226]	protein_coding	+;+;+;+	697	0	0	0	0	2	0	0	0	0	-6.41830964254171	-6.41830964254171	-6.41830964254171	-6.41830964254171	-4.60180565138124	-6.41830964254171	-6.41830964254171	-6.41830964254171	-6.41830964254171	-0.292246899005713	-0.292246899005713	-0.292246899005713	-0.292246899005713	1.52425709215475	-0.292246899005713	-0.292246899005713	-0.292246899005713	-0.292246899005713	-5.55509850194831	-6.04708995779722	-5.76595198302642	-5.76595198302642	-5.69566748933372	-5.76595198302642	-5.55509850194831	-6.04708995779722	-5.76595198302642	-5.89754020374804	-5.89754020374804	-5.89754020374804	-5.89754020374804	-4.08103621258758
ENSG00000158292	6247346	6260975	1	GPR153	G protein-coupled receptor 153 [Source:HGNC Symbol;Acc:HGNC:23618]	protein_coding	-;-;-;-;-;-	4082	31	1	65	12	196	32	57	2	15	0.471164857102575	-3.59656509981029	1.37449155296791	-0.93527194713384	1.53694560232241	0.650353751804185	1.22390201292325	-2.4829204341288	-0.721800043411532	0.930146781016465	-3.1375831758964	1.8334734768818	-0.47629002321995	1.9959275262363	1.10933567571807	1.68288393683714	-2.02393851021491	-0.262818119497642	-1.38770283252223	-1.3001813723598	2.73681295259384	0.427049452492091	0.632398400584446	2.01267515143012	-0.634965676701554	-0.186536706678316	0.6405213562144	-1.55811132526806	-5.62584128218092	-0.654784629402724	-2.96454812950447	-0.492330580048226
ENSG00000205755	1187549	1212750	X	CRLF2	cytokine receptor-like factor 2 [Source:HGNC Symbol;Acc:HGNC:14281]	protein_coding	-;-;-;-;-;-;-;-;-;-	2010	33	67	691	172	243	14	15	49	10	0.560624994341222	2.25305900228577	4.77875965245039	2.87570793007528	1.84592348862384	-0.528539266030142	-0.682017034922664	2.03838018826105	-1.29291926436124	-0.156138592062794	1.53629541588175	4.06199606604638	2.15894434367126	1.12915990221982	-1.24530285243416	-1.39878062132668	1.32161660185704	-2.00968285076526	0.336597456222288	3.00615788653709	5.15701391933019	3.25396219695507	1.12942983380569	-0.150284999150343	-0.906044573041599	2.79147907251237	-0.914664997481445	-0.446570507062982	1.24586350088157	3.77156415104619	1.86851242867107	0.838727987219635
ENSG00000271746	6393555	6394391	1	RP1-202O8.3		antisense	+	837	5	5	35	20	45	5	9	8	9	-2.09917564946856	-1.44787739705963	0.486972495961982	-0.211266950377216	-0.566535821182598	-1.97082022539931	-1.40105241070149	-0.555436570057796	-1.44033729295846	-1.06484891472968	-0.413550662320754	1.52129923070086	0.823059784361662	0.46779091355628	-0.936493490660435	-0.366725675962609	0.478890164681082	-0.406010558219582	-1.64071394010728	-1.49009260917913	0.435680835994647	-0.262558610344552	-0.987320542348305	-2.02211188536665	-0.942590701340205	-0.597651782177292	-1.4916289529258	-1.84247517735682	-1.19117692494789	0.743672968073726	0.0454335217345273	-0.309835349070855
ENSG00000069812	6412418	6424670	1	HES2	hes family bHLH transcription factor 2 [Source:HGNC Symbol;Acc:HGNC:16005]	protein_coding	-;-;-;-;-	5407	2	0	8	3	0	1	13	4	2	-3.31657197150784	-6.41830964254171	-1.60225081792343	-2.84160999928227	-6.41830964254171	-4.04989651243132	-0.884310346724992	-1.53085729434031	-3.45832842861102	-0.546142867817415	-3.64788053885128	1.168178285767	-0.07118089559185	-3.64788053885128	-1.2794674087409	1.88611875696543	1.23957180935011	-0.6878993249206	-4.84223648725087	-7.46681620687942	-2.31726539170913	-3.55662457306797	-3.67739256718496	-4.76491108621703	-2.40997486246802	-2.57936385867802	-4.17334300239673	-5.75140032792775	-8.85313799896162	-4.03707917434334	-5.27643835570219	-8.85313799896162
ENSG00000187017	6424788	6461370	1	ESPN	espin [Source:HGNC Symbol;Acc:HGNC:13281]	protein_coding	+;+;+;+;+;+;+;+;+;+;+;+;+;+;+;+;+;+;+;+	4651	3	5	63	9	34	6	115	5	32	-2.7887453120236	-1.44787739705963	1.32961018528143	-1.33959718611537	-0.962866444516625	-1.71884848048285	2.23285519432102	-1.21871071632986	0.356453860797884	-2.45576065300404	-1.11489273804007	1.662594844301	-1.00661252709581	-0.629881785497062	-1.38586382146328	2.56583985334058	-0.885726057310297	0.689438519817446	-3.94938018960531	-0.938714777198485	2.18329869830652	-0.485908673090285	-0.13913124021409	-0.865159967457758	1.07222031673931	-0.709548096468713	1.21014237382297	-5.00628625188612	-3.66541833692216	-0.88793075458109	-3.5571381259779	-3.18040738437915
ENSG00000265392	6429834	6429896	1	MIR4252	microRNA 4252 [Source:HGNC Symbol;Acc:HGNC:38384]	miRNA	-	63	0	0	0	0	1	0	1	0	0	-6.41830964254171	-6.41830964254171	-6.41830964254171	-6.41830964254171	-5.2412636902609	-6.41830964254171	-4.25248428891761	-6.41830964254171	-6.41830964254171	-0.185715072550273	-0.185715072550273	-0.185715072550273	-0.185715072550273	0.991330879730533	-0.185715072550273	1.98011028107382	-0.185715072550273	-0.185715072550273	-6.56005057728398	-5.78654152241823	-6.07384488565408	-6.07384488565408	-5.87494255726003	-6.07384488565408	-4.39422522365988	-5.78654152241823	-6.07384488565408	-2.42980528137954	-2.42980528137954	-2.42980528137954	-2.42980528137954	-1.25275932909873
ENSG00000231868	6443034	6447006	1	RP1-202O8.2		antisense	-;-;-	351	1	0	0	0	1	0	6	0	4	-4.15760327893277	-6.41830964254171	-6.41830964254171	-6.41830964254171	-5.2412636902609	-6.41830964254171	-1.96391103681873	-6.41830964254171	-2.55414563874046	0.814761078852452	-1.44594528475649	-1.44594528475649	-1.44594528475649	-0.268899332475683	-1.44594528475649	3.00845332096649	-1.44594528475649	2.41821871904476	-6.17701100109359	-5.15813996310209	-5.12156823966001	-5.12156823966001	-4.46373978581865	-5.12156823966001	-3.98331875897956	-5.15813996310209	-1.25740423585876	-2.64714621457524	-4.90785257818418	-4.90785257818418	-4.90785257818418	-3.73080662590337
ENSG00000046889	67952118	68237030	8	PREX2	phosphatidylinositol-3,4,5-trisphosphate-dependent Rac exchange factor 2 [Source:HGNC Symbol;Acc:HGNC:22950]	protein_coding	+;+;+;+;+;+;+;+;+;+;+;+;+;+;+;+;+;+;+;+;+;+;+;+;+;+;+;+;+;+;+;+;+;+;+;+;+;+;+;+;+;+;+	12058	39	13	2902	12	6	7	1	484	218	0.799872506861701	-0.0979660106360527	6.84858130090656	-0.93527194713384	-3.31955341591425	-1.50441022049317	-4.25248428891761	5.33883821745007	3.11335266767494	-1.72271604043299	-2.62055455793074	4.32599275361187	-3.45786049442853	-5.84214196320894	-4.02699876778786	-6.7750728362123	2.81624967015538	0.590764120380245	1.94446547775872	-3.72564059544384	6.35394828261641	-1.42990496542399	0.73004898125534	-1.99904323878331	-3.10789131802059	1.71116363264228	2.61871964938479	-2.79204622251398	-3.68988474001173	3.25666257153088	-4.52719067650952	-6.91147214528993
ENSG00000171680	6466092	6520061	1	PLEKHG5	pleckstrin homology domain containing, family G (with RhoGef domain) member 5 [Source:HGNC Symbol;Acc:HGNC:29105]	protein_coding	-;-;-;-;-;-;-;-;-;-;-;-;-;-;-;-;-;-;-;-;-;-;-;-;-;-	6920	14	6	109	7	88	3	3	4	13	-0.66097568384399	-1.19253307462933	2.11767943510732	-1.69002129359157	0.388783993497728	-2.66436444180392	-2.89956150725698	-1.53085729434031	-0.923977284994829	0.20518871877647	-0.326368672008872	2.98384383772778	-0.823856890971111	1.25494839611819	-1.79820003918346	-2.03339710463652	-0.664692891719852	-0.0578128823743683	-0.372290835595891	-0.55710583251435	3.14328020745802	-0.664420521240869	-0.340241331747494	-1.63876366945322	-2.61087665900888	-0.895430052225329	0.101623487355874	-3.45174772170599	-3.98330511249133	-0.673092602754684	-4.48079333145357	-2.40198804436427
ENSG00000271447	35756249	35795707	17	MMP28	matrix metallopeptidase 28 [Source:HGNC Symbol;Acc:HGNC:14366]	protein_coding	-;-;-;-;-;-;-;-;-;-	2858	206	56	104	64	124	9	6	10	8	3.19309456681235	1.99501965023902	2.05012167899752	1.45331626157384	0.879803445881465	-1.15251437081656	-1.96391103681873	-0.238474983848095	-1.60455137941429	2.53133482495381	1.33325990838048	1.38836193713898	0.791556519715301	0.218043704022923	-1.8142741126751	-2.62567077867727	-0.900234725706638	-2.26631112127283	2.82085942483442	2.5483793791233	3.35103020981708	2.7542247923934	1.07245325994275	0.148394160002998	-2.33614617879666	0.314884745036186	-0.303642848594726	1.67808865037862	0.480013733805292	0.535115762563789	-0.0616896548598864	-0.635202470552264
ENSG00000253022	6540854	6540964	1	RNU6-731P	RNA, U6 small nuclear 731, pseudogene [Source:HGNC Symbol;Acc:HGNC:47694]	snRNA	+	111	4	1	4	1	19	0	0	0	2	-2.40314730826242	-3.59656509981029	-2.55192400690994	-4.20299676908694	-1.77667518598434	-6.41830964254171	-6.41830964254171	-6.41830964254171	-3.45832842861102	2.22593571674475	1.03251792519688	2.07715901809723	0.426086255920227	2.85240783902283	-1.78922661753454	-1.78922661753454	-1.78922661753454	1.17075459639615	-1.89797005915682	-2.43214749611542	-2.28013575096083	-3.93120851313783	-3.89258471265768	-6.14652138659259	-5.91313239343611	-5.25389203884684	-3.18654017266191	0.768221110049561	-0.425196681498306	0.619444411402037	-1.03162835077496	1.39469323232764
ENSG00000136999	119416306	119424353	8	NOV	nephroblastoma overexpressed [Source:HGNC Symbol;Acc:HGNC:7885]	protein_coding	+;+;+;+;+	2673	176	107	32	23	362	1	7	14	5	2.96634000926408	2.9271133472151	0.358817400797116	-0.0121825339074388	2.41941352666483	-4.04989651243132	-1.75095026681685	0.241254818659056	-2.25216900906577	2.40383758476718	2.3646109227182	-0.203685023699785	-0.574684958404339	1.85691110216793	-4.61239893692822	-2.31345269131376	-0.321247605837845	-2.81467143356267	4.2056130992993	3.64421711285113	3.24722086194042	2.87622092723586	1.54868651874724	-1.16149305128802	-0.511677176781638	0.958358584295076	0.636234452077527	1.54788017168309	1.50865350963411	-1.05964243678388	-1.43064237148843	1.00095368908384
ENSG00000173662	6555181	6579757	1	TAS1R1	taste receptor, type 1, member 1 [Source:HGNC Symbol;Acc:HGNC:14448]	protein_coding	+;+;+;+;+;+	2892	2	5	7	3	41	1	1	8	4	-3.31657197150784	-1.44787739705963	-1.78759797043362	-2.84160999928227	-0.698401768892346	-4.04989651243132	-4.25248428891761	-0.555436570057796	-2.55414563874046	-1.13996956003002	0.728725014418186	0.389004441044194	-0.665007587804455	1.47820064258547	-1.87329410095351	-2.07588187743979	1.62116584142002	-0.377543227262638	-1.71223940400875	-1.40083890620869	-0.433709160125698	-1.48772118897435	-1.69634766751387	-2.6960077021234	-2.64815172141853	-0.508398079206859	-1.20025682843253	-4.84863952379687	-2.97994494934866	-3.31966552272266	-4.3736775515713	-2.23046932118138
ENSG00000138356	200585868	200677064	2	AOX1	aldehyde oxidase 1 [Source:HGNC Symbol;Acc:HGNC:553]	protein_coding	+;+;+;+;+;+;+;+;+;+;+;+;+;+;+;+;+;+;+;+;+;+;+;+;+;+;+;+;+;+;+;+;+;+;+;+;+	5556	125	47	12	757	88	20	11	43	21	2.4735729964667	1.74306366893113	-1.03446176182482	5.01181551605364	0.388783993497728	-0.021284208763451	-1.11966827833661	1.85050796584437	-0.244343712487444	0.872503184546568	0.141993857010998	-2.63553157374495	3.41074570413351	-1.2122858184224	-1.62235402068358	-2.72073809025674	0.249438153924245	-1.84541352440757	2.63534733617731	1.2020668861283	-0.192612024405911	5.85366525347255	1.45942969670081	0.820565528655455	-0.957893938625999	1.30951118304155	0.597506024931462	-0.000473602852608668	-0.730982930388178	-3.50850836114412	2.53776891673434	-2.08526260582158
ENSG00000127920	93921699	93928610	7	GNG11	guanine nucleotide binding protein (G protein), gamma 11 [Source:HGNC Symbol;Acc:HGNC:4403]	protein_coding	+;+	3055	670	220	6	1266	643	76	11	7	487	4.89333344791162	3.96586648291056	-2.00031689803905	5.75351749273801	3.24686390552541	1.89204575334993	-1.11966827833661	-0.744544580458898	4.2718692355524	3.2680122634208	2.34054529841974	-3.62563808252986	4.1281963082472	1.62154272103459	0.266724568859117	-2.74498946282742	-2.36986576494972	2.64654805106158	4.54181961802251	4.93940223007238	-2.15962530340638	5.59420908737068	2.05841991198813	1.7327373479826	-1.47118210822572	0.228991166702921	4.11256083018507	3.28216106786761	2.35469410286655	-3.61148927808305	4.14234511269401	1.6356915254814
ENSG00000179344	32659467	32668383	6	HLA-DQB1	major histocompatibility complex, class II, DQ beta 1 [Source:HGNC Symbol;Acc:HGNC:4944]	protein_coding	-;-;-;-;-;-	4904	26499	1974	7739	6854	17496	761	2592	22	1380	10.198413119451	7.13045352634351	8.26358945664093	8.18993133856264	8.01121385307908	5.21177421635987	6.72378176440335	0.888132807142271	5.77397867026909	4.5351341706329	1.46717457752544	2.60031050782286	2.52665238974457	2.34793490426101	-0.451504732458203	1.06050281558528	-4.7751461416758	0.110699721451017	7.52632159965826	9.88217251386652	8.58066528006319	8.5070071619849	6.7142648032984	5.52885003978212	4.05169024461064	3.63985179466528	6.09105449369134	7.90445414042227	4.83649454731481	5.96963047761224	5.89597235953395	5.71725487405038
ENSG00000114204	167441789	167479004	3	SERPINI2	serpin peptidase inhibitor, clade I (pancpin), member 2 [Source:HGNC Symbol;Acc:HGNC:8945]	protein_coding	-;-;-;-;-;-;-;-;-;-;-;-	2835	197	804	749	746	1348	31	39	183	70	3.12873011825467	5.8347741268351	4.89499207507361	4.99070555565445	4.31386413709231	0.604896704012729	0.679743466768415	3.93636020032803	1.47856666825127	0.363268117566588	3.06931212614702	2.12953007438553	2.22524355496637	1.54840213640422	-2.16056529667535	-2.08571853391967	1.17089819963995	-1.28689533243682	4.83960767695706	5.50491363414567	4.28226627419817	4.377979754779	2.79141441698635	-0.00782909686271482	2.3906210254708	3.6064997076386	0.865840867375823	1.62538138308717	4.3314253916676	3.3916433399061	3.48735682048694	2.8105154019248
ENSG00000196104	166733384	167234796	4	SPOCK3	sparc/osteonectin, cwcv and kazal-like domains proteoglycan (testican) 3 [Source:HGNC Symbol;Acc:HGNC:13565]	protein_coding	-;-;-;-;-;-;-;-;-;-;-;-;-;-;-;-;-;-;-	4482	3	1081	738	0	4	13	2	30	69	-2.7887453120236	6.26179750880421	4.87365562286427	-6.41830964254171	-3.82267885286275	-0.633583994245876	-3.42292256643482	1.33315929443016	1.45789583151417	-3.39543992149039	5.65510289933742	4.26696101339748	-7.0250042520085	-4.42937346232954	-1.24027860371267	-4.02961717590161	0.72646468496337	0.851201222047386	-0.9730142500341	2.93228698550765	4.30933878030838	-6.98262648509759	-0.926302551185352	-1.19790083680176	-1.60719150444532	-1.9963512288664	0.893578988958289	-4.9528879608719	4.0976548599559	2.70951297401596	-8.58245229139001	-5.98682150171106
ENSG00000228750	6724637	6730012	1	RP11-242F24.1		lincRNA	+;+;+;+	2065	0	0	0	1	0	0	0	7	0	-6.41830964254171	-6.41830964254171	-6.41830964254171	-4.20299676908694	-6.41830964254171	-6.41830964254171	-6.41830964254171	-0.744544580458898	-6.41830964254171	-1.92215987129502	-1.92215987129502	-1.92215987129502	0.293153002159739	-1.92215987129502	-1.92215987129502	-1.92215987129502	3.75160519078779	-1.92215987129502	-4.97712275734398	-8.04152073707013	-5.55421774682245	-3.33890487336769	-4.99263393808717	-5.55421774682245	-4.97712275734398	-2.36775567498732	-5.55421774682245	-7.46445142418643	-7.46445142418643	-7.46445142418643	-5.24913855073167	-7.46445142418643
ENSG00000237436	6783892	6784843	1	RP11-312B8.1		antisense	-;-;-	415	21	17	48	29	115	6	6	10	11	-0.0849311254670683	0.284802962964608	0.939388576800316	0.318712620664607	0.771814419496053	-1.71884848048285	-1.96391103681873	-0.238474983848095	-1.15917802627634	0.400493340484255	0.770227428915931	1.42481304275164	0.80413708661593	1.25723888544738	-1.23342401453152	-1.47848657086741	0.246949482103228	-0.673753560325018	0.440212598433438	0.687356215795474	1.41491349867485	0.794237542539143	-0.119396722713485	-1.24332355860831	-1.43876731291823	0.164078268982771	-0.683653104401805	1.18388563296073	1.55361972139241	2.20820533522812	1.58752937909241	2.04063117792385
ENSG00000255833	135444218	135452399	5	TIFAB	TRAF-interacting protein with forkhead-associated domain, family member B [Source:HGNC Symbol;Acc:HGNC:34024]	protein_coding	-;-	5923	548	48	14	252	1139	20	4	11	22	4.60347460008774	1.77333233208546	-0.817013822496158	3.42599331249162	4.07096700834962	-0.021284208763451	-2.51634002414751	-0.102781710675483	-0.178138047442409	3.5482760380799	0.718133770077623	-1.872212384504	2.37079475048378	3.01576844634178	-1.07648277077129	-3.57153858615535	-1.15798027268332	-1.23333660945025	4.77681422166198	3.57511397652361	1.50934464533451	5.75235178032229	2.35813415403349	2.30507425906721	-2.34300040257327	1.69899993376267	2.14822042038826	2.03714651395483	-0.792995754047449	-3.38334190862907	0.85966522635871	1.50463892221671
ENSG00000227950	6834333	6834618	1	RP11-312B8.2		processed_pseudogene	-	286	14	9	7	7	67	9	6	11	6	-0.66097568384399	-0.620479177859927	-1.78759797043362	-1.69002129359157	-0.000525951426613977	-1.15251437081656	-1.96391103681873	-0.102781710675483	-2.0025905337817	0.475302182856516	0.51579868884058	-0.651320103733119	-0.553743426891065	1.13575191527389	-0.0162365041160555	-0.827633170118226	1.03349615602502	-0.866312667081198	0.316536234732787	-0.523225250559426	-1.22852348402585	-1.1309468071838	-0.844381517750255	-0.593439884408786	-0.986399118241955	-0.00552778337498178	-1.44351604737393	1.14493726403971	1.18543377002377	0.0183149774500728	0.115891654292126	1.80538699645708
ENSG00000237365	7008376	7014279	1	RP11-334N17.1		antisense	-;-	349	5	0	0	0	5	0	0	0	0	-2.09917564946856	-6.41830964254171	-6.41830964254171	-6.41830964254171	-3.54929388977603	-6.41830964254171	-6.41830964254171	-6.41830964254171	-6.41830964254171	3.44127329980017	-0.877860693272972	-0.877860693272972	-0.877860693272972	1.99115505949271	-0.877860693272972	-0.877860693272972	-0.877860693272972	-0.877860693272972	-1.93204704753969	-5.28717652114226	-5.04057602704674	-5.04057602704674	-4.72425536605658	-5.04057602704674	-6.25118104061283	-5.28717652114226	-5.04057602704674	-0.580474591016127	-4.89960858408927	-4.89960858408927	-4.89960858408927	-2.03059283132359
ENSG00000207056	7219360	7219524	1	RNU1-8P	RNA, U1 small nuclear 8, pseudogene [Source:HGNC Symbol;Acc:HGNC:48307]	snRNA	+	165	0	0	0	0	0	0	0	1	0	-6.41830964254171	-6.41830964254171	-6.41830964254171	-6.41830964254171	-6.41830964254171	-6.41830964254171	-6.41830964254171	-3.39157579492098	-6.41830964254171	-0.168151880423374	-0.168151880423374	-0.168151880423374	-0.168151880423374	-0.168151880423373	-0.168151880423374	-0.168151880423374	2.85858196719735	-0.168151880423374	-6.19181935462451	-6.62420990428461	-6.37712959019313	-6.37712959019313	-6.31535951167025	-6.37712959019313	-6.19181935462451	-3.59747605666389	-6.37712959019313	-3.81884757212544	-3.81884757212544	-3.81884757212544	-3.81884757212544	-3.81884757212543
ENSG00000280801	7264193	7264277	1	Z98052.1		miRNA	+	85	0	0	0	0	1	0	0	0	0	-6.41830964254171	-6.41830964254171	-6.41830964254171	-6.41830964254171	-5.2412636902609	-6.41830964254171	-6.41830964254171	-6.41830964254171	-6.41830964254171	-0.589961495131946	-0.589961495131946	-0.589961495131946	-0.589961495131946	0.58708445714886	-0.589961495131946	-0.589961495131946	-0.589961495131946	-0.589961495131946	-5.31939724646826	-6.66829166933887	-5.89749485626995	-5.89749485626995	-5.70479565300273	-5.89749485626995	-5.31939724646826	-6.66829166933887	-5.89749485626995	-2.86191629401732	-2.86191629401732	-2.86191629401732	-2.86191629401732	-1.68487034173652
ENSG00000237402	7368942	7370270	1	CAMTA1-IT1	CAMTA1 intronic transcript 1 [Source:HGNC Symbol;Acc:HGNC:41446]	sense_intronic	+;+	365	1	0	0	0	2	0	0	1	0	-4.15760327893277	-6.41830964254171	-6.41830964254171	-6.41830964254171	-4.60180565138124	-6.41830964254171	-6.41830964254171	-3.39157579492098	-6.41830964254171	1.02597362510982	-1.23473273849912	-1.23473273849912	-1.23473273849912	0.581771252661343	-1.23473273849912	-1.23473273849912	1.7920011091216	-1.23473273849912	-2.75157703263072	-6.79745668612429	-5.61587863736101	-5.61587863736101	-5.03789582971906	-5.61587863736101	-5.01228339623966	-3.77072283850357	-5.61587863736101	-2.70357164803806	-4.964278011647	-4.964278011647	-4.964278011647	-3.14777402048654
ENSG00000237728	7382487	7389754	1	RP3-453P22.2		antisense	-;-;-;-	744	0	0	0	0	2	0	0	2	0	-6.41830964254171	-6.41830964254171	-6.41830964254171	-6.41830964254171	-4.60180565138124	-6.41830964254171	-6.41830964254171	-2.4829204341288	-6.41830964254171	-1.45792339887268	-1.45792339887268	-1.45792339887268	-1.45792339887268	0.358580592287785	-1.45792339887268	-1.45792339887268	2.47746580954023	-1.45792339887268	-3.98500362457648	-7.47444893722616	-5.48048018714063	-5.48048018714063	-4.98198799961924	-5.48048018714063	-3.98500362457648	-3.53905972881326	-5.48048018714063	-5.99168416898765	-5.99168416898765	-5.99168416898765	-5.99168416898765	-4.17518017782719
ENSG00000225126	7441096	7441554	1	RP4-549F15.1		antisense	-;-	361	0	0	0	0	0	0	0	1	0	-6.41830964254171	-6.41830964254171	-6.41830964254171	-6.41830964254171	-6.41830964254171	-6.41830964254171	-6.41830964254171	-3.39157579492098	-6.41830964254171	-0.71539884315307	-0.71539884315307	-0.71539884315307	-0.71539884315307	-0.71539884315307	-0.71539884315307	-0.71539884315307	2.31133500446765	-0.71539884315307	-5.45471120074369	-7.29430822599445	-6.24310992585116	-6.24310992585116	-5.98031035081534	-6.24310992585116	-5.45471120074369	-4.26757437837372	-6.24310992585116	-4.94838038476679	-4.94838038476679	-4.94838038476679	-4.94838038476679	-4.94838038476679
ENSG00000270171	7693124	7694844	1	RP11-338N10.1		lincRNA	-	1721	0	0	7	0	3	0	0	2	0	-6.41830964254171	-6.41830964254171	-1.78759797043362	-6.41830964254171	-4.1602733666089	-6.41830964254171	-6.41830964254171	-2.4829204341288	-6.41830964254171	-1.93782330199499	-1.93782330199499	2.69288837011309	-1.93782330199499	0.320212973937816	-1.93782330199499	-1.93782330199499	1.99756590641792	-1.93782330199499	-3.96475407801168	-7.63285631398523	-1.56761646019342	-6.1983281323015	-4.68201816885354	-6.1983281323015	-3.96475407801168	-3.69746710557232	-6.1983281323015	-7.20155673991982	-7.20155673991982	-2.57084506781174	-7.20155673991982	-4.94352046398702
ENSG00000270035	7698303	7698872	1	RP11-338N10.2		lincRNA	-	570	1	0	4	0	1	0	0	0	0	-4.15760327893277	-6.41830964254171	-2.55192400690994	-6.41830964254171	-5.2412636902609	-6.41830964254171	-6.41830964254171	-6.41830964254171	-6.41830964254171	1.5734666542165	-0.687239709392445	3.17914592623932	-0.687239709392445	0.489806242888361	-0.687239709392445	-0.687239709392445	-0.687239709392445	-0.687239709392445	-4.27241436377286	-6.17329474033956	-2.9033857335644	-6.76977136919617	-5.66970582205126	-6.76977136919617	-6.5331207273818	-6.17329474033956	-6.76977136919617	-3.34663710332278	-5.60734346693172	-1.74095783129996	-5.60734346693172	-4.43029751465092
ENSG00000269978	7700704	7700970	1	RP11-338N10.3		lincRNA	-	267	3	0	34	0	5	0	0	2	0	-2.7887453120236	-6.41830964254171	0.445506273019416	-6.41830964254171	-3.54929388977603	-6.41830964254171	-6.41830964254171	-2.4829204341288	-6.41830964254171	1.83343854289393	-1.79612578762418	5.06769012793694	-1.79612578762418	1.0728899651415	-1.79612578762418	-1.79612578762418	2.13926342078872	-1.79612578762418	-2.8273868857568	-5.72549388450574	1.24001131107614	-5.62380460448498	-4.15262343406841	-5.62380460448498	-6.45695121627491	-1.79010467609284	-5.62380460448498	-0.883656959049065	-4.51322128956717	2.35059462599395	-4.51322128956717	-1.64420553680149
ENSG00000259630	85415228	85415633	15	CTD-2262B20.1		transcribed_processed_pseudogene	+	406	33	177	121	30	164	10	2	31	6	0.560624994341222	3.65237454910003	2.26797283402238	0.367171326200765	1.28092157091423	-1.00426599455159	-3.42292256643482	1.38024902564964	-2.0025905337817	0.686837616548007	3.77858717130682	2.39418545622916	0.49338394840755	1.40713419312102	-0.878053372344802	-3.29670994422803	1.50646164785643	-1.87637791157492	2.40104272212333	3.25190009883755	2.06844042981703	0.16763892199542	-0.058550683576821	-1.20379839875693	-1.58250483865272	0.979774575387158	-2.20212293798705	1.86107336181813	4.95282291657695	3.56842120149929	1.66761969367768	2.58136993839114
ENSG00000115850	135787840	135837180	2	LCT	lactase [Source:HGNC Symbol;Acc:HGNC:6530]	protein_coding	-;-;-;-;-;-;-;-;-;-;-;-;-;-;-;-;-	6586	337	101	4	119	71	7	12	28	5	3.90248168253658	2.84398958789899	-2.55192400690994	2.34528416418807	0.0821809920777553	-1.50441022049317	-0.997195156734267	1.23410175515123	-2.25216900906577	3.30111160024491	2.24261950560732	-3.15329408920161	1.7439140818964	-0.519189090213911	-2.10578030278483	-1.59856523902593	0.632731672859564	-2.85353909135744	4.28868230452216	2.55497454804999	-1.48937512520855	3.40783304588946	0.660777370716373	-0.44186133879177	-0.610994534748685	0.94508671530223	-1.18962012736438	1.18307917060332	0.124587075965726	-5.27132651884321	-0.374118347745194	-2.63722151985551
ENSG00000132464	70628744	70686816	4	ENAM	enamelin [Source:HGNC Symbol;Acc:HGNC:3344]	protein_coding	+;+;+;+;+;+;+;+;+;+;+;+;+;+	6522	10326	1941	10	185	6418	105	75	67	86	8.83877919058236	7.10613370141543	-1.2906022391148	2.98066312849821	6.56449727185614	2.35710799947957	1.6180964386931	2.48865591084939	1.774421807978	5.96909231226366	4.23644682309673	-4.16028911743349	0.110976250179511	3.69481039353745	-0.512578878839125	-1.2515904396256	-0.38103096746931	-1.0952650703407	9.93607586946823	8.54412624886425	0.0976087077792469	4.36887407539225	4.00431724524406	3.74531894637362	2.71539311757898	3.92664845829821	3.16263275487204	6.13346474949598	4.40081926032905	-3.99591668020118	0.275348687411829	3.85918283076977
ENSG00000236266	7810242	7827342	1	RP3-467L1.4		antisense	-;-;-	830	29	0	9	0	16	1	2	2	22	0.375788502849024	-6.41830964254171	-1.43802761393618	-6.41830964254171	-2.01380630907124	-4.04989651243132	-3.42292256643482	-2.4829204341288	-0.178138047442409	2.42531480364036	-4.36878334175037	0.611498686855158	-4.36878334175037	0.0357199917201019	-2.00037021163999	-1.37339626564348	-0.433394133337462	1.87138825334893	0.569438377290292	-6.35175320904103	-0.537566485462417	-5.51784851406794	-1.85706026952663	-3.14943538395756	-3.22927269199355	-2.41636400062813	0.722323081031355	0.644605261276824	-6.14949288411391	-1.16921085550838	-6.14949288411391	-1.74498955064344
ENSG00000169184	27748277	27801498	22	MN1	meningioma (disrupted in balanced translocation) 1 [Source:HGNC Symbol;Acc:HGNC:7180]	protein_coding	-;-;-	7693	324	136	66	107	11	7	4	132	13	3.84577216254604	3.27263621182727	1.39641928163204	2.19230561728295	-2.52373779417615	-1.50441022049317	-2.51634002414751	3.46548011950594	-0.923977284994829	2.03396517263126	1.46082922191248	-0.415387708282742	0.380498627368165	-4.33554478409094	-3.31621721040795	-4.32814701406229	1.65367312959116	-2.73578427490961	3.55574875232239	1.46761123185836	2.32963508625898	3.12552142190989	0.940430988314328	-0.571194415866226	-2.80636343437116	1.66045513953704	0.00923851963211186	0.902225854201296	0.329089903482518	-1.5471270267127	-0.751240691061797	-5.4672841025209
ENSG00000156011	18527301	19084730	8	PSD3	pleckstrin and Sec7 domain containing 3 [Source:HGNC Symbol;Acc:HGNC:19093]	protein_coding	-;-;-;-;-;-;-;-;-;-;-;-;-;-;-;-;-;-;-;-;-;-;-;-;-;-;-;-;-;-	15213	4911	3487	15	890	33311	20	596	97	297	7.76662703647984	7.9512656628174	-0.719460696404273	5.24524941839873	8.94015635070867	-0.021284208763451	4.60363465517359	3.02154973975513	3.55896889420201	3.58219608707375	3.76683471341131	-4.90389164581037	1.06081846899263	4.75572540130258	-4.20571515816954	0.419203705767496	-1.16288120965097	-0.62546205520408	9.04932787378904	10.1387679326432	2.5386151818555	8.5033252966585	6.00524004779066	3.23679166949632	5.88633549248279	5.20905200958093	6.81704477246179	3.83939426135414	4.0240328876917	-4.64669347152998	1.31801664327302	5.01292357558297
ENSG00000270330	7942372	7942726	1	RP5-892F13.2		processed_pseudogene	+	355	0	0	0	0	1	0	0	0	1	-6.41830964254171	-6.41830964254171	-6.41830964254171	-6.41830964254171	-5.2412636902609	-6.41830964254171	-6.41830964254171	-6.41830964254171	-4.28390168108232	-0.183969661874455	-0.183969661874455	-0.183969661874455	-0.183969661874455	0.993076290406351	-0.183969661874455	-0.183969661874455	-0.183969661874455	1.95043829958493	-6.20745826741574	-6.05500055588293	-6.44703467125302	-6.44703467125302	-6.0114412097307	-6.44703467125302	-6.20745826741574	-6.05500055588293	-4.31262670979363	-4.92420057227166	-4.92420057227166	-4.92420057227166	-4.92420057227166	-3.74715461999086
ENSG00000196735	32628179	32647062	6	HLA-DQA1	major histocompatibility complex, class II, DQ alpha 1 [Source:HGNC Symbol;Acc:HGNC:4942]	protein_coding	+;+;+;+;+;+;+	6927	18871	2456	4156	2571	13503	254	831	24	1498	9.7086518805297	7.44561847003578	7.36668527147357	6.77541098174737	7.63748803211819	3.62961451499963	5.08297458518883	1.01290397668256	5.89232374397564	4.53597015795266	2.27293674745874	2.19400354889654	1.60272925917034	2.46480630954116	-1.54306720757741	-0.0897071373882028	-4.15977774589447	0.719642021398603	8.2756544751469	9.51799279699208	7.54856278672364	6.95728849699744	6.05286270469157	3.81149203024969	3.64997717980604	3.08527830363886	6.0742012592257	6.91642120669651	4.65338779620259	4.57445459764039	3.98318030791419	4.84525735828501
ENSG00000200344	7982881	7982983	1	Y_RNA	Y RNA [Source:RFAM;Acc:RF00019]	misc_RNA	-	103	6	2	2	0	11	1	6	1	3	-1.84823757872564	-2.70237933187291	-3.45624945148124	-6.41830964254171	-2.52373779417615	-4.04989651243132	-1.96391103681873	-3.39157579492098	-2.93653185626562	1.05944571404333	0.205303960896061	-0.548566158712268	-3.51062634977274	0.383945498592815	-1.14221321966236	0.943772255950236	-0.483892502152015	-0.028848563496652	-1.88409972456072	-2.22365758285734	-1.94713871273339	-4.90919890379386	-2.45140290249051	-2.54078577368348	-1.99977318265381	-2.91285404590541	-1.42742111751778	1.43104617875323	0.576904425605962	-0.176965694002367	-3.13902588506284	0.755545963302716
ENSG00000201428	112267077	112267394	12	RN7SKP71	RNA, 7SK small nuclear pseudogene 71 [Source:HGNC Symbol;Acc:HGNC:45795]	misc_RNA	+	318	5048	2450	32563	8511	2684	1305	133	1850	3201	7.80632002201568	7.44208989552994	10.3365621675502	8.50230255200399	5.30700607557399	5.98966591186286	2.44216183380991	7.27297675184397	6.98765769988907	1.47613850446094	1.1119083779752	4.00638064999544	2.17212103444925	-1.02317544198075	-0.340515605691876	-3.88801968374483	0.942795234289232	0.657476182334325	8.90406390198218	5.70525220645438	6.96351659581048	5.1292569802643	5.12799594335099	2.61662034012317	3.5399057137764	5.53613906276841	3.61461212814937	9.45922135139342	9.09499122490767	11.9894634969279	10.1552038813817	6.95990740495172
ENSG00000238290	8026738	8122702	1	RP11-431K24.1		lincRNA	+;+;+	2044	1	0	0	1	1	0	0	7	0	-4.15760327893277	-6.41830964254171	-6.41830964254171	-4.20299676908694	-5.2412636902609	-6.41830964254171	-6.41830964254171	-0.744544580458898	-6.41830964254171	-0.0970741230088956	-2.35778048661784	-2.35778048661784	-0.142467613163073	-1.18073453433703	-2.35778048661784	-2.35778048661784	3.31598457546497	-2.35778048661784	-2.12700447544026	-8.02542824438362	-5.61277617728337	-3.39746330382861	-4.45841785836137	-5.61277617728337	-4.3877108390492	-2.35166318230081	-5.61277617728337	-5.1889984752083	-7.44970483881724	-7.44970483881724	-5.23439196536248	-6.27265888653644
ENSG00000232848	8057245	8058463	1	CTA-215D11.4		processed_pseudogene	-;-	800	4	0	1	1	0	0	2	4	0	-2.40314730826242	-6.41830964254171	-4.28205930770549	-4.20299676908694	-6.41830964254171	-6.41830964254171	-3.42292256643482	-1.53085729434031	-6.41830964254171	2.12398684289406	-1.89117549138523	0.245074843450984	0.324137382069534	-1.89117549138523	-1.89117549138523	1.10421158472166	2.99627685681617	-1.89117549138523	-3.17355192022299	-6.96205021299659	-4.58726989660413	-4.50820735798558	-4.98489946934813	-6.72352023144034	-4.19332717839539	-2.0745978647952	-6.72352023144034	-2.08121921337506	-6.09638154765434	-3.96013121281813	-3.88106867419958	-6.09638154765434
ENSG00000229305	8189824	8192770	1	RP11-431K24.2		processed_pseudogene	+;+;+;+	1075	0	0	0	0	0	0	0	2	0	-6.41830964254171	-6.41830964254171	-6.41830964254171	-6.41830964254171	-6.41830964254171	-6.41830964254171	-6.41830964254171	-2.4829204341288	-6.41830964254171	-1.39982708872608	-1.39982708872608	-1.39982708872608	-1.39982708872608	-1.39982708872608	-1.39982708872608	-1.39982708872608	2.53556211968683	-1.39982708872608	-5.12318583155723	-7.67874044042525	-5.43542294946567	-5.43542294946567	-5.33134391016286	-5.43542294946567	-5.12318583155723	-3.74335123201234	-5.43542294946567	-6.52264630235644	-6.52264630235644	-6.52264630235644	-6.52264630235644	-6.52264630235644
ENSG00000200975	8206434	8206597	1	RNU1-7P	RNA, U1 small nuclear 7, pseudogene [Source:HGNC Symbol;Acc:HGNC:48306]	snRNA	-	164	0	0	0	0	0	0	0	1	0	-6.41830964254171	-6.41830964254171	-6.41830964254171	-6.41830964254171	-6.41830964254171	-6.41830964254171	-6.41830964254171	-3.39157579492098	-6.41830964254171	-0.708105000793692	-0.708105000793692	-0.708105000793692	-0.708105000793692	-0.708105000793691	-0.708105000793692	-0.708105000793692	2.31862884682703	-0.708105000793692	-5.46453555984	-7.28537699045235	-6.24489617295958	-6.24489617295958	-5.98477596858639	-6.24489617295958	-5.46453555984	-4.25864314283162	-6.24489617295958	-3.8100773624977	-3.8100773624977	-3.8100773624977	-3.8100773624977	-3.8100773624977
ENSG00000227634	8208672	8215210	1	RP11-431K24.3		lincRNA	+;+;+;+	497	0	0	0	0	0	0	0	1	0	-6.41830964254171	-6.41830964254171	-6.41830964254171	-6.41830964254171	-6.41830964254171	-6.41830964254171	-6.41830964254171	-3.39157579492098	-6.41830964254171	-0.576814999014903	-0.576814999014903	-0.576814999014903	-0.576814999014903	-0.576814999014902	-0.576814999014903	-0.576814999014903	2.44991884860582	-0.576814999014903	-5.64137515407265	-7.12461372296812	-6.27704882645642	-6.27704882645642	-6.0651576023285	-6.27704882645642	-5.64137515407265	-4.09787987534739	-6.27704882645642	-5.40962739944191	-5.40962739944191	-5.40962739944191	-5.40962739944191	-5.4096273994419
ENSG00000233645	8218190	8220529	1	RP11-431K24.4		lincRNA	-;-	477	0	0	0	0	0	0	0	2	0	-6.41830964254171	-6.41830964254171	-6.41830964254171	-6.41830964254171	-6.41830964254171	-6.41830964254171	-6.41830964254171	-2.4829204341288	-6.41830964254171	-0.813007766032182	-0.813007766032182	-0.813007766032182	-0.813007766032182	-0.813007766032182	-0.813007766032182	-0.813007766032182	3.12238144238072	-0.813007766032182	-5.32323795768203	-7.4138293560505	-6.21920569983995	-6.21920569983995	-5.92054978578731	-6.21920569983995	-5.32323795768203	-3.47844014763759	-6.21920569983995	-5.35037081388513	-5.35037081388513	-5.35037081388513	-5.35037081388513	-5.35037081388513
ENSG00000251977	8292157	8292263	1	RNU6-991P	RNA, U6 small nuclear 991, pseudogene [Source:HGNC Symbol;Acc:HGNC:47954]	snRNA	-	107	0	1	0	0	0	0	0	1	0	-6.41830964254171	-3.59656509981029	-6.41830964254171	-6.41830964254171	-6.41830964254171	-6.41830964254171	-6.41830964254171	-3.39157579492098	-6.41830964254171	-0.439437134183633	2.38230740854779	-0.439437134183633	-0.439437134183633	-0.439437134183632	-0.439437134183633	-0.439437134183633	2.58729671343709	-0.439437134183633	-5.82641472711069	-4.13465138656576	-6.31069238519061	-6.31069238519061	-6.14926649916397	-6.31069238519061	-5.82641472711069	-3.92966208167645	-6.31069238519061	-3.19399234428077	-0.372247801549347	-3.19399234428077	-3.19399234428077	-3.19399234428077
ENSG00000162426	8317826	8344167	1	SLC45A1	solute carrier family 45, member 1 [Source:HGNC Symbol;Acc:HGNC:17939]	protein_coding	+;+;+;+;+;+;+;+;+;+	2888	0	0	0	1	10	0	3	1	1	-6.41830964254171	-6.41830964254171	-6.41830964254171	-4.20299676908694	-2.65157334102368	-6.41830964254171	-2.89956150725698	-3.39157579492098	-4.28390168108232	-2.3285109154681	-2.3285109154681	-2.3285109154681	-0.113198042013334	1.43822538604993	-2.3285109154681	1.19023721981663	0.698222932152628	-0.194102954008715	-5.29412304319702	-6.00167698307174	-4.42954753361962	-2.21423466016486	-3.40632787511227	-4.42954753361962	-1.7753749079123	-2.97494313545101	-2.29513957216024	-7.94838038476679	-7.94838038476679	-7.94838038476679	-5.73306751131203	-4.18164408324876
ENSG00000252254	8328067	8328179	1	Y_RNA	Y RNA [Source:RFAM;Acc:RF00019]	misc_RNA	+	113	0	0	0	0	0	0	0	0	0	-6.41830964254171	-6.41830964254171	-6.41830964254171	-6.41830964254171	-6.41830964254171	-6.41830964254171	-6.41830964254171	-6.41830964254171	-6.41830964254171	0	0	0	0	8.88178419700125e-16	0	0	0	0	-6.41830964254171	-6.41830964254171	-6.41830964254171	-6.41830964254171	-6.41830964254171	-6.41830964254171	-6.41830964254171	-6.41830964254171	-6.41830964254171	-3.27270432029481	-3.27270432029481	-3.27270432029481	-3.27270432029481	-3.27270432029481
ENSG00000280014	41551568	41552274	19	AC006129.3		TEC	-	707	325	66	77	91	751	5	18	64	10	3.85021445767683	2.23141754546521	1.61789601712099	1.95928205787135	3.47060251759978	-1.97082022539931	-0.423500220380739	2.42270759438115	-1.29291926436124	3.58661047707238	1.96781356486077	1.35429203651654	1.6956780772669	3.20699853699533	-2.23442420600376	-0.687104200985187	2.1591036137767	-1.55652324496569	4.38929462845085	3.59368729324808	2.12828920395379	2.46967524470415	1.14331431856785	-1.46042703856651	0.115579950393283	3.78497734216402	-0.782526077528441	4.35043233752952	2.7316354253179	2.11811389697368	2.45949993772404	3.97082039745247
ENSG00000178795	77216558	77301687	11	GDPD4	glycerophosphodiester phosphodiesterase domain containing 4 [Source:HGNC Symbol;Acc:HGNC:24849]	protein_coding	-;-;-;-;-;-;-;-;-;-;-;-;-;-;-;-;-;-	3188	66	31	33	37	140	3	0	35	4	1.55489521348142	1.14526963219627	0.402812860692541	0.667257756515189	1.05384212351456	-2.66436444180392	-6.41830964254171	1.5545949715738	-2.55414563874046	2.37144361980106	1.96181803851591	1.21936126701218	1.48380616283483	1.8703905298342	-1.84781603548428	-5.60176123622207	2.37114337789344	-1.73759723242081	4.52291873600459	0.268198111253871	-0.112824997526943	0.151619898295705	-0.856393046704752	-3.1800023000234	-3.45028612001853	0.677523450631401	-3.06978349695994	-0.117756415846967	-0.527381997132111	-1.26983876863584	-1.0053938728132	-0.618809505813825
ENSG00000221083	8511795	8511919	1	SNORA77	Small nucleolar RNA SNORA77 [Source:RFAM;Acc:RF00599]	snoRNA	-	125	1	0	0	0	14	0	0	0	0	-4.15760327893277	-6.41830964254171	-6.41830964254171	-6.41830964254171	-2.1967523590263	-6.41830964254171	-6.41830964254171	-6.41830964254171	-6.41830964254171	1.45900738959863	-0.801698974010305	-0.801698974010305	-0.801698974010305	3.4198583095051	-0.801698974010305	-0.801698974010305	-0.801698974010305	-0.801698974010305	-3.08178581138032	-5.01863683061112	-4.55326735285308	-4.55326735285308	-4.43955789963031	-4.55326735285308	-5.34249217498926	-5.01863683061112	-4.55326735285308	-1.15760327893277	-3.41830964254171	-3.41830964254171	-3.41830964254171	0.803247640973701
ENSG00000270282	8512653	8513021	1	RP5-1115A15.2		processed_pseudogene	+	369	5	2	0	4	29	1	1	1	1	-2.09917564946856	-2.70237933187291	-6.41830964254171	-2.45712246971364	-1.18669055500236	-4.04989651243132	-4.25248428891761	-3.39157579492098	-4.28390168108232	1.20074396152501	0.597540279120667	-3.11839003154813	0.842797141279936	2.11322905599121	-0.749976901437751	-0.952564677924038	-0.0916561839274093	-0.983982070088752	-0.914015085078321	-2.0877871555648	-4.99017683029565	-1.02898965746758	-2.57967297773174	-2.62176370018527	-3.06732372452737	-2.77698361861287	-2.85576886883627	-0.660868370866871	-1.26407205327122	-4.98000236394002	-1.01881519111195	0.25161672359933
ENSG00000280851	8512985	8513065	1	AL096855.1		miRNA	-	81	2	1	2	1	4	1	0	3	0	-3.31657197150784	-3.59656509981029	-3.45624945148124	-4.20299676908694	-3.82267885286275	-4.04989651243132	-6.41830964254171	-1.92973821315281	-6.41830964254171	0.666737933506729	0.38674480520428	0.527060453533332	-0.219686864072377	0.160631052151816	-0.0665866074167569	-2.43499973752714	2.05357169186176	-2.43499973752714	-1.93773654775799	-4.2885959558557	-3.33239426465712	-4.07914158226282	-4.10154039913242	-3.9260413256072	-5.03947421879186	-2.62176906919821	-6.29445445571759	0.309362310269623	0.0293691819671751	0.169684830296227	-0.577062487309482	-0.19674457108529
ENSG00000234619	8750430	8751087	1	RPL7P11	ribosomal protein L7 pseudogene 11 [Source:HGNC Symbol;Acc:HGNC:35667]	processed_pseudogene	+	658	7	6	1	9	34	7	4	8	12	-1.63454791650212	-1.19253307462933	-4.28205930770549	-1.33959718611537	-0.962866444516625	-1.50441022049317	-2.51634002414751	-0.555436570057796	-1.03678989444852	-0.339343367793725	0.102671474079066	-2.9868547589971	-0.0443926374069754	0.332338104191773	-0.209205671784769	-1.22113547543911	0.739767978650602	0.258414654259874	-0.550442367480239	-1.51537592692528	-3.51277214690462	-0.570310025314502	-1.17806413469416	-0.735123059692295	-1.43223447512562	-0.878279422353741	-0.267502733647652	-1.03070740557528	-0.588692563702487	-3.67821879677865	-0.735756675188528	-0.359025933589779
ENSG00000224315	8786211	8786913	1	RPL7P7	ribosomal protein L7 pseudogene 7 [Source:HGNC Symbol;Acc:HGNC:36895]	processed_pseudogene	-	703	8	15	3	5	44	2	0	12	3	-1.44846453355675	0.106075722488493	-2.93435990261516	-2.15383977751718	-0.598389653671495	-3.19682585840848	-6.41830964254171	0.0212388921889123	-2.93653185626562	0.0555069208138101	1.61004717685905	-1.4303884482446	-0.649868323146615	0.905581800699065	-1.69285440403792	-4.91433818817115	1.52521034655947	-1.43256040189506	0.963079703474688	-0.515032679332751	-1.13874453359953	-0.358224408501547	-1.18046360346325	-1.40121048939285	-4.00676540551027	-0.599869509632332	-1.14091648724999	-0.940061127967198	0.614479128078045	-2.42595649702561	-1.64543637192762	-0.0899862480819429
ENSG00000222511	8796571	8796673	1	Y_RNA	Y RNA [Source:RFAM;Acc:RF00019]	misc_RNA	-	103	3	6	3	4	9	0	2	1	4	-2.7887453120236	-1.19253307462933	-2.93435990261516	-2.45712246971364	-2.79184733106694	-6.41830964254171	-3.42292256643482	-3.39157579492098	-2.55414563874046	-0.196432444876009	1.39977979251826	-0.342047035467574	0.135190397433952	-0.199534463919356	-3.82599677539412	-0.83060969928723	-0.799262927773393	0.0381672284071328	-1.14023457564003	-2.23541216999468	-2.91201238972779	-2.43477495682627	-2.8648656679588	-6.39596212965434	-1.77441183005126	-4.43445489028633	-2.53179812585309	0.490538445455271	2.08675068284954	0.344923854863706	0.822161287765232	0.487436426411924
ENSG00000226545	8798475	8799506	1	RP4-633I8.3		unprocessed_pseudogene	+;+	415	5	10	4	8	38	1	0	5	9	-2.09917564946856	-0.471071723369632	-2.55192400690994	-1.50419573815324	-0.805866908782314	-4.04989651243132	-6.41830964254171	-1.21871071632986	-1.44033729295846	-0.00280653102064976	1.62529739507828	-0.455554888462032	0.592173380294672	1.2905022096656	-1.95352739398341	-4.32194052409379	0.877658402118053	0.656031825489453	0.464173508222445	-1.29116967814818	-2.44919828566173	-1.40147001690502	-2.08770627368139	-3.94717079118311	-3.8549604848507	-2.03880867110841	-1.33761157171024	-0.830358891040762	0.797745035058168	-1.28310724848214	-0.23537897972544	0.462949849645486
ENSG00000228423	8805860	8807051	1	RP4-633I8.4		lincRNA	-;-	353	8	25	6	10	51	6	5	10	4	-1.44846453355675	0.836758648449254	-2.00031689803905	-1.19186945668699	-0.388905550021183	-1.71884848048285	-2.21384386890007	-0.238474983848095	-2.55414563874046	-0.351201464309308	1.9340217176967	-0.903053828791604	-0.0946063874395453	0.708357519226259	-0.621585411235404	-1.11658079965263	0.858788085399346	-1.45688256949301	0.0611127988086189	0.412681294019935	-1.46618379081906	-0.657736349466998	-0.995300297132579	-1.18471537326286	-0.704266536534705	-0.662552338277414	-2.02001253152047	0.0537953778341571	2.33901855984016	-0.498056986648139	0.31039045470392	1.11335436136972
ENSG00000229716	8831007	8831375	1	RPL23AP19	ribosomal protein L23a pseudogene 19 [Source:HGNC Symbol;Acc:HGNC:36708]	processed_pseudogene	+	369	0	0	0	0	0	0	0	2	0	-6.41830964254171	-6.41830964254171	-6.41830964254171	-6.41830964254171	-6.41830964254171	-6.41830964254171	-6.41830964254171	-2.4829204341288	-6.41830964254171	-0.830782404519561	-0.830782404519561	-0.830782404519561	-0.830782404519561	-0.83078240451956	-0.830782404519561	-0.830782404519561	3.10460680389335	-0.830782404519561	-5.29929660788271	-7.43559421950444	-6.21485272714916	-6.21485272714916	-5.90966735406034	-6.21485272714916	-5.29929660788271	-3.50020501109153	-6.21485272714916	-4.98000236394002	-4.98000236394002	-4.98000236394002	-4.98000236394002	-4.98000236394001
ENSG00000200312	89712511	89712823	14	RN7SKP255	RNA, 7SK small nuclear pseudogene 255 [Source:HGNC Symbol;Acc:HGNC:45979]	misc_RNA	+	313	2193	4328	43829	8467	2366	1725	101	3304	2952	6.60361202778176	8.26296655408366	10.7652109571743	8.494825031472	5.12512874499401	6.39214783138135	2.04607395792848	8.10961717040064	6.87083895574468	0.118867560801404	1.77822208710331	4.28046649019399	2.01008056449164	-1.35961572198635	-0.0925966355990049	-4.43867050905187	1.62487270342029	0.38609448876433	8.8021631738145	5.60286231670455	6.69580363380579	4.42541770810345	4.88203029334565	2.3227405080128	4.24462510396122	5.44951293302154	2.80143163237614	8.27937746551122	9.93873199181313	12.4409763949038	10.1705904692015	6.80089418272348
ENSG00000280816	8862002	8862260	1	Metazoa_SRP	Metazoan signal recognition particle RNA [Source:RFAM;Acc:RF00017]	misc_RNA	+	259	11	2	8	14	46	6	14	2	7	-1.00164327018628	-2.70237933187291	-1.60225081792343	-0.717494956040954	-0.535370135504031	-1.71884848048285	-0.779620920006822	-2.4829204341288	-1.78988691462164	0.74654717003398	-0.954188891652651	0.145939622296827	1.0306954841793	1.21282030471622	0.0293419597374092	0.968569520213433	-0.734729993908545	-0.0416964744013859	-1.62447148317653	-1.69310423099158	-1.30557647569556	-0.420820613813089	-1.27811740272184	-1.42217413825498	-1.40244913299708	-1.47364533324747	-1.49321257239378	0.947332726789258	-0.753403334897373	0.346725179052105	1.23148104093458	1.4136058614715
ENSG00000274258	8866502	8866590	1	MIR6728	microRNA 6728 [Source:HGNC Symbol;Acc:HGNC:49961]	miRNA	-	89	9	3	8	3	12	2	4	2	8	-1.28366378585321	-2.15448612706079	-1.60225081792343	-2.84160999928227	-2.40631334728439	-3.19682585840848	-2.51634002414751	-2.4829204341288	-1.60455137941429	1.3923450153544	0.52152267414683	1.07375798328419	-0.165601198074657	0.269695453923223	-0.52081705720086	0.159668777060109	0.193088367078817	1.07145742179333	-1.95978405171568	-1.67912666224841	-1.86416209301233	-3.10352127437117	-2.57418791618495	-3.45873713349738	-3.19246029000997	-2.00756096931642	-1.86646265450319	2.20638706784248	1.3355647266349	1.88780003577226	0.648440854413415	1.0837375064113
ENSG00000184588	65792514	66374579	1	PDE4B	phosphodiesterase 4B, cAMP-specific [Source:HGNC Symbol;Acc:HGNC:8781]	protein_coding	+;+;+;+;+;+;+;+;+;+;+;+;+;+;+;+;+;+;+;+;+;+;+;+;+;+;+;+	8644	20770	4084	4429	3440	12404	1990	394	178	2884	9.84698037820784	8.17925220188835	7.458464314528	7.19545103771558	7.5150209983488	6.59829315545641	4.00687361849539	3.89642474251235	6.83722079717522	3.7708905707528	2.10316239443332	1.38237450707297	1.11936123026054	1.43893119089377	0.522203348001374	-2.06921618895965	-2.17966506494269	0.761130989720178	8.49386067858894	9.70696774908426	7.68082467523044	7.41781139841801	6.68774755752506	6.82065351615885	2.6537539188765	5.42414028970825	7.05958115787765	6.73528130601042	5.06755312969093	4.34676524233058	4.08375196551816	4.40332192615138
ENSG00000230679	8878835	8879894	1	ENO1-AS1	ENO1 antisense RNA 1 [Source:HGNC Symbol;Acc:HGNC:40214]	antisense	+;+	456	6	7	12	5	33	1	4	3	11	-1.84823757872564	-0.975658775276288	-1.03446176182482	-2.15383977751718	-1.00493916802055	-4.04989651243132	-2.51634002414751	-1.92973821315281	-1.15917802627634	0.251429638748689	1.12400844219804	1.06520545564951	-0.0541725600428493	1.09472804945377	-1.950229294957	-0.416672806673183	0.16992900432152	0.940489191197984	-1.4263226075339	-0.63181263457768	-0.772078124846699	-1.89145614053906	-1.81143153177114	-3.78751287545321	-2.09442505295577	-1.5858920724542	-0.896794389298224	-0.715343308228291	0.157235495221057	0.0984325086725286	-1.02094550701983	0.127955102476793
ENSG00000201725	8883427	8883533	1	RNU6-304P	RNA, U6 small nuclear 304, pseudogene [Source:HGNC Symbol;Acc:HGNC:47267]	snRNA	-	107	0	1	0	1	10	0	0	0	0	-6.41830964254171	-3.59656509981029	-6.41830964254171	-4.20299676908694	-2.65157334102368	-6.41830964254171	-6.41830964254171	-6.41830964254171	-6.41830964254171	-1.04068305000938	1.78106149272204	-1.04068305000938	1.17462982344538	2.72605325150865	-1.04068305000938	-1.04068305000938	-1.04068305000938	-1.04068305000938	-4.39700780013793	-3.23849029861632	-5.42629265686424	-3.21097978340948	-4.71397889237968	-5.42629265686424	-4.39700780013793	-6.06023484134774	-5.42629265686424	-3.19399234428077	-0.372247801549347	-3.19399234428077	-0.978679470826004	0.572743957237263
ENSG00000238249	8893409	8894151	1	HMGN2P17	high mobility group nucleosomal binding domain 2 pseudogene 17 [Source:HGNC Symbol;Acc:HGNC:39381]	processed_pseudogene	+	743	15	13	1	2	116	1	4	5	7	-0.56321919415072	-0.0979660106360527	-4.28205930770549	-3.36734738642327	0.784220193736798	-4.04989651243132	-2.51634002414751	-1.21871071632986	-1.78988691462164	2.08621198467691	2.55146516819157	-1.63262812887787	-0.717916207595645	3.43365137256442	-1.4004653336037	0.133091154680119	1.43072046249777	0.859544264205986	0.573033574002468	1.13509431455691	-3.19555387776695	-2.28084195648473	-1.65837034723657	-2.96339108249278	-1.38008725599432	0.0143496088631061	-0.703381484683094	-0.134653310027229	0.330599873487438	-3.853493423582	-2.93878150229978	1.21278607786029
ENSG00000232208	8907393	8907744	1	RP3-477M7.5		processed_pseudogene	-	352	80	78	5	24	972	6	3	6	11	1.83142413354036	2.47187290987858	-2.24991646433148	0.048509031401445	3.84239990987358	-1.71884848048285	-2.89956150725698	-0.962234361007983	-1.15917802627634	3.18868744731388	3.8291362236521	-0.892653150557958	1.40577234517497	5.1996632236471	-0.361585166709325	-1.54229819348346	0.395028952765538	0.19808528749718	3.80079595197783	3.94179507095141	-2.03221968883952	0.266205806893408	-0.223006762427173	-1.50115170499088	-0.930189688819503	0.507687800064853	-0.941481250784378	3.33777679956515	3.97822557590337	-0.743563798306689	1.55486169742624	5.34875257589837
ENSG00000232663	8909742	8909904	1	RP3-477M7.6		processed_pseudogene	+	163	19	5	0	0	35	0	0	0	0	-0.227438986701118	-1.44787739705963	-6.41830964254171	-6.41830964254171	-0.921985983230312	-6.41830964254171	-6.41830964254171	-6.41830964254171	-6.41830964254171	4.53463526809996	3.31419685774145	-1.65623538774063	-1.65623538774063	3.84008827157077	-1.65623538774063	-1.65623538774063	-1.65623538774063	-1.65623538774063	1.00926147376651	0.162211221091078	-4.01563958961135	-4.01563958961135	-3.37248434445883	-4.01563958961135	-5.18160918207408	-4.808221024391	-4.01563958961135	2.38961714372989	1.16917873337138	-3.8012535121107	-3.8012535121107	1.6950701472007
ENSG00000131686	8945867	8975092	1	CA6	carbonic anhydrase VI [Source:HGNC Symbol;Acc:HGNC:1380]	protein_coding	+;+;+;+;+;+;+;+;+;+	2662	143	78	6	8	696	22	14	7	23	2.66727771261108	2.47187290987858	-2.00031689803905	-1.50419573815324	3.36099715641555	0.114662203663787	-0.779620920006822	-0.744544580458898	-0.114837738132367	3.32405823781788	3.12865343508537	-1.34353637283225	-0.847415212946444	4.01777768162235	0.771442728870584	-0.122840394800026	-0.0877640552521013	0.54194278707443	3.1667077427073	4.33978026913913	-1.02390905560388	-0.527787895718076	0.547910008646081	1.09107004609895	-0.280190889910599	1.12336277880165	0.861570104302798	1.25476714136128	1.05936233862877	-3.41282746928885	-2.91670630940304	1.94848658516575
ENSG00000265141	8979576	8979874	1	RN7SL451P	RNA, 7SL, cytoplasmic 451, pseudogene [Source:HGNC Symbol;Acc:HGNC:46467]	misc_RNA	-	299	1	1	0	0	3	1	0	0	1	-4.15760327893277	-3.59656509981029	-6.41830964254171	-6.41830964254171	-4.1602733666089	-4.04989651243132	-6.41830964254171	-6.41830964254171	-4.28390168108232	1.35962900714257	1.92066718626505	-0.901077356466368	-0.901077356466368	1.35695891946644	1.46733577364401	-0.901077356466368	-0.901077356466368	1.23333060499301	-3.80669155285538	-3.14488940665803	-6.50599448911299	-6.50599448911299	-5.23254105570032	-4.13758135900261	-6.06739791646432	-5.96663394938945	-4.37158652765361	-2.41582066846878	-1.8547824893463	-4.67652703207772	-4.67652703207772	-2.41849075614492
ENSG00000197241	9003300	9026345	1	SLC2A7	solute carrier family 2 (facilitated glucose transporter), member 7 [Source:HGNC Symbol;Acc:HGNC:13445]	protein_coding	-;-;-;-;-;-;-;-;-;-;-;-	1539	23	24	1	1	564	3	1	1	0	0.0447568184421293	0.778258428735552	-4.28205930770549	-4.20299676908694	3.05798920367211	-2.66436444180392	-4.25248428891761	-3.39157579492098	-6.41830964254171	3.31895217631544	4.05245378660886	-1.00786394983218	-0.928801411213635	6.33218456154542	0.60983091606939	-0.978288931044301	-0.117380437047673	-3.1441142846684	1.95809246438339	3.25307814981772	-1.73872911132887	-1.65966657271032	-1.29591092570409	-0.121034245427297	-2.33914864297635	-0.916756073838812	-3.87497944616508	-0.577236413223994	0.156265197069429	-4.90405253937162	-4.82499000075307	2.43599597200599
ENSG00000223534	32659880	32660729	6	HLA-DQB1-AS1	HLA-DQB1 antisense RNA 1 [Source:HGNC Symbol;Acc:HGNC:39762]	antisense	+;+	552	2748	278	751	868	2091	119	228	2	179	6.92905318775603	4.30322260334101	4.89883775432135	5.20915039682553	4.94693529888389	2.53729285371232	3.21847554337925	-2.4829204341288	2.82940874553102	4.60351893976969	1.97768835535468	2.57330350633502	2.88361614883919	2.62140105089756	0.211758605725983	0.892941295392919	-4.80845468211514	0.503874497544688	4.55185284218945	6.90434787354177	4.56570639882498	4.87601904132916	3.25588206140114	2.20416149821595	0.841275197812673	0.118204836071961	2.49627739003465	7.78631301563995	5.16048243122493	5.75609758220527	6.06641022470944	5.80419512676781
ENSG00000252404	9082696	9082879	1	SCARNA16	Small Cajal body specific RNA 16 [Source:RFAM;Acc:RF00424]	scaRNA	+	184	9	0	0	0	85	1	0	0	1	-1.28366378585321	-6.41830964254171	-6.41830964254171	-6.41830964254171	0.339197952489915	-4.04989651243132	-6.41830964254171	-6.41830964254171	-4.28390168108232	3.83621355874362	-1.29843229794488	-1.29843229794488	-1.29843229794488	5.45907529708674	1.0699808321655	-1.29843229794488	-1.29843229794488	0.835975663514503	-0.158176906779288	-4.13407728235519	-5.07271729488031	-5.07271729488031	-3.5398412930331	-2.70430416476993	-5.29282276346778	-4.13407728235519	-2.93830933342093	1.15855854275186	-3.97608731393663	-3.97608731393663	-3.97608731393663	2.78142028109499
ENSG00000281506	9082803	9082880	1	AL158048.1		miRNA	+	78	7	0	0	0	52	1	0	0	1	-1.63454791650212	-6.41830964254171	-6.41830964254171	-6.41830964254171	-0.361315992573014	-4.04989651243132	-6.41830964254171	-6.41830964254171	-4.28390168108232	3.59434466399708	-1.1894170620425	-1.1894170620425	-1.1894170620425	4.86757658792619	1.17899606806788	-1.1894170620425	-1.1894170620425	0.944990899416883	-0.724198938434333	-4.34440577708864	-5.3108571739588	-5.3108571739588	-3.82879453452894	-2.94244404384841	-5.50796066447392	-4.34440577708864	-3.17644921249941	2.04583414929772	-2.73792757674187	-2.73792757674187	-2.73792757674187	3.31906607322682
ENSG00000253445	172690454	172697720	5	CTB-79E8.2		antisense	-;-	528	273	77	24	129	325	7	9	14	12	3.59889845618511	2.45329671981279	-0.0518420996771628	2.46143630939395	2.2642224852243	-1.50441022049317	-1.40105241070149	0.241254818659056	-1.03678989444852	2.73026761131775	1.58466587494543	-0.920472944544525	1.59280546452659	1.39559164035694	-2.37304106536053	-2.26968325556885	-0.627376026208306	-1.90542073931589	4.03579705557547	3.17015111752853	1.52037429684545	4.03365270591657	1.53815048752165	0.0678061760294439	-0.964153811311136	0.958109216374795	0.535426502074087	4.52028862148875	3.37468688511643	0.869548065626471	3.38282647469759	3.18561265052793
ENSG00000207865	9151668	9151777	1	MIR34A	microRNA 34a [Source:HGNC Symbol;Acc:HGNC:31635]	miRNA	-	110	1	1	8	2	0	6	4	1	0	-4.15760327893277	-3.59656509981029	-1.60225081792343	-3.36734738642327	-6.41830964254171	-1.71884848048285	-2.51634002414751	-3.39157579492098	-6.41830964254171	0.713591597037554	1.27462977616003	3.26894405804689	1.50384748954705	-1.54711476657139	3.15234639548747	2.35485485182281	1.47961908104934	-1.54711476657139	-6.06352198011787	-3.70662330057833	-4.09353562632893	-5.85863219482878	-5.59294604440729	-4.21013328888835	-4.42225872533261	-3.50163399568903	-8.90959445094721	-0.973178707795339	-0.41214052867286	1.582173753214	-0.182922815285845	-3.23388507140428
ENSG00000228526	9182007	9183750	1	RP3-510D11.1		lincRNA	-;-	409	11	1	12	6	26	9	13	2	0	-1.00164327018628	-3.59656509981029	-1.03446176182482	-1.90337087437362	-1.33980816754234	-1.15251437081656	-0.884310346724992	-2.4829204341288	-6.41830964254171	1.91772914200721	-0.677192687616798	1.88491065036867	1.01600153781987	1.57956424465115	1.76685804137693	2.0350620654685	0.436451978064688	-3.49893723034822	-1.28875912401922	-2.77862760579538	-1.74321111608149	-2.61212022863029	-2.63397323186009	-1.86126372507324	-1.17142620055794	-1.66498294011389	-7.12705899679838	0.288183981534063	-2.30673784808995	0.255365489895522	-0.613543622653277	-0.0499809158219984
ENSG00000234546	9182204	9192089	1	RP3-510D11.2		lincRNA	+;+;+	985	8	2	8	11	17	13	25	5	0	-1.44846453355675	-2.70237933187291	-1.60225081792343	-1.05787340651168	-1.93035621535831	-0.633583994245876	0.0440824798758162	-1.21871071632986	-6.41830964254171	0.928463990624451	-0.325450807691706	0.774677706257773	1.31905511766952	0.446572308822892	1.74334452993532	2.42101100405702	1.15821780785134	-4.04138111836051	-1.5760191579731	-2.55161621409285	-2.40441925985934	-1.8600418484476	-2.43003048858	-1.43575243618179	-0.0834721445405341	-1.06794759854981	-7.22047808447762	-1.4266601632384	-2.68057496155456	-1.58044644760508	-1.03606903619334	-1.90855184503996
ENSG00000281937	9197143	9198906	1	RP3-510D11.4		lincRNA	-	1764	1	0	0	0	23	0	0	1	0	-4.15760327893277	-6.41830964254171	-6.41830964254171	-6.41830964254171	-1.51112752971946	-6.41830964254171	-6.41830964254171	-3.39157579492098	-6.41830964254171	0.553465734974373	-1.70724062863457	-1.70724062863457	-1.70724062863457	3.19994148418768	-1.70724062863457	-1.70724062863457	1.31949321898616	-1.70724062863457	-2.33941237506163	-5.3492936239165	-3.40259472781313	-3.40259472781313	-3.42498500416412	-3.40259472781313	-4.60011873867056	-2.32255977629577	-3.40259472781313	-4.9764538398282	-7.23716020343714	-7.23716020343714	-7.23716020343714	-2.32997809061489
ENSG00000282129	9202579	9202619	1	RP3-510D11.1		lincRNA	-	41	0	0	0	0	0	0	0	0	0	-6.41830964254171	-6.41830964254171	-6.41830964254171	-6.41830964254171	-6.41830964254171	-6.41830964254171	-6.41830964254171	-6.41830964254171	-6.41830964254171	-0.166932599588292	-0.166932599588292	-0.166932599588292	-0.166932599588292	-0.166932599588291	-0.166932599588292	-0.166932599588292	-0.166932599588292	-0.166932599588292	-6.19346165125952	-6.6227169073437	-6.37742818958131	-6.37742818958131	-6.31610601014071	-6.37742818958131	-6.19346165125952	-6.6227169073437	-6.37742818958131	-1.8100773624977	-1.8100773624977	-1.8100773624977	-1.8100773624977	-1.8100773624977
ENSG00000110076	64606174	64723188	11	NRXN2	neurexin 2 [Source:HGNC Symbol;Acc:HGNC:8009]	protein_coding	-;-;-;-;-;-;-;-;-;-;-;-;-;-;-;-;-;-;-;-;-;-;-;-;-;-;-;-	10580	301	14	78	17	53	3	10	33	5	3.73963148138264	0.0076590805700103	1.6364412338366	-0.44229011063546	-0.33424416211236	-2.66436444180392	-1.25351102374364	1.47005405438169	-2.25216900906577	3.20193183669708	-0.530040564115543	1.09874158915105	-0.979989755321013	-0.871943806797914	-3.20206408648947	-1.79121066842919	0.932354409696136	-2.78986865375133	3.07270687474861	0.30229789735666	3.55088563318438	1.47215428871232	0.847944419015582	-0.749920042456143	-1.92043563037766	1.76469287116834	-0.337724609717996	0.336363759043336	-3.39560864176929	-1.7668264885027	-3.84555783297476	-3.73751188445166
ENSG00000188738	185738628	185833290	2	FSIP2	fibrous sheath interacting protein 2 [Source:HGNC Symbol;Acc:HGNC:21675]	protein_coding	+;+;+;+;+;+;+;+;+;+;+;+;+;+;+;+;+;+;+;+;+;+;+	23761	1530	243	258	691	3752	34	17	377	84	6.08431303033716	4.1092170936767	3.35847594852113	4.88025786344877	5.7901599406374	0.737184266998919	-0.504632208158613	4.97851398261638	1.74059187107238	2.44046549252351	0.465369555863049	-0.285371589292522	1.23641032563512	2.14631240282375	-2.90666327081474	-4.14847974597227	1.33466644480273	-1.90325566674128	8.15890092535613	4.18374029978064	4.53583280503871	6.05761471996635	4.19246566472133	1.9145411235165	1.56995568686035	5.05303718872031	2.91794872758996	1.5137893811006	-0.461306555559859	-1.21204770071543	0.309734214212208	1.21963629140084
ENSG00000252956	9437669	9437778	1	RNA5SP40	RNA, 5S ribosomal pseudogene 40 [Source:HGNC Symbol;Acc:HGNC:42816]	rRNA	-	110	0	0	0	0	0	0	0	2	0	-6.41830964254171	-6.41830964254171	-6.41830964254171	-6.41830964254171	-6.41830964254171	-6.41830964254171	-6.41830964254171	-2.4829204341288	-6.41830964254171	-0.703660326960414	-0.703660326960414	-0.703660326960414	-0.703660326960414	-0.703660326960414	-0.703660326960414	-0.703660326960414	3.23172888145249	-0.703660326960414	-5.83917553015213	-6.99665360138093	-5.84628691210528	-5.84628691210528	-5.84391645145423	-5.84628691210528	-5.83917553015213	-3.06126439296803	-5.84628691210528	-3.23388507140428	-3.23388507140428	-3.23388507140428	-3.23388507140428	-3.23388507140428
ENSG00000235263	9501092	9503471	1	RP13-392I16.1		lincRNA	-;-	708	0	0	0	0	0	0	0	0	0	-6.41830964254171	-6.41830964254171	-6.41830964254171	-6.41830964254171	-6.41830964254171	-6.41830964254171	-6.41830964254171	-6.41830964254171	-6.41830964254171	-0.580111932874368	-0.580111932874368	-0.580111932874368	-0.580111932874368	-0.580111932874368	-0.580111932874368	-0.580111932874368	-0.580111932874368	-0.580111932874368	-5.63693438601705	-7.12865078483685	-6.27624141408268	-6.27624141408268	-6.06313907139413	-6.27624141408268	-5.63693438601705	-7.12865078483685	-6.27624141408268	-5.92013090796262	-5.92013090796262	-5.92013090796262	-5.92013090796262	-5.92013090796262
ENSG00000174059	207880972	207911402	1	CD34	CD34 molecule [Source:HGNC Symbol;Acc:HGNC:1662]	protein_coding	-;-;-;-;-;-;-;-;-	9219	8884	2989	2261	2979	10661	8	357	1990	618	8.62178496519972	7.72895355113523	6.48853626838768	6.98788840588529	7.29657341350035	-1.31775967596043	3.8647108054415	7.37821223891422	4.61536919527938	2.43141205851537	1.53858064445088	0.298163361703336	0.797515499200946	1.106200506816	-7.50813258264477	-2.32566210124285	1.18783933222988	-1.57500371140496	9.78682361331164	8.03670835291961	8.91734438420186	9.41669652169947	6.88430662061894	1.11104843985376	5.02974945355342	7.68596704069861	7.04417731109357	5.41717469754769	4.52434328348319	3.28392600073565	3.78327813823326	4.09196314584832
ENSG00000231181	9576427	9576985	1	RP13-15M17.1		processed_pseudogene	+	559	36	8	62	5	71	19	17	9	6	0.685202491852076	-0.787166184000177	1.3066348177765	-2.15383977751718	0.0821809920777553	-0.0943840722507846	-0.504632208158613	-0.388268629055589	-2.0025905337817	1.47211461687578	-0.000254058976469906	2.09354694280021	-1.36692765249347	0.869093117101462	0.692528052772922	0.282279916865094	0.398643495968118	-1.215678408758	0.164714049259329	0.000284883806636715	1.64017798280338	-1.8202966124903	-0.41173558452628	0.239159092776093	-1.02512065075136	0.399182438751225	-1.66904736875483	1.52428230367097	0.0519136278187199	2.1457146295954	-1.31475996569828	0.921260803896652
ENSG00000172260	71395940	72282734	1	NEGR1	neuronal growth regulator 1 [Source:HGNC Symbol;Acc:HGNC:17302]	protein_coding	-;-;-;-;-;-;-;-;-;-	13417	333	34	84	126	955	7	8	791	13	3.88526881783926	1.27786310281037	1.74296883824242	2.42756189708908	3.81696526238913	-1.50441022049317	-1.56541961324258	6.04734709143545	-0.923977284994829	0.732213437914026	-1.87519227711486	-1.41008654168281	-0.725493482836158	0.663909882463894	-4.6574656004184	-4.71847499316782	2.89429171151021	-4.07703266492006	6.65867360679953	0.561552815437375	4.84232225281183	5.52691531165848	3.66770261177306	1.59494319407624	1.20798517571769	5.33103680406245	2.17537612957458	0.139278597535997	-2.46812711749289	-2.00302138206084	-1.31842832321419	0.0709750420858652
ENSG00000172236	1240696	1242554	16	TPSAB1	tryptase alpha/beta 1 [Source:HGNC Symbol;Acc:HGNC:12019]	protein_coding	+;+;+;+	1512	0	63	37	1361	0	2	139	4	11	-6.41830964254171	2.16447439136864	0.566492110344366	5.85788532961356	-6.41830964254171	-3.19682585840848	2.5056864837846	-1.53085729434031	-1.15917802627634	-6.09491331737438	2.48787071653596	0.889888435511688	6.18128165478088	-6.09491331737438	-2.87342953324116	2.82908280895192	-1.20746096917299	-0.835781701109019	-9.10924095868949	0.568717472732518	-0.20985334451454	5.08153987475465	-1.72191567586919	-3.97317131326738	-0.185244832363181	-3.12661421297643	-1.93552348113525	-7.01476778210069	1.56801625180966	-0.0299660292146193	5.26142719005457	-7.01476778210069
ENSG00000179840	9652610	9654586	1	PIK3CD-AS1	PIK3CD antisense RNA 1 [Source:HGNC Symbol;Acc:HGNC:32346]	antisense	-;-	1823	74	13	68	21	383	21	20	1	76	1.71933365873523	-0.0979660106360527	1.43929952747199	-0.141807850073481	2.50059531898915	0.048289698989913	-0.273761238499112	-3.39157579492098	1.59673320921753	1.93552450386841	0.118224834497129	1.65549037260517	0.0743829950597014	2.71678616412234	0.264480544123095	-0.0575703933659301	-3.1753849497878	1.81292405435071	0.606193660726706	1.99847633369477	2.09192332065566	0.510815943110192	0.795383697093285	0.700913492173585	-1.38690123650764	-1.29513345059016	2.2493570024012	0.853019097358185	-0.9642805720131	0.572984966094942	-1.00812241145053	1.63428075761211
ENSG00000233268	9660828	9662626	1	RP11-558F24.2		processed_pseudogene	-;-	421	9	4	5	1	60	2	1	2	8	-1.28366378585321	-1.75834668279861	-2.24991646433148	-4.20299676908694	-0.157757204637483	-3.19682585840848	-4.25248428891761	-2.4829204341288	-1.60455137941429	1.04804060116161	0.573357704216216	0.0817879226833464	-1.87129238207212	2.17394718237734	-0.865121471393652	-1.92077990190279	-0.151216047113975	0.72715300760054	-0.384551364623874	-0.953281818574749	-0.844504293993813	-2.79758459874928	-1.56176083703378	-1.79141368807081	-3.35337186768827	-1.67785556990494	-0.199139209076619	-0.0355559242575212	-0.510238821202918	-1.00180860273579	-2.95488890749125	1.09035065695821
ENSG00000206190	25677273	25865172	15	ATP10A	ATPase, class V, type 10A [Source:HGNC Symbol;Acc:HGNC:13542]	protein_coding	-;-;-;-;-;-;-;-;-;-;-;-;-;-;-;-;-;-;-;-;-;-;-;-;-;-	8409	1945	1761	612	551	9889	57	86	331	250	6.43049848737282	6.96574100729752	4.60368491509127	4.55376999118245	7.18813556530674	1.4785223699651	1.81483947056846	4.79085503068256	3.31070310730791	2.36478450795866	2.90002702788336	0.537970935677111	0.488056011768293	3.12242158589258	-2.58719160944906	-2.25087450884569	0.7251410512684	-0.755010872106247	7.04507124657716	8.51762463836532	6.65694521219883	6.60703028829001	5.27236750805448	3.53178266707266	2.4294122297728	6.34273866175035	5.36396340441547	3.35856424228126	3.89380676220596	1.5317506699997	1.48183574609089	4.11620132021518
ENSG00000214652	64045443	64078549	7	ZNF727	zinc finger protein 727 [Source:HGNC Symbol;Acc:HGNC:22785]	protein_coding	+;+;+;+	1679	98	2	221	163	1298	9	4	19	23	2.12333505010077	-2.70237933187291	3.13542657189594	2.79829822102944	4.25936669462969	-1.15251437081656	-2.51634002414751	0.678067061101019	-0.114837738132367	0.969062975182092	-3.85665140679159	1.98115449697726	1.64402614611076	3.10509461971101	-2.30678644573524	-3.67061209906619	-0.476205013817661	-1.26910981305105	3.8124465167476	-1.95580062591928	4.18615894298711	3.84903059212061	1.97575335459801	-0.101781999725393	-0.827228557500682	1.42464576705465	0.935894632958802	1.37573281982583	-3.44998156214785	2.387824341621	2.0506959907545	3.51176446435475
ENSG00000271264	9780822	9781240	1	MZT1P1	mitotic spindle organizing protein 1 pseudogene 1 [Source:HGNC Symbol;Acc:HGNC:50605]	processed_pseudogene	+;+	246	2	6	3	2	13	0	2	4	0	-3.31657197150784	-1.19253307462933	-2.93435990261516	-3.36734738642327	-2.29773117882274	-6.41830964254171	-3.42292256643482	-1.53085729434031	-6.41830964254171	-0.135182565510708	1.9888563313678	0.247029503381968	-0.185957980426141	0.883658227174387	-3.23692023654458	-0.241533160437688	1.65053211165682	-3.23692023654458	-1.40086934134396	-1.66986068156083	-1.87259844241471	-2.30558592622282	-2.96656166848915	-5.35654818234125	-1.50721993627094	-2.00818490127181	-5.35654818234125	-1.29330219218499	0.830736704693515	-0.911090123292316	-1.34407760710043	-0.274461399499897
ENSG00000280113	9827610	9828258	1	AL357140.1	Uncharacterized protein [Source:UniProtKB/TrEMBL;Acc:A0A096LNS0]	protein_coding	-	649	0	0	0	0	1	0	0	0	0	-6.41830964254171	-6.41830964254171	-6.41830964254171	-6.41830964254171	-5.2412636902609	-6.41830964254171	-6.41830964254171	-6.41830964254171	-6.41830964254171	-0.955763036864504	-0.955763036864504	-0.955763036864504	-0.955763036864504	0.221282915416301	-0.955763036864504	-0.955763036864504	-0.955763036864504	-0.955763036864504	-5.19533823254886	-6.83293099320521	-5.4082130528281	-5.4082130528281	-5.33725477940169	-5.4082130528281	-5.19533823254886	-6.83293099320521	-5.4082130528281	-5.79460002587876	-5.79460002587876	-5.79460002587876	-5.79460002587876	-4.61755407359795
ENSG00000183960	19148454	19535646	3	KCNH8	potassium channel, voltage gated eag related subfamily H, member 8 [Source:HGNC Symbol;Acc:HGNC:18864]	protein_coding	+;+;+;+;+;+;+;+;+;+;+;+;+;+;+;+;+	6148	57	11	30	115	344	2	4	28	7	1.34429732478313	-0.33569538325119	0.266584659648784	2.29607190734576	2.34599737910903	-3.19682585840848	-2.51634002414751	1.23410175515123	-1.78988691462164	0.729385062453873	-0.950607645580452	-0.348327602680477	1.6811596450165	1.73108511677977	-3.81173812073774	-3.13125228647677	0.61918949282197	-2.4047991769509	3.35210987882022	-0.341403211380868	1.92753786057335	3.95702510827032	1.17722316772875	-1.53587265748391	-0.508527470110421	1.22839392702155	-0.128933713697077	-1.27581984024555	-2.95581254827987	-2.3535325053799	-0.324045257682924	-0.27411978591965
ENSG00000101938	110673856	110795819	X	CHRDL1	chordin-like 1 [Source:HGNC Symbol;Acc:HGNC:29861]	protein_coding	-;-;-;-;-;-;-;-;-;-;-;-	3920	138	43	0	27	274	4	0	11	1	2.61602704182201	1.61520825296511	-6.41830964254171	0.216620612220158	2.01861208142264	-2.27631177531471	-6.41830964254171	-0.102781710675483	-4.28390168108232	2.88921383233365	1.88839504347675	-6.14512285203007	0.489807402731793	2.29179887193427	-2.00312498480308	-6.14512285203007	0.170405079836152	-4.01071489057069	4.84882290721314	2.29574883996613	-1.72968427270574	4.90524598205613	1.10931802044797	2.41231359452126	-4.18551377715058	0.577758876325533	0.404723688753645	0.645173387481528	-0.355645401375371	-8.38916329688219	-1.75423304212033	0.0477584270821523
ENSG00000228495	132131915	132169374	6	LINC01013	long intergenic non-protein coding RNA 1013 [Source:HGNC Symbol;Acc:HGNC:48987]	lincRNA	+;+;+;+;+;+;+;+;+	4206	469	101	3	11	5285	0	3	42	3	4.3790035051564	2.84398958789899	-2.93435990261516	-1.05787340651168	6.28431516053286	-6.41830964254171	-2.89956150725698	1.8166719983149	-2.93653185626562	4.00875273326857	2.47373881601115	-3.304610674503	-1.42812417839952	5.91406438864503	-6.78856041442954	-3.26981227914481	1.44642122642707	-3.30678262815345	8.10947816611773	4.48984656970363	1.98265374668435	3.85914024278783	2.54356185151433	-1.50129599324219	0.830913153704349	3.46252898011955	1.9804817930339	2.30655465508671	0.771540737829294	-5.00680875268486	-3.13032225658138	4.21186631046317
ENSG00000228150	9942923	9949974	1	RP11-84A14.4		sense_intronic	+;+	440	8	3	17	9	79	3	11	3	12	-1.44846453355675	-2.15448612706079	-0.542159773783077	-1.33959718611537	0.234600121860285	-2.66436444180392	-1.11966827833661	-1.92973821315281	-1.03678989444852	-0.0217249040142671	-0.727746497518305	0.884579855759405	0.0871424434271091	1.66133975140277	-1.23762481226144	0.307071351205875	-0.502998583610324	0.389949735093958	-1.26102432711128	-1.32972642274953	0.0941260750578238	-0.703311337274472	-0.871836716631617	-2.02807859296302	-0.932228071891135	-1.10497850884155	-0.400504045607623	-0.264039962419322	-0.97006155592336	0.64226479735435	-0.155172614977946	1.41902469299771
ENSG00000182782	122701293	122703343	12	HCAR2	hydroxycarboxylic acid receptor 2 [Source:HGNC Symbol;Acc:HGNC:24827]	protein_coding	-	2051	48	76	1674	22	41	47	41	11	43	1.09761493030062	2.43447821869977	6.05494067598227	-0.0755398364582636	-0.698401768892346	1.20150856624022	0.751379479722899	-0.102781710675483	0.77934419234266	0.817620039793213	2.15448332819236	5.77494578547487	-0.355534726965669	-0.978396659399752	0.921513675732815	0.471384589215493	-0.382776601182888	0.499349301835255	-0.200268753396872	2.28854756607947	3.75172739766035	-2.37875311478019	-0.333228745425376	-1.1017047120817	-0.546504203974591	-0.248712363295777	-1.52386908597926	0.0612874384828532	1.398150726882	5.01861318416451	-1.11186732827603	-1.73472926071011
ENSG00000202415	9947318	9947636	1	RN7SKP269	RNA, 7SK small nuclear pseudogene 269 [Source:HGNC Symbol;Acc:HGNC:45993]	misc_RNA	+	319	5	5	8	10	7	3	3	3	9	-2.09917564946856	-1.44787739705963	-1.60225081792343	-1.19186945668699	-3.1214217554192	-2.66436444180392	-2.89956150725698	-1.92973821315281	-1.44033729295846	0.370111272958428	1.02140952536736	0.867036104503562	1.27741746574	-0.652134832992213	-0.195077519376929	-0.430274584829989	0.539548709274184	1.02894962946853	-2.24219477406967	-1.92892313158267	-2.9596575768241	-2.54927621558766	-2.93553740848387	-4.02177120070459	-3.04258063185808	-2.41078394767585	-2.79774405185913	-0.450803978571345	0.200494273837586	0.0461208529737895	0.45650221421023	-1.47305008452199
ENSG00000265521	9967381	9967458	1	MIR5697	microRNA 5697 [Source:HGNC Symbol;Acc:HGNC:43509]	miRNA	+	78	0	0	0	1	1	0	0	1	0	-6.41830964254171	-6.41830964254171	-6.41830964254171	-4.20299676908694	-5.2412636902609	-6.41830964254171	-6.41830964254171	-3.39157579492098	-6.41830964254171	-0.718009817827575	-0.718009817827575	-0.718009817827575	1.49730305562719	0.459036134453231	-0.718009817827575	-0.718009817827575	2.30872402979315	-0.718009817827575	-5.50107265213121	-6.70452428905026	-6.33331090701863	-4.11799803356386	-5.68667934314703	-6.33331090701863	-5.50107265213121	-3.67779044142954	-6.33331090701863	-2.73792757674187	-2.73792757674187	-2.73792757674187	-0.522614703287105	-1.56088162446106
ENSG00000241326	9983141	9984568	1	RP11-807G9.2		sense_intronic	+;+	436	22	11	17	22	95	6	20	6	32	-0.0186303918201146	-0.33569538325119	-0.542159773783077	-0.0755398364582636	0.498258357335065	-1.71884848048285	-0.273761238499112	-0.962234361007983	0.356453860797884	0.921666125545648	0.604601134114572	0.398136743582685	0.864756680907499	1.43855487470083	-0.778551963117084	0.66653527886665	-0.0219378436422208	1.29675037816365	-0.297480113251386	0.511180947662085	-0.671212976296467	-0.204593038971653	-0.557733018860271	-1.84790168299624	-0.552610959930384	-0.115358030094708	0.227400658284495	1.17896956806505	0.86190457663397	0.655440186102084	1.1220601234269	1.69585831722023
ENSG00000162444	9997206	10016020	1	RBP7	retinol binding protein 7, cellular [Source:HGNC Symbol;Acc:HGNC:30316]	protein_coding	+;+;+;+;+	861	4	2	26	51	3	32	17	3	97	-2.40314730826242	-2.70237933187291	0.0622894556565774	1.12731093967515	-4.1602733666089	0.650353751804185	-0.504632208158613	-1.92973821315281	1.94751062516831	-0.735787940147755	-1.03501996375824	1.72964882377124	2.79467030778981	-2.49291399849424	2.31771311991885	1.16272715995605	-0.262378845038141	3.61486999328297	-4.33671559260038	-3.45701704426463	-3.5187503136509	-2.45372882963233	-2.8852683983371	-2.93068601750329	-2.43820049249657	-2.68437592554453	-1.63352914413917	-2.18723245099718	-2.48646447460766	0.27820431292182	1.34322579694039	-3.94435850934366
ENSG00000227242	147021320	147124525	1	NBPF13P	neuroblastoma breakpoint family, member 13, pseudogene [Source:HGNC Symbol;Acc:HGNC:31995]	unprocessed_pseudogene	-;-;-;-;-;-;-;-;-;-;-;-;-;-;-;-;-;-;-;-;-;-;-;-;-;-;-;-	3808	0	34	835	4	3	8	1	43	4	-6.41830964254171	1.27786310281037	5.05174416213951	-2.45712246971364	-4.1602733666089	-1.31775967596043	-4.25248428891761	1.85050796584437	-2.55414563874046	-6.42547390458917	1.27069884076291	5.04457990009205	-2.4642867317611	-4.16743762865637	-1.32492393800789	-4.25964855096507	1.84334370379691	-2.56130990078792	-4.05247773578196	-2.22011335727121	4.59331440287667	-2.91555222897648	-1.5083554628777	-1.77618943522327	-1.88665238215786	-1.64746849423721	-3.0125753980033	-8.34734312118756	-0.651170375835483	3.12271068349366	-4.38615594835949	-6.08930684525476
ENSG00000224340	10054445	10054781	1	RP11-496H15.2		processed_pseudogene	-	337	7	0	0	4	15	1	1	4	1	-1.63454791650212	-6.41830964254171	-6.41830964254171	-2.45712246971364	-2.10238138478634	-4.04989651243132	-4.25248428891761	-1.53085729434031	-4.28390168108232	2.27120357667326	-2.51255814936632	-2.51255814936632	1.44862902346175	1.80337010838905	-0.144145019255938	-0.346732795742224	2.37489419883507	-0.378150187906939	-0.721489388326768	-6.06104415085475	-6.45619309065652	-2.49500591782845	-3.57027987454954	-4.08777996054614	-3.33942576074226	-1.17359180265335	-4.32178512919714	-0.0653684130218948	-4.84913013906148	-4.84913013906148	-0.887942966233408	-0.533201881306111
ENSG00000233623	10058671	10059648	1	PGAM1P11	phosphoglycerate mutase 1 pseudogene 11 [Source:HGNC Symbol;Acc:HGNC:42464]	processed_pseudogene	+;+	680	5	4	3	3	47	3	11	0	3	-2.09917564946856	-1.75834668279861	-2.93435990261516	-2.84160999928227	-0.504863491849449	-2.66436444180392	-1.11966827833661	-6.41830964254171	-2.93653185626562	0.160643474649314	0.501472441319267	-0.674540778497287	-0.581790875164397	1.75495563226843	-0.404545317686043	1.14015084578127	-4.15849051842383	-0.676712732147743	-1.81604590593025	-0.851997527525714	-1.7900110717023	-1.69726116836941	-1.57534255284068	-1.52001561089105	-0.836538534798292	-5.51196048726881	-1.79218302535275	-1.54278230094418	-1.20195333427422	-2.37796655409078	-2.28521665075789	0.0515298566749361
ENSG00000201746	10163268	10163374	1	RNU6-828P	RNA, U6 small nuclear 828, pseudogene [Source:HGNC Symbol;Acc:HGNC:47791]	snRNA	+	107	1	0	0	1	7	1	0	1	3	-4.15760327893277	-6.41830964254171	-6.41830964254171	-4.20299676908694	-3.1214217554192	-4.04989651243132	-6.41830964254171	-3.39157579492098	-2.93653185626562	0.381871494683907	-1.87883486892503	-1.87883486892503	0.33647800452973	1.41805301819747	0.48957826118535	-1.87883486892503	1.14789897869569	1.60294291735105	-2.79070988426596	-6.55304650446561	-6.68570787327617	-4.47039499982141	-4.41990897256738	-4.31729474316579	-5.0514162478749	-3.52631265684489	-3.20393008700009	-0.933285980671827	-3.19399234428077	-3.19399234428077	-0.978679470826004	0.102895542841737
ENSG00000187862	156579727	156586770	1	TTC24	tetratricopeptide repeat domain 24 [Source:HGNC Symbol;Acc:HGNC:32348]	protein_coding	+;+;+;+;+;+;+;+;+;+	2829	293	123	106	158	990	8	15	5	34	3.70080313741658	3.12787234331587	2.07752556285005	2.75342755120941	3.86885073995404	-1.31775967596043	-0.682017034922664	-1.21871071632986	0.443141463661127	2.05488404327474	1.48195324917403	0.431606468708206	1.10750845706757	2.2229316458122	-2.96367877010227	-2.32793612906451	-2.8646298104717	-1.20277763048072	3.94384729734469	4.47331906205718	4.26213525022364	4.938037238583	2.69994134560077	0.866850011413165	-0.438972874994564	0.126736002411451	2.62775115103472	2.20051096068242	1.62758016658171	0.577233386115885	1.25313537447525	2.36855856321988
ENSG00000264881	10227718	10227803	1	MIR1273D	microRNA 1273d [Source:HGNC Symbol;Acc:HGNC:38375]	miRNA	+	86	0	0	0	0	9	0	0	0	1	-6.41830964254171	-6.41830964254171	-6.41830964254171	-6.41830964254171	-2.79184733106694	-6.41830964254171	-6.41830964254171	-6.41830964254171	-4.28390168108232	-0.99427907214398	-0.99427907214398	-0.99427907214398	-0.99427907214398	2.63218323933078	-0.99427907214398	-0.99427907214398	-0.99427907214398	1.1401288893154	-4.48283864236311	-6.0641170773528	-5.46544482328146	-5.46544482328146	-4.78217476939878	-5.46544482328146	-4.48283864236311	-6.0641170773528	-3.33103686182208	-2.87879011258172	-2.87879011258172	-2.87879011258172	-2.87879011258172	0.747672198893044
ENSG00000199562	10298966	10299072	1	RNU6-37P	RNA, U6 small nuclear 37, pseudogene [Source:HGNC Symbol;Acc:HGNC:34281]	snRNA	+	107	4	2	2	1	17	1	1	0	6	-2.40314730826242	-2.70237933187291	-3.45624945148124	-4.20299676908694	-1.93035621535831	-4.04989651243132	-4.25248428891761	-6.41830964254171	-2.0025905337817	2.22743768760513	1.92820566399465	1.17433554438632	0.427588226780611	2.70022878050925	0.580688483436231	0.378100706949945	-1.78772464667415	2.62799446208585	-2.73399991104164	-1.33542841325371	-4.32675932500884	-5.07350664261455	-4.08518492727168	-4.92040638595893	-4.58333689169683	-5.05135872392251	-2.87310040730931	0.821169989998519	0.521937966388033	-0.231932153220296	-0.978679470826004	1.29396108290263
ENSG00000264501	10306465	10306757	1	RN7SL731P	RNA, 7SL, cytoplasmic 731, pseudogene [Source:HGNC Symbol;Acc:HGNC:46747]	misc_RNA	+	293	15	6	2	8	48	4	6	1	6	-0.56321919415072	-1.19253307462933	-3.45624945148124	-1.50419573815324	-0.474988593714455	-2.27631177531471	-1.96391103681873	-3.39157579492098	-2.0025905337817	2.26850991065882	1.63919603018021	-0.624520346671693	1.3275333666563	2.35674051109509	0.555417329494828	0.867818067990811	-0.559846690111439	0.829138571027839	-1.16012244494348	0.322759731641943	-3.40211253416706	-1.45005882083907	-2.12395609367153	-2.22217485800054	-2.56081428761149	-1.87628298864971	-1.94845361646753	1.20780823608912	0.578494355610507	-1.6852220212414	0.266831692086599	1.29603883652538
ENSG00000185477	89236386	89308010	4	GPRIN3	GPRIN family member 3 [Source:HGNC Symbol;Acc:HGNC:27733]	protein_coding	-;-	15205	3870	2948	246	1733	9905	843	468	100	1135	7.42296461657497	7.70902828436133	3.28984342217234	6.20642748266103	7.19046771408235	5.35936611830729	4.25502060100348	3.06543076778755	5.49206924192357	2.97690695984794	3.2629706276343	-1.1562142345547	1.760369825934	2.74441005735531	0.913308461580254	-0.191037055723558	-1.38062688893948	1.04601158519653	6.9555188293322	9.34886164976294	3.38802423335152	6.30460829384021	5.2472538588123	5.45754692948647	3.7875748137607	4.70526413318916	5.59025005310275	3.4964907053189	3.78255437310526	-0.636630489083734	2.27995357140496	3.26399380282628
ENSG00000271989	10429881	10430677	1	RP4-736L20.3		antisense	-	797	14	8	5	18	24	3	6	5	1	-0.66097568384399	-0.787166184000177	-2.24991646433148	-0.361101842489121	-1.45173171553856	-2.66436444180392	-1.96391103681873	-1.21871071632986	-4.28390168108232	1.52233881689723	1.39614831674104	-0.0666019635902599	1.8222126582521	0.731582785202654	-0.481049941062701	0.219403463922487	0.96460378441136	-2.10058718034111	-1.18246282060378	-0.010149060963229	-1.59739262044757	0.291422001394786	-1.76950834139225	-2.01184059792001	-2.48539817357852	-0.441693593292911	-3.63137783719842	-0.333627313172375	-0.459817813328562	-1.92256809365986	-0.0337534718175058	-1.12438334486695
ENSG00000164161	144646021	144745271	4	HHIP	hedgehog interacting protein [Source:HGNC Symbol;Acc:HGNC:14866]	protein_coding	+;+;+;+;+;+;+;+;+;+;+;+;+;+;+;+;+;+;+	12074	2944	941	32	8	175	2	25	175	13	7.02843963909784	6.06173031889406	0.358817400797116	-1.50419573815324	1.37414426749766	-3.19682585840848	0.0440824798758162	3.87192184164111	-0.923977284994829	5.13127826211112	4.16456894190733	-1.53834397618961	-3.40135711513997	-0.523017109489071	-5.09398723539521	-1.85307889711091	1.97476046465438	-2.82113866198156	7.9175176283526	5.71997675150054	2.76050056007246	0.897487421122098	2.19853820897085	-0.795142699133138	0.933160469130575	3.53016827424759	1.47770587428051	3.43460783794721	2.46789851774342	-3.23501440035352	-5.09802753930388	-2.21968753365298
ENSG00000214357	172641266	172691540	5	NEURL1B	neuralized E3 ubiquitin protein ligase 1B [Source:HGNC Symbol;Acc:HGNC:35422]	protein_coding	+;+;+;+;+	6424	3766	645	236	1092	2668	40	121	77	183	7.38366676464854	5.51695064027337	3.23004504749443	5.54026276478672	5.29838262582707	0.970130806390336	2.30605042692343	2.68896288898972	2.86124093244517	3.24041934333204	1.37370321895687	-0.913202373822072	1.39701534347021	1.15513520451057	-3.17311661492617	-1.83719699439307	-1.45428453232678	-1.28200648887133	7.23244524193162	6.5019448341608	5.0737684965168	7.38398621380908	4.89397458222404	2.8138542554127	2.15482890420651	3.67395708287714	4.70496438146754	4.70019487179331	2.83347874741814	0.546573154639203	2.85679087193149	2.61491073297184
ENSG00000241563	10449719	10451902	1	CORT	cortistatin [Source:HGNC Symbol;Acc:HGNC:2257]	protein_coding	+;+	1130	19	9	11	27	52	6	7	9	12	-0.227438986701118	-0.620479177859927	-1.15685495563343	0.216620612220158	-0.361315992573014	-1.71884848048285	-1.75095026681685	-0.388268629055589	-1.03678989444852	0.397678928570653	0.00463873741184384	-0.531737040361657	0.841738527491928	0.263801922698756	-1.09373056521108	-1.12583235154508	0.236849286216182	-0.411671979176754	0.18736296587701	-0.64932895494273	-0.709256566088695	0.66421900176489	-0.509044084754571	-1.27125009093811	-1.33614831423873	-0.417118406138392	-0.589191504903792	-0.403761759341581	-0.796801950500389	-1.33317772827389	0.0402978395796948	-0.537638765213477
ENSG00000186265	112463968	112499561	3	BTLA	B and T lymphocyte associated [Source:HGNC Symbol;Acc:HGNC:21087]	protein_coding	-;-;-;-;-;-	3697	1687	634	16	90	602	45	39	6	117	6.22521821451909	5.49214071164425	-0.628088258726989	1.94338871082202	3.15192966921413	1.13909875949031	0.679743466768415	-0.962234361007983	2.21721473197538	4.72884449813285	3.99576699525801	-2.12446197511322	0.447014994435788	1.6555559528279	-0.357274956895928	-0.81663024961782	-2.45860807739422	0.720841015589144	5.84528358718	6.59964334832313	-0.221132579687603	2.35034438986141	2.0740881810546	1.54605443852969	0.299808839429326	0.145268275670895	2.62417041101476	4.33886317099393	3.60578566811909	-2.51444330225215	0.057033667296867	1.26557462568898
ENSG00000151490	15322397	15597399	12	PTPRO	protein tyrosine phosphatase, receptor type, O [Source:HGNC Symbol;Acc:HGNC:9678]	protein_coding	+;+;+;+;+;+;+;+;+;+;+;+;+;+;+;+;+;+;+;+;+;+;+;+;+;+;+	7519	486	1136	17	366	361	109	47	52	72	4.43034353819906	6.33338317748023	-0.542159773783077	3.96392430320686	2.41543140113384	2.41092598006581	0.94713656524046	2.12387313733172	1.51904050126415	2.66255913848584	4.56559877776701	-2.3099441734963	2.19613990349364	0.647647001420619	0.64314158035259	-0.820647834472759	0.3560887376185	-0.248743898449065	4.6228519916271	6.42881982303063	-1.1777799185512	3.32830415843874	1.76195790699614	1.77530583529769	1.1396450186685	2.21930978288212	0.883420356496033	1.51980273679791	3.42284237607908	-3.45270057518423	1.05338350180571	-0.495109400267311
ENSG00000169242	155127460	155134857	1	EFNA1	ephrin-A1 [Source:HGNC Symbol;Acc:HGNC:3221]	protein_coding	+;+;+;+;+	2539	155	53	127	53	852	3	12	16	12	2.78332518224324	1.91582469039682	2.33762881499426	1.18251463559384	3.65246264539896	-2.66436444180392	-0.997195156734267	0.432114952893783	-1.03678989444852	1.69842468855546	0.830924196709035	1.25272832130648	0.0976141419060632	2.56756215171117	-3.7492649354917	-2.08209565042205	-0.652785540793998	-2.12169038813631	4.06773930924746	2.80494738746063	4.36986825793529	3.21475407853487	2.05048419426953	-0.63212499886289	0.28721897026995	1.3212376499576	0.995449548492505	1.43906478725782	0.571564295411398	0.993368420008842	-0.161745759391574	2.30820225041354
ENSG00000243267	10616836	10617115	1	RN7SL614P	RNA, 7SL, cytoplasmic 614, pseudogene [Source:HGNC Symbol;Acc:HGNC:46630]	misc_RNA	+	280	3	1	0	5	7	0	1	1	0	-2.7887453120236	-3.59656509981029	-6.41830964254171	-2.15383977751718	-3.1214217554192	-6.41830964254171	-4.25248428891761	-3.39157579492098	-6.41830964254171	1.35723044694997	0.549410659163276	-2.27233388356814	1.99213598145639	1.02455400355436	-2.27233388356814	-0.106508529944048	0.754399964052581	-2.27233388356814	-3.09843785990246	-2.49931174625945	-4.09458166790004	0.169888197124495	-3.29574525054575	-4.09458166790004	-4.56217683679647	-2.29432244137015	-4.09458166790004	-0.952244044306477	-1.76006383209317	-4.58180837482459	-0.317338509800055	-1.28492048770208
ENSG00000169908	149369022	149377865	3	TM4SF1	transmembrane 4 L six family member 1 [Source:HGNC Symbol;Acc:HGNC:11853]	protein_coding	-;-;-	3668	1092	879	506	1392	422	211	110	27	88	5.59785394547646	5.9634165731289	4.32943597768366	5.89037099664277	2.64021843298077	3.36230672735346	2.16888796187135	1.18189989695292	1.80747660412073	2.78297309929271	3.14853572694515	1.51455513149991	3.07549015045901	-0.174662413202983	0.547425881169708	-0.645992884312402	-1.63298094923083	-1.00740424206303	4.81425992747054	6.03195130341904	2.66635393385591	4.22728895281502	2.4894693336376	1.69922468352571	1.38529394386543	1.25043462724306	0.144394560292975	3.72286030654349	4.08842293419593	2.45444233875069	4.0153773577098	0.765224794047801
ENSG00000230393	100104919	100107504	2	AC092667.2		antisense	+	2586	200	73	20	15	927	0	5	37	6	3.15050556014635	2.37650349688177	-0.311383646914981	-0.619809596894833	3.77407001928462	-6.41830964254171	-2.21384386890007	1.63445488853654	-2.0025905337817	2.95572605763037	2.18172399436579	-0.506163149430959	-0.814589099410811	3.57929051676864	-6.61308914505769	-2.40862337141605	1.43967538602056	-2.19737003629768	5.22377463736483	3.58668900903705	3.27064597053431	2.96222002055445	1.67653748255786	-2.83628002509242	-0.140574791681593	2.84464040069182	1.57943908366758	1.77978328499818	1.0057812217336	-1.68210592206315	-1.990531872043	2.40334774413645
ENSG00000225158	10895761	10895998	1	HSPE1P24	heat shock 10kDa protein 1 pseudogene 24 [Source:HGNC Symbol;Acc:HGNC:49343]	processed_pseudogene	+	238	0	0	0	0	0	0	0	1	0	-6.41830964254171	-6.41830964254171	-6.41830964254171	-6.41830964254171	-6.41830964254171	-6.41830964254171	-6.41830964254171	-3.39157579492098	-6.41830964254171	-0.525789334173649	-0.525789334173649	-0.525789334173649	-0.525789334173649	-0.525789334173648	-0.525789334173649	-0.525789334173649	2.50094451344708	-0.525789334173649	-5.71010360059353	-7.06213331704005	-6.28954490764204	-6.28954490764204	-6.09639780529253	-6.28954490764204	-5.71010360059353	-4.03539946941933	-6.28954490764204	-4.34734312118756	-4.34734312118756	-4.34734312118756	-4.34734312118756	-4.34734312118756
ENSG00000175262	10946471	10982037	1	C1orf127	chromosome 1 open reading frame 127 [Source:HGNC Symbol;Acc:HGNC:26730]	protein_coding	-;-;-;-;-;-;-;-;-;-;-;-	3573	3	1	3	9	4	1	4	6	2	-2.7887453120236	-3.59656509981029	-2.93435990261516	-1.33959718611537	-3.82267885286275	-4.04989651243132	-2.51634002414751	-0.962234361007983	-3.45832842861102	-0.10874523374923	-0.916565021535919	-0.254359824340795	1.34040289215899	-1.14267877458838	-1.36989643415696	0.16366005412686	1.71776571726638	-0.778328350336656	-3.60847571591401	-3.5833560034061	-2.34420429036208	-0.749441573862288	-2.72768428745207	-3.45974090017824	-3.33607042803792	-0.9490252646038	-2.86817281635794	-4.62588122594678	-5.43370101373347	-4.77149581653835	-3.17673310003856	-5.65981476678594
ENSG00000215785	10990978	10991797	1	CFL1P6	cofilin 1 (non-muscle) pseudogene 6 [Source:HGNC Symbol;Acc:HGNC:34545]	processed_pseudogene	-;-	494	0	1	0	0	4	0	0	0	0	-6.41830964254171	-3.59656509981029	-6.41830964254171	-6.41830964254171	-3.82267885286275	-6.41830964254171	-6.41830964254171	-6.41830964254171	-6.41830964254171	-0.774684838221019	2.0470597045104	-0.774684838221019	-0.774684838221019	1.82094595145794	-0.774684838221019	-0.774684838221019	-0.774684838221019	-0.774684838221019	-5.12892006209072	-3.17676311506502	-4.93785941078324	-4.93785941078324	-5.0015462945524	-4.93785941078324	-5.12892006209072	-5.99850765779644	-4.93785941078324	-5.4008925894643	-2.57914804673288	-5.4008925894643	-5.4008925894643	-2.80526179978534
ENSG00000264181	10998176	10998263	1	AL713997.1		miRNA	-	88	0	0	0	0	0	0	0	2	0	-6.41830964254171	-6.41830964254171	-6.41830964254171	-6.41830964254171	-6.41830964254171	-6.41830964254171	-6.41830964254171	-2.4829204341288	-6.41830964254171	-0.580026291997386	-0.580026291997386	-0.580026291997386	-0.580026291997386	-0.580026291997386	-0.580026291997386	-0.580026291997386	3.35536291641552	-0.580026291997386	-5.63704973903502	-7.12854591845687	-6.27626238735867	-6.27626238735867	-6.06319150458412	-6.27626238735867	-5.63704973903502	-3.19315671004397	-6.27626238735867	-2.91195697651692	-2.91195697651692	-2.91195697651692	-2.91195697651692	-2.91195697651692
ENSG00000281322	10999862	10999945	1	Y_RNA	Y RNA [Source:RFAM;Acc:RF00019]	misc_RNA	-	84	0	0	0	0	0	0	0	3	0	-6.41830964254171	-6.41830964254171	-6.41830964254171	-6.41830964254171	-6.41830964254171	-6.41830964254171	-6.41830964254171	-1.92973821315281	-6.41830964254171	-0.774945381060598	-0.774945381060598	-0.774945381060598	-0.774945381060598	-0.774945381060597	-0.774945381060598	-0.774945381060598	3.7136260483283	-0.774945381060598	-5.37450565988866	-7.36722235404448	-6.22852710024115	-6.22852710024115	-5.94385328679032	-6.22852710024115	-5.37450565988866	-2.87865092465558	-6.22852710024115	-2.84484278065838	-2.84484278065838	-2.84484278065838	-2.84484278065838	-2.84484278065838
ENSG00000278989	86434924	86437282	11	RP11-762L8.6		TEC	-	2359	281	33	94	237	219	3	8	21	37	3.64052800001174	1.23500517092801	1.90470405361471	3.33755596596653	1.69641218559087	-2.66436444180392	-1.56541961324258	0.821452553186406	0.56412565221687	2.1737664506992	-0.231756378384524	0.437942504302175	1.87079441665399	0.229650636278337	-4.13112599111646	-3.03218116255512	-0.645308996126131	-0.902635897095666	4.38916228924869	1.04271191901006	2.60761250376252	4.04046441611434	1.58767199930475	-1.96145599165611	-0.816785324005626	0.629159301268456	1.26703410236468	2.40235258143436	-0.00317024764936336	0.666528635037336	2.09938054738916	0.458236767013498
ENSG00000147852	2621834	2660053	9	VLDLR	very low density lipoprotein receptor [Source:HGNC Symbol;Acc:HGNC:12698]	protein_coding	+;+;+;+;+;+;+;+;+;+;+;+;+;+;+;+;+;+;+	9339	562	1111	390	1126	583	683	25	61	93	4.63985155187793	6.30128386651148	3.95402225465507	5.584485790646	3.10572391301656	5.05581532117578	0.0440824798758162	2.35359964654128	1.88694468180511	1.79218236275622	3.45361467738977	1.10635306553336	2.73681660152429	0.258054723894851	2.20814613205408	-2.80358670924589	-0.494069542580426	-0.960724507316598	4.44293896603021	6.32832621266311	2.75508322413583	4.38554676012677	2.66260346437722	3.85687629065655	-0.152830105971906	2.38064199269291	0.688005651285875	1.41658347434968	3.07801578898323	0.730754177126817	2.36121771311775	-0.117544164511691
ENSG00000178075	113828182	113947174	3	GRAMD1C	GRAM domain containing 1C [Source:HGNC Symbol;Acc:HGNC:25252]	protein_coding	+;+;+;+;+;+;+;+;+;+;+;+;+;+;+;+;+;+;+;+;+;+	7814	197	173	64	283	1261	12	21	38	16	3.12873011825467	3.61942824407871	1.35222539110315	3.59319970438271	4.21767043076197	-0.746882050662995	-0.204343332910594	1.67278605190696	-0.630430426231295	1.38363830505578	1.87433643087981	-0.392866422095747	1.84810789118382	2.47257861756307	-2.49197386386189	-1.94943514610949	-0.0723057612919289	-2.37552223943019	4.96948772657746	3.9606809849493	2.36841303732162	4.60938735060118	2.37312753424252	0.269305595555474	1.6364142754122	2.01403879277756	0.385757219987174	0.162668862733085	0.653366988557121	-1.61383586441844	0.627138448861124	1.25160917524038
ENSG00000154133	124883691	124898500	11	ROBO4	roundabout guidance receptor 4 [Source:HGNC Symbol;Acc:HGNC:17985]	protein_coding	-;-;-;-;-;-;-;-;-;-;-;-;-;-;-;-	7033	174	54	53	156	423	6	7	9	19	2.9498766944044	1.94270894972509	1.08151647780197	2.73508109249577	2.64362670083369	-1.71884848048285	-1.75095026681685	-0.388268629055589	-0.386631849784561	1.561685573545	0.554517828865689	-0.306674643057429	1.34688997163637	1.25543557997429	-3.10703960134225	-3.13914138767626	-1.77645974991499	-1.77482297064396	3.33761909710014	2.7688016079961	3.49645986918123	5.15002448387503	2.22421700642107	0.696094910896415	-1.36320786412111	0.437824029215422	2.0283115415947	0.135736477098579	-0.87143126758073	-1.73262373950385	-0.0790591248100529	-0.170513516472127
ENSG00000224796	33079451	33079860	6	RPL32P1	ribosomal protein L32 pseudogene 1 [Source:HGNC Symbol;Acc:HGNC:10339]	processed_pseudogene	+	410	713	210	103	159	380	12	59	5	109	4.98304019839186	3.89880369130036	2.03622203194138	2.76251402530825	2.48927387695591	-0.746882050662995	1.27341022387152	-1.21871071632986	2.11530056048686	3.94368602232274	2.85944951523124	0.996867855872257	1.72315984923912	1.44991970088678	-1.78623622673212	0.234056047802394	-2.25806489239899	1.07594638441773	3.86475844822645	5.20471286128592	1.74133177579324	2.4676237691601	1.50124674406891	-1.04177230681114	0.155128473706109	0.087198453655696	1.82041030433871	6.2693443835485	5.185107876457	3.32252621709802	4.04881821046489	3.77557806211255
ENSG00000152217	44680173	45068510	18	SETBP1	SET binding protein 1 [Source:HGNC Symbol;Acc:HGNC:15573]	protein_coding	+;+;+;+;+;+;+;+;+	11151	365	1116	181	228	5451	92	43	22	259	4.01754302148409	6.30776111865196	2.84779406078866	3.28176859766007	6.32892601844518	2.16688959117944	0.819626091544916	0.888132807142271	3.36166803563439	1.2169127364426	3.50713083361047	0.047163775747169	0.481138312618583	3.5282957334037	-0.633740693862049	-1.98100419349657	-1.91249747789922	0.561037750592905	5.02423423885366	7.67228320248096	3.99183227975064	4.42580681662206	3.84747078481311	3.31092781014142	1.82631730891449	2.25265489097127	4.50570625459638	0.538441832563259	2.82865992973113	-0.631307128132172	-0.197332591260758	2.84982482952436
ENSG00000179583	10877198	10932281	16	CIITA	class II, major histocompatibility complex, transactivator [Source:HGNC Symbol;Acc:HGNC:7067]	protein_coding	+;+;+;+;+;+;+;+;+;+;+;+;+;+;+;+;+;+;+;+	14152	23503	3084	1016	2183	16919	299	646	99	747	10.025321951036	7.77409097011963	5.33470585850483	6.53942086988472	7.96283525760293	3.86472637667982	4.71980278817154	3.05095155191322	4.88875175179061	4.09942274522614	1.84819176430974	-0.591193347305062	0.613521664074829	2.03693605179304	-2.06117282913007	-1.20609641763835	-2.87494765389667	-1.03714745401928	9.22834643638332	9.62116354037224	7.49113879300308	8.69585380438297	7.06741838412585	6.02115931117807	3.92282727351883	4.89802412216583	7.04518468628885	6.20238790300766	3.95115692209126	1.51177181047646	2.71648682185635	4.13990120957456
ENSG00000281350	11070091	11070353	1	Metazoa_SRP	Metazoan signal recognition particle RNA [Source:RFAM;Acc:RF00017]	misc_RNA	+	263	1	2	4	5	33	2	1	2	3	-4.15760327893277	-2.70237933187291	-2.55192400690994	-2.15383977751718	-1.00493916802055	-3.19682585840848	-4.25248428891761	-2.4829204341288	-2.93653185626562	-1.56060447826387	-0.10538053120401	0.0450747937589515	0.443159023151721	1.59205963264834	-0.599827057739581	-1.65548548824871	0.114078366540096	-0.339533055596724	-2.56275641147447	-2.7217426640245	-1.91685489838367	-1.5187706689909	-2.25320648298832	-2.5617567498822	-2.65763742145931	-2.5022837662804	-2.30146274773935	-2.23073798356298	-0.775514036503122	-0.62505871154016	-0.22697448214739	0.921926127349232
ENSG00000230337	11099675	11102100	1	RP4-635E18.6		antisense	+;+	536	29	7	12	16	317	14	14	13	13	0.375788502849024	-0.975658775276288	-1.03446176182482	-0.528321166584839	2.22835421879063	-0.528539266030142	-0.779620920006822	0.135436944990321	-0.923977284994829	1.01152975832534	-0.33991751979997	-0.398720506348499	0.107420088891479	2.86409547426695	0.107201989446176	-0.143879664530504	0.771178200466639	-0.288236029518511	1.00301765835807	0.2337745094114	-0.147937358750137	0.358203236489841	0.230237337787397	0.357985137044537	-0.152391764497777	1.34487022967801	-0.0374528819201493	1.27548359705334	-0.0759636810719738	-0.134766667620502	0.371373927619476	3.12804931299495
ENSG00000196664	12867083	12890380	X	TLR7	toll-like receptor 7 [Source:HGNC Symbol;Acc:HGNC:15631]	protein_coding	+;+;+;+	5209	870	317	46	215	4355	114	33	10	295	5.27005726816393	4.49251543892983	0.87837041752024	3.19717630257003	6.00513062363497	2.475492547435	0.440648728325757	-0.238474983848095	3.54923062098362	3.53758971792103	2.76004788868693	-0.854097132722657	1.46470875232713	4.27266307339207	0.743024997192101	-1.29181882191714	-1.97094253409099	1.81676307074073	5.29927589272258	6.66308098416718	1.32933937072606	3.64814525577585	2.94554815782319	2.92646150064082	0.469867352884412	1.93209056138926	4.00019957418945	2.88905083107531	2.11150900184121	-1.50263601956838	0.81616986548141	3.62412418654635
ENSG00000143369	150508062	150513789	1	ECM1	extracellular matrix protein 1 [Source:HGNC Symbol;Acc:HGNC:3153]	protein_coding	+;+;+;+;+;+;+	3360	2676	146	30	22	2340	16	35	10	10	6.89075302404347	3.37487837265496	0.266584659648784	-0.0755398364582636	5.10919257156677	-0.338938892903914	0.524827245136352	-0.238474983848095	-1.29291926436124	5.92143637820565	2.40556172681713	-0.702731986189045	-1.04485648229609	4.13987592572894	-1.30825553874174	-0.444489400701477	-1.20779162968592	-2.26223591019907	6.92664364334432	5.82035496915053	2.65055883107728	2.30843433497024	2.59707414323681	2.04503527852459	0.560717864437202	2.20700161264748	1.09105490706726	5.14229179103944	1.62641713965092	-1.48187657335525	-1.8240010694623	3.36073133856274
ENSG00000253086	11152350	11152452	1	RNU6-537P	RNA, U6 small nuclear 537, pseudogene [Source:HGNC Symbol;Acc:HGNC:47500]	snRNA	+	103	1	0	6	0	4	1	1	2	4	-4.15760327893277	-6.41830964254171	-2.00031689803905	-6.41830964254171	-3.82267885286275	-4.04989651243132	-4.25248428891761	-2.4829204341288	-2.55414563874046	-0.000468385238867164	-2.26117474884781	2.15681799565485	-2.26117474884781	0.334456040831148	0.107238381262575	-0.0953493952237112	1.6742144595651	1.60298925495344	-4.72591530006436	-5.88425251934867	-1.76365169529724	-6.1816444397999	-3.93711991514981	-3.81323130968951	-4.82079631004921	-1.94886331093576	-2.31748043599865	-0.878319521453898	-3.13902588506284	1.27896685943982	-3.13902588506284	-0.543395095383883
ENSG00000171819	11189341	11195981	1	ANGPTL7	angiopoietin-like 7 [Source:HGNC Symbol;Acc:HGNC:24078]	protein_coding	+;+;+;+;+	2238	13	13	3	13	97	7	19	19	14	-0.765840706071272	-0.0979660106360527	-2.93435990261516	-0.822278126460381	0.528069341650584	-1.50441022049317	-0.346688903111126	0.678067061101019	-0.819349954384781	-0.396121709164604	0.271752986270616	-2.56464090570849	-0.452559129553712	0.897788338557252	-1.1346912235865	0.0230300937955424	1.04778605800769	-0.449630957478112	0.103763051562127	0.11285347248551	-1.42722144873703	0.684860327417755	0.0958055862739088	0.00272823338496897	0.522914854522273	0.888886544222582	0.687788499493355	-1.92805074238558	-1.26017604695036	-4.09656993892947	-1.98448816277469	-0.634140694663723
ENSG00000207451	11226254	11226360	1	RNU6-291P	RNA, U6 small nuclear 291, pseudogene [Source:HGNC Symbol;Acc:HGNC:47254]	snRNA	+	107	1	1	3	4	1	0	0	3	2	-4.15760327893277	-3.59656509981029	-2.93435990261516	-2.45712246971364	-5.2412636902609	-6.41830964254171	-6.41830964254171	-1.92973821315281	-3.45832842861102	-0.851285407609878	-0.290247228487398	0.371957968707726	0.849195401609252	-1.93494581893801	-3.11199177121882	-3.11199177121882	1.37657965817008	-0.152010557288135	-3.12950948983172	-5.13659603026526	-2.90238061793825	-2.42514318503672	-3.94332144134104	-6.38633035786479	-5.39021585344066	-3.46976914360777	-3.42634914393411	-0.933285980671827	-0.372247801549347	0.289957395645777	0.767194828547303	-2.01694639199996
ENSG00000238173	11232963	11233112	1	RPL39P6	ribosomal protein L39 pseudogene 6 [Source:HGNC Symbol;Acc:HGNC:35803]	processed_pseudogene	+	150	1	4	3	5	16	5	2	4	3	-4.15760327893277	-1.75834668279861	-2.93435990261516	-2.15383977751718	-2.01380630907124	-1.97082022539931	-3.42292256643482	-1.53085729434031	-2.93653185626562	-1.75777994571664	0.641476650417516	-0.534536569399038	0.24598355569895	0.386017024144889	0.429003107816812	-1.02309923321869	0.868966038875814	-0.536708523049494	-3.15859507355884	-2.07701230558698	-2.5651951877738	-1.78467506267581	-2.35023372284192	-1.60165551055795	-2.42391436106089	-1.84952291712869	-2.56736714142425	-1.42063768476656	0.978618911367597	-0.197394308448957	0.583125816649031	0.723159285094969
ENSG00000182389	151832776	152099079	2	CACNB4	calcium channel, voltage-dependent, beta 4 subunit [Source:HGNC Symbol;Acc:HGNC:1404]	protein_coding	-;-;-;-;-;-;-;-;-;-;-;-;-;-;-;-;-;-	13587	189	2073	1333	830	267	291	155	45	463	3.06900235213615	7.20104590353491	5.72638283178074	5.14458756735404	1.98138506875018	3.82563187742894	2.6625631836402	1.91588840426703	4.19900491870272	-0.0857727834864561	4.0462707679123	2.57160769615814	1.98981243173144	-1.17339006687243	0.670856741806337	-0.492211951982406	-1.23888673135557	1.04422978308012	2.23370419145479	6.74897368727717	3.73855574500959	3.15676048058289	2.50087801043258	1.83780479065779	1.82726502295884	1.46381618800929	2.21117783193157	-0.69515268797303	3.43689086342573	1.96222779167156	1.38043252724486	-1.782769971359
ENSG00000238199	11278616	11279351	1	UBE2V2P3	ubiquitin-conjugating enzyme E2 variant 2 pseudogene 3 [Source:HGNC Symbol;Acc:HGNC:44891]	processed_pseudogene	-;-	437	6	14	8	9	32	19	10	2	16	-1.84823757872564	0.0076590805700103	-1.60225081792343	-1.33959718611537	-1.04827579196779	-0.0943840722507846	-1.25351102374364	-2.4829204341288	-0.630430426231295	-0.921306582121626	0.934590077174021	-0.675319821319418	-0.412666189511363	-0.121344795363778	0.832546924353226	-0.326580027139626	-1.55598943752479	0.296500570372715	-1.57671926745313	-0.191215937785243	-1.50576578972281	-1.24311215791476	-0.973239061607112	0.00210095594983031	-0.981992712471126	-2.68179545248405	-0.53394539803068	-0.653942763564148	1.2019538957315	-0.407956002761939	-0.145302370953885	0.1460190231937
ENSG00000224338	11425257	11425821	1	RP11-149P14.1		processed_pseudogene	-	565	1	0	0	0	0	0	0	3	0	-4.15760327893277	-6.41830964254171	-6.41830964254171	-6.41830964254171	-6.41830964254171	-6.41830964254171	-6.41830964254171	-1.92973821315281	-6.41830964254171	0.897021406754702	-1.36368495685424	-1.36368495685424	-1.36368495685424	-1.36368495685424	-1.36368495685424	-1.36368495685424	3.12488647253466	-1.36368495685424	-3.04745874984013	-7.68443039212693	-6.16508549262466	-6.16508549262466	-5.50266097229798	-6.16508549262466	-5.30816511344907	-3.19585896273803	-6.16508549262466	-3.33392605157323	-5.59463241518217	-5.59463241518217	-5.59463241518217	-5.59463241518217
ENSG00000204624	11479166	11537584	1	PTCHD2	patched domain containing 2 [Source:HGNC Symbol;Acc:HGNC:29251]	protein_coding	+;+;+;+;+;+;+;+;+;+;+;+;+;+;+;+;+;+;+;+;+;+;+	6142	21	2	0	2	101	1	2	11	3	-0.0849311254670683	-2.70237933187291	-6.41830964254171	-3.36734738642327	0.585904626567291	-4.04989651243132	-3.42292256643482	-0.102781710675483	-2.93653185626562	1.72735495216164	-0.890093254244201	-4.606023564913	-1.55506130879457	2.398190704196	-2.23761043480262	-1.61063648880611	1.70950436695322	-1.12424577863691	1.49620501753266	-1.8348595555062	-3.07970992487231	-0.0287476687538772	-0.627211322147795	-0.711296794761929	-1.84178642343509	0.764738065691222	0.402067861403776	-2.70363963778086	-5.32108784418669	-9.0370181548555	-5.98605589873706	-2.0328038857465
ENSG00000235643	11609531	11613355	1	RP1-69M21.2		lincRNA	+;+;+	1285	0	1	0	0	0	0	0	2	0	-6.41830964254171	-3.59656509981029	-6.41830964254171	-6.41830964254171	-6.41830964254171	-6.41830964254171	-6.41830964254171	-2.4829204341288	-6.41830964254171	-1.2113412405242	1.61040330220721	-1.2113412405242	-1.2113412405242	-1.2113412405242	-1.2113412405242	-1.2113412405242	2.7240479678887	-1.2113412405242	-5.21175001006195	-4.75322821034143	-5.66081870759954	-5.66081870759954	-5.51112914175368	-5.66081870759954	-5.21175001006195	-3.63958354465994	-5.66081870759954	-6.78007800196086	-3.95833345922944	-6.78007800196086	-6.78007800196086	-6.78007800196086
ENSG00000116661	11648367	11655785	1	FBXO2	F-box protein 2 [Source:HGNC Symbol;Acc:HGNC:13581]	protein_coding	-;-;-;-;-;-;-;-	2333	4	0	40	5	37	0	3	1	5	-2.40314730826242	-6.41830964254171	0.678112305154442	-2.15383977751718	-0.843544275045429	-6.41830964254171	-2.89956150725698	-3.39157579492098	-2.25216900906577	0.956016338598373	-3.05914599568091	4.03727595201524	1.20532386934362	2.51561937181536	-3.05914599568091	0.459602139603815	-0.0324121480601884	1.10699463779502	-3.05932302841969	-4.72671283576204	1.09079609461267	-1.74115598805895	-2.51842187032854	-6.00562585308348	-3.55573722741425	-1.69997898814132	-1.83948521960755	-3.62533361558453	-7.64049594986382	-0.54407400216767	-3.37602608483929	-2.06573058236754
ENSG00000174944	151212117	151278467	3	P2RY14	purinergic receptor P2Y, G-protein coupled, 14 [Source:HGNC Symbol;Acc:HGNC:16442]	protein_coding	-;-;-;-;-	2815	4396	10006	397	612	32884	924	503	317	927	7.60681067491317	9.47202834637707	3.97966794685711	4.70517773756557	8.92154393078958	5.49169031748601	4.3590089972509	4.72853356592146	5.20010228220969	2.35871908261153	4.22393675407543	-1.26842364544454	-0.542913854736074	3.67345233848794	0.243598725184366	-0.889082595050742	-0.519558026380179	-0.047989310091956	8.79804330457946	10.770727259136	4.94832232315117	5.67383211385963	6.26659012013187	6.46034469378007	5.55024162691719	6.02723247868044	6.16875665850375	6.11367575260767	7.97889342407157	2.4865330245516	3.21204281526006	7.42840900848408
ENSG00000268355	41531206	41532174	19	AC006129.1		lincRNA	+	969	483	91	549	76	16562	20	32	31	50	4.42141527277604	2.69383089074799	4.44703902363348	1.7002708192044	7.93206931556037	-0.021284208763451	0.396642950552852	1.38024902564964	0.995559051868019	2.46996921179089	0.742384829762838	2.49559296264832	-0.251175241780753	5.98062325457521	-1.97273026974861	-1.5548031104323	-0.571197035335515	-0.955887009117137	6.19199781692499	4.9058489671277	6.02698896711549	3.28022076268642	3.63343462858288	1.55866573471857	2.1672254947018	3.59226710202935	2.57550899535004	4.46684670202305	2.739262319995	4.49247045288048	1.74570224845141	7.97750074480738
ENSG00000161940	7023020	7030290	17	BCL6B	B-cell CLL/lymphoma 6, member B [Source:HGNC Symbol;Acc:HGNC:1002]	protein_coding	+;+;+;+;+;+;+;+;+;+	4373	1414	417	148	69	533	61	75	10	96	5.97058389218571	4.88790026906451	2.55792390302292	1.561394274203	2.97654737289384	1.57597270192502	1.6180964386931	-0.238474983848095	1.93260583844633	4.04863596059474	2.96595233747354	0.635975971431946	-0.360553657387969	1.05459944130287	-0.345975229665952	-0.303851492897872	-2.16042291543907	0.0106579068553532	4.63987066490435	6.29108397709352	3.21768353789965	2.22115390907974	2.53236485557005	2.23573233680175	0.287383211411742	1.16470872418092	2.59236547332306	3.84196054376659	2.75927692064539	0.429300554603799	-0.567229074216117	0.84792402447472
ENSG00000162490	11691729	11725857	1	DRAXIN	dorsal inhibitory axon guidance protein [Source:HGNC Symbol;Acc:HGNC:25054]	protein_coding	+;+;+;+;+;+;+	7346	7	0	18	25	141	4	4	29	98	-1.63454791650212	-6.41830964254171	-0.461062857154771	0.106750151587799	1.06405283246267	-2.27631177531471	-2.51634002414751	1.28448053717514	1.9622630006463	-0.964710690929199	-5.74847241696878	0.208774368418153	0.776587377160723	1.73389005803559	-1.60647454974179	-1.84650279857458	1.95431776274806	2.63210022621923	-1.0347195440466	-5.78414404720292	0.236386220813049	0.804199229555619	-0.138299394017116	-1.57886269734689	-1.91651165169199	1.91864613251392	2.65971207861412	-4.51150681257169	-9.29526853861128	-3.33802175322434	-2.77020874448177	-1.8129060636069
ENSG00000112299	132681590	132714049	6	VNN1	vanin 1 [Source:HGNC Symbol;Acc:HGNC:12705]	protein_coding	-;-;-;-;-;-;-	3106	3130	874	299	1584	1054	515	190	31	646	7.11681694648396	5.9551882340287	3.57102483152676	6.0767496506819	3.95915506652061	4.64866759796086	2.95580353787512	1.38024902564964	4.67926669323686	4.06063802424731	2.89900931179205	0.514845909290106	3.02057072844525	0.902976144283959	1.59248867572421	-0.100375384361538	-1.67592989658701	1.6230877710002	5.51794995383282	6.99270158644421	1.73094174235456	4.2366665615097	3.08171048596239	2.80858450878867	1.35693654522398	2.41776237806515	2.83918360406466	5.48175911675875	4.32013040430349	1.93596700180155	4.44169182095669	2.3240972367954
ENSG00000231389	33064569	33080775	6	HLA-DPA1	major histocompatibility complex, class II, DP alpha 1 [Source:HGNC Symbol;Acc:HGNC:4938]	protein_coding	-;-;-	5748	24160	9703	3763	7810	38449	510	2112	131	3095	10.0650970466623	9.42766650842841	7.22338358081191	8.37830062435114	9.14709917347234	4.63459900572164	6.42836215130547	3.45452065861792	6.93907898463924	3.0928316129723	2.4554010747384	0.251118147121902	1.40603519066112	2.17483373978233	-2.33766642796837	-0.543903282384537	-3.51774477507209	-0.033186449050767	9.49308437570779	11.0465450453072	8.44335176388111	9.59826880742033	7.90077813064324	5.85456718879083	5.85634948035095	5.07339919549674	8.15904716770844	7.54203698486706	6.90460644663316	4.70032351901666	5.85524056255589	6.6240391116771
ENSG00000177553	11777077	11779619	1	RP11-56N19.5		antisense	-;-;-	1868	0	0	0	0	3	0	0	1	0	-6.41830964254171	-6.41830964254171	-6.41830964254171	-6.41830964254171	-4.1602733666089	-6.41830964254171	-6.41830964254171	-3.39157579492098	-6.41830964254171	-0.976134240826715	-0.976134240826715	-0.976134240826715	-0.976134240826715	1.28190203510609	-0.976134240826715	-0.976134240826715	2.05059960679401	-0.976134240826715	-4.88845979252645	-6.42400845999249	-5.05760143000984	-5.05760143000984	-5.00122088418205	-5.05760143000984	-4.88845979252645	-3.39727461237176	-5.05760143000984	-7.31980409758928	-7.31980409758928	-7.31980409758928	-7.31980409758928	-5.06176782165648
ENSG00000126878	131096476	131123152	9	AIF1L	allograft inflammatory factor 1-like [Source:HGNC Symbol;Acc:HGNC:28904]	protein_coding	+;+;+;+;+;+;+;+;+;+	5299	4325	109	288	292	15122	3	43	20	119	7.58332084195198	2.95378999148417	3.51700236850338	3.63832294039402	7.80084795139607	-2.66436444180392	0.819626091544916	0.75154041068168	2.24160680588382	4.86042232966019	0.23089147919237	0.794103856211582	0.915424428102226	5.07794943910428	-5.38726295409572	-1.90327242074688	-1.97135810161012	-0.481291706407974	8.167201294478	5.63412727602988	6.39249628928611	6.51381686117675	4.63420853244285	0.211129478978811	1.40350654407094	3.43187769522739	5.11710072666655	5.17760071457073	0.548069864102918	1.11128224112213	1.23260281301277	5.39512782401482
ENSG00000223865	33075926	33087201	6	HLA-DPB1	major histocompatibility complex, class II, DP beta 1 [Source:HGNC Symbol;Acc:HGNC:4940]	protein_coding	+;+;+;+;+;+;+;+	2791	19659	5972	4053	4593	33641	392	1101	75	2378	9.76767013469791	8.72746510378452	7.33048239001007	7.61245036542313	8.95437794056169	4.25515981381554	5.48874662197459	2.6510647930227	6.5589297380338	3.22296312727172	2.18275809635833	0.78577538258387	1.06774335799694	2.40967093313549	-2.28954719361066	-1.0559603854516	-3.8936422144035	0.0142227306076066	9.348768116531	10.3757525762984	8.55993986213526	8.84190783754832	7.51557748602033	5.48461728594073	5.06984460380768	4.29935226553661	7.78838721015899	8.28688801029393	7.24668297938054	5.84970026560609	6.13166824101915	7.47359581615771
ENSG00000106852	122202577	122229626	9	LHX6	LIM homeobox 6 [Source:HGNC Symbol;Acc:HGNC:21735]	protein_coding	-;-;-;-;-;-;-;-;-;-;-;-;-	5748	238	12	93	39	24	5	4	121	12	3.40116379594734	-0.211939553221168	1.889322453423	0.742661789041694	-1.45173171553856	-1.97082022539931	-2.51634002414751	3.34008805477873	-1.03678989444852	2.97713271104055	-0.635970638127962	1.46529136851621	0.3186307041349	-1.87576280044536	-2.39485131030611	-2.9403711090543	2.91605696987194	-1.46082097935532	2.87311428366802	-0.792396808287888	2.11824565960998	0.971584995228677	0.0614652824343294	-1.74189701921233	-3.04438953642683	2.75963079971201	-0.807866688261541	0.878103734152095	-2.73499961501642	-0.633737608372249	-1.78039827275356	-3.97479177733381
ENSG00000276470	11843812	11843984	1	NPPA-AS1_1	NPPA antisense RNA 1 conserved region 1 [Source:RFAM;Acc:RF02156]	misc_RNA	+	173	1	0	0	1	1	1	0	0	0	-4.15760327893277	-6.41830964254171	-6.41830964254171	-4.20299676908694	-5.2412636902609	-4.04989651243132	-6.41830964254171	-6.41830964254171	-6.41830964254171	0.994728812648206	-1.26597755096073	-1.26597755096073	0.949335322494028	-0.0889315986799284	1.10243557914965	-1.26597755096073	-1.26597755096073	-1.26597755096073	-4.63079213399887	-6.05664649100585	-5.66992381932487	-3.45461094587011	-4.93637665089017	-3.30151068921449	-6.89149849760781	-6.05664649100585	-5.66992381932487	-1.6264472219074	-3.88715358551634	-3.88715358551634	-1.67184071206158	-2.71010763323554
ENSG00000278852	11845549	11845697	1	NPPA-AS1_2	NPPA antisense RNA 1 conserved region 2 [Source:RFAM;Acc:RF02157]	misc_RNA	+	149	1	2	0	4	3	3	0	3	7	-4.15760327893277	-2.70237933187291	-6.41830964254171	-2.45712246971364	-4.1602733666089	-2.66436444180392	-6.41830964254171	-1.92973821315281	-1.78988691462164	-1.17375936627298	0.281464580786879	-3.43446572988192	0.526721442946148	-1.17642945394912	0.319479470855866	-3.43446572988192	1.05410569950698	1.19395699803814	-2.80516850315265	-4.03677673781786	-6.28425500477617	-2.3230678319481	-3.44408471458883	-2.53030980403838	-5.06587486676159	-3.26413561909775	-1.6558322768561	-1.41098751473284	0.0442364323270188	-3.67169387834178	0.289493294486288	-1.41365760240898
ENSG00000175206	11845709	11848345	1	NPPA	natriuretic peptide A [Source:HGNC Symbol;Acc:HGNC:7939]	protein_coding	-;-;-;-	1120	0	4	0	6	4	6	1	3	5	-6.41830964254171	-1.75834668279861	-6.41830964254171	-1.90337087437362	-3.82267885286275	-1.71884848048285	-4.25248428891761	-1.92973821315281	-2.25216900906577	-3.84488757534454	0.815075384398557	-3.84488757534454	0.67005119282355	-1.24925678566559	0.85457358671432	-1.67906222172044	0.64368385404436	0.321253058131393	-4.86832004527822	-3.18421658182347	-5.95797850867916	-1.44303974051107	-3.00369803465768	-1.2585173466203	-2.70249469165412	-3.35560811217766	-1.79183787520323	-6.58180837482459	-1.92184541508149	-6.58180837482459	-2.0668696066565	-3.98617758514563
ENSG00000275915	11847442	11847549	1	NPPA-AS1_3	NPPA antisense RNA 1 conserved region 3 [Source:RFAM;Acc:RF02158]	misc_RNA	+	108	0	0	0	0	2	1	0	0	0	-6.41830964254171	-6.41830964254171	-6.41830964254171	-6.41830964254171	-4.60180565138124	-4.04989651243132	-6.41830964254171	-6.41830964254171	-6.41830964254171	-0.603403497671495	-0.603403497671495	-0.603403497671495	-0.603403497671495	1.21310049348897	1.76500963243889	-0.603403497671495	-0.603403497671495	-0.603403497671495	-5.93965633644516	-5.97259292835966	-5.72837570210007	-5.72837570210007	-5.40406705853004	-3.35996257198969	-5.93965633644516	-5.97259292835966	-5.72837570210007	-3.20741286004309	-3.20741286004309	-3.20741286004309	-3.20741286004309	-1.39090886888262
ENSG00000120937	11857464	11858931	1	NPPB	natriuretic peptide B [Source:HGNC Symbol;Acc:HGNC:7940]	protein_coding	-;-;-	694	0	0	0	0	0	0	0	0	0	-6.41830964254171	-6.41830964254171	-6.41830964254171	-6.41830964254171	-6.41830964254171	-6.41830964254171	-6.41830964254171	-6.41830964254171	-6.41830964254171	-0.602833924608444	-0.602833924608444	-0.602833924608444	-0.602833924608444	-0.602833924608444	-0.602833924608444	-0.602833924608444	-0.602833924608444	-0.602833924608444	-6.40002537583211	-6.54658082267594	-5.41014315501034	-5.41014315501034	-5.74010389528426	-5.41014315501034	-6.40002537583211	-6.54658082267594	-5.41014315501034	-5.89131721045788	-5.89131721045788	-5.89131721045788	-5.89131721045788	-5.89131721045788
ENSG00000224904	11877770	11880406	1	RP5-934G17.6		processed_pseudogene	+	2637	7	0	0	0	0	0	0	0	0	-1.63454791650212	-6.41830964254171	-6.41830964254171	-6.41830964254171	-6.41830964254171	-6.41830964254171	-6.41830964254171	-6.41830964254171	-6.41830964254171	3.98769549866132	-0.796066227378267	-0.796066227378267	-0.796066227378267	-0.796066227378266	-0.796066227378267	-0.796066227378267	-0.796066227378267	-0.796066227378267	-2.75267041390159	-6.03726438993018	-5.68649866288929	-5.68649866288929	-5.50584953423332	-5.68649866288929	-7.53643213994117	-6.03726438993018	-5.68649866288929	-3.0334454877046	-7.81720721374418	-7.81720721374418	-7.81720721374418	-7.81720721374418
ENSG00000111962	148747328	149076990	6	UST	uronyl-2-sulfotransferase [Source:HGNC Symbol;Acc:HGNC:17223]	protein_coding	+;+;+;+;+;+;+;+;+;+	4563	581	446	419	208	403	19	16	253	101	4.68779745833739	4.98485955008514	4.05742304133355	3.1494850653618	2.57388283301186	-0.0943840722507846	-0.590600069942703	4.40334905477784	2.00563605436636	2.09546476567514	2.39252685742289	1.4650903486713	0.557152372699549	-0.0184498596503873	-2.68671676491303	-3.18293276260495	1.81101636211559	-0.586696638295888	5.2366633657045	4.71204163612851	4.3497965288719	3.44185855290015	2.58043054034887	0.197989415287566	-0.0417341625755892	4.13053114082121	2.29800954190471	2.49781480455382	2.79487689630157	1.86744038754998	0.959502411578234	0.383900179228297
ENSG00000183691	56593699	56595590	17	NOG	noggin [Source:HGNC Symbol;Acc:HGNC:7866]	protein_coding	+	1892	75	122	284	188	1567	5	14	76	30	1.7386306791789	3.11611099257926	3.49684523981657	3.00383641840592	4.53093028137933	-1.97082022539931	-0.779620920006822	2.67013828036648	0.264222556610123	-0.378556016043482	0.998924297356877	1.37965854459419	0.886649723183535	2.41374358615694	-4.0880069206217	-2.8968076152292	0.552951585144103	-1.85296413861226	3.36470905571228	3.7903724101766	5.85235340884408	5.35934458743343	3.07121386296369	0.384687943628195	0.846457456526556	3.34439969796382	2.61973072563763	0.818718590501592	2.19619890390195	2.57693315113926	2.08392432972861	3.61101819270202
ENSG00000182809	105472962	105480170	14	CRIP2	cysteine-rich protein 2 [Source:HGNC Symbol;Acc:HGNC:2361]	protein_coding	+;+;+;+;+;+;+;+	4837	71	211	221	8	1041	24	215	6	11	1.65984384893036	3.90565200274229	3.13542657189594	-1.50419573815324	3.94126381187164	0.238894207952883	3.13388795129529	-0.962234361007983	-1.15917802627634	1.10696043479886	3.35276858861079	2.58254315776444	-2.05707915228474	3.38838039774014	-0.313989206178616	2.5810045371638	-1.51511777513948	-1.71206144040784	1.00713370691233	6.29057372787851	5.03571623739915	0.396093927349965	1.96673619893694	2.13918387345609	2.48117780927726	1.42268736412824	0.741111639226864	-0.614268688853414	1.63153946495852	0.861314034112167	-3.77830827593702	1.66715127408786
ENSG00000196141	200305881	200482263	2	SPATS2L	spermatogenesis associated, serine-rich 2-like [Source:HGNC Symbol;Acc:HGNC:24574]	protein_coding	+;+;+;+;+;+;+;+;+;+;+;+;+;+;+;+;+;+;+;+;+;+;+	10437	1696	1582	576	616	5221	80	583	47	155	6.2328932143015	6.81111096720238	4.51626543461793	4.71457223651737	6.26674050056237	1.96581908028975	4.57183367865464	1.97843392405211	2.62208478961602	2.34094375869266	2.91916151159355	0.624315979009095	0.822622780908536	2.37479104495353	-1.92613037531908	0.679884223045808	-1.91351553155673	-1.26986466599282	6.31757723202068	8.08389665369305	5.36069668382542	5.55900348572487	4.69509357771093	2.81025032949725	4.65651769637383	3.25121961054278	3.46651603882351	2.84925803462254	3.42747578752342	1.13263025493897	1.33093705683841	2.88310532088341
ENSG00000075213	83955777	84492724	7	SEMA3A	sema domain, immunoglobulin domain (Ig), short basic domain, secreted, (semaphorin) 3A [Source:HGNC Symbol;Acc:HGNC:10723]	protein_coding	-;-;-;-;-;-;-;-;-;-;-;-;-;-;-;-;-;-;-;-;-;-;-;-;-	9371	163	314	5	186	7	14	11	35	17	2.85580866961292	4.47880431712843	-2.24991646433148	2.98842898986871	-3.1214217554192	-0.528539266030142	-1.11966827833661	1.5545949715738	-0.544504435615335	2.02614377166342	3.64913941917893	-3.07958136228098	2.15876409191921	-3.95108665336871	-1.35820416397965	-1.94933317628611	0.724930073624299	-1.37416933356484	2.85318254034233	2.3548699941408	-3.24363827096136	1.99470718323883	-0.429755044982107	-1.52226107266003	-1.12229440760719	-0.569339351413832	-1.53822624224522	-0.372394339644175	1.25060130787134	-5.47811947358857	-0.239774019388384	-6.3496247646763
ENSG00000270914	12017216	12017308	1	RP5-1077B9.5		processed_pseudogene	-	93	0	1	0	0	0	0	0	1	0	-6.41830964254171	-3.59656509981029	-6.41830964254171	-6.41830964254171	-6.41830964254171	-6.41830964254171	-6.41830964254171	-3.39157579492098	-6.41830964254171	-0.439437134183633	2.38230740854779	-0.439437134183633	-0.439437134183633	-0.439437134183632	-0.439437134183633	-0.439437134183633	2.58729671343709	-0.439437134183633	-5.82641472711069	-4.13465138656576	-6.31069238519061	-6.31069238519061	-6.14926649916397	-6.31069238519061	-5.82641472711069	-3.92966208167645	-6.31069238519061	-2.99168416898765	-0.169939626256232	-2.99168416898765	-2.99168416898765	-2.99168416898765
ENSG00000242574	32934629	32941070	6	HLA-DMB	major histocompatibility complex, class II, DM beta [Source:HGNC Symbol;Acc:HGNC:4935]	protein_coding	-;-	4655	8622	3407	1449	2389	26548	297	925	54	1354	8.57859943604306	7.91778284650173	5.84673813972579	6.66949995602739	8.61276961378422	3.85505162058929	5.2375288987244	2.17817757749088	5.74654406166232	3.07647464300581	2.41565805346448	0.344613346688541	1.16737516299014	3.11064482074697	-1.64707317244796	-0.264595894312846	-3.32394721554637	0.244419268625067	8.14059014208187	9.92087280899833	7.06565839887894	7.88842021518055	6.65560409357708	5.07397187974245	4.79951960476322	4.18126753998748	6.96546432081547	6.35981826825899	5.69900167871766	3.62795697194172	4.45071878824333	6.39398844600015
ENSG00000202461	12024012	12024124	1	Y_RNA	Y RNA [Source:RFAM;Acc:RF00019]	misc_RNA	-	113	1	2	0	1	6	4	0	2	3	-4.15760327893277	-2.70237933187291	-6.41830964254171	-4.20299676908694	-3.31955341591425	-2.27631177531471	-6.41830964254171	-2.4829204341288	-2.93653185626562	-0.0353134259501591	1.4199105211097	-2.2960197895591	-0.0807069161043366	0.802736437068354	1.84597807766789	-2.2960197895591	1.63936941885381	1.18575799671699	-2.93219056693536	-3.04767455354442	-6.62121187427941	-4.40589900082465	-4.12847441127324	-2.47921400705242	-5.1928969305443	-2.82821565580032	-3.13943408800332	-1.01199795668587	0.443225990373993	-3.27270432029481	-1.05739144684004	-0.173948093667354
ENSG00000276869	12029158	12029222	1	MIR6729	microRNA 6729 [Source:HGNC Symbol;Acc:HGNC:50103]	miRNA	+	65	2	0	0	2	11	0	1	2	2	-3.31657197150784	-6.41830964254171	-6.41830964254171	-3.36734738642327	-2.52373779417615	-6.41830964254171	-4.25248428891761	-2.4829204341288	-3.45832842861102	1.31085601350915	-1.79088165752472	-1.79088165752472	1.26008059859371	2.10369019084083	-1.79088165752472	0.374943696099374	2.14450755088818	1.16909955640596	-3.34537847422634	-5.17044324249701	-5.32973062570973	-2.27876836959129	-3.8224413831087	-5.32973062570973	-4.28129079163611	-1.23505403408411	-2.36974941177904	0.626844500125794	-2.47489317090807	-2.47489317090807	0.57606908521036	1.41967867745748
ENSG00000243539	12036740	12037014	1	RN7SL649P	RNA, 7SL, cytoplasmic 649, pseudogene [Source:HGNC Symbol;Acc:HGNC:46665]	misc_RNA	-	275	0	1	0	0	1	0	0	1	0	-6.41830964254171	-3.59656509981029	-6.41830964254171	-6.41830964254171	-5.2412636902609	-6.41830964254171	-6.41830964254171	-3.39157579492098	-6.41830964254171	-0.390306907924053	2.43143763480737	-0.390306907924053	-0.390306907924053	0.786739044356753	-0.390306907924053	-0.390306907924053	2.63642693969667	-0.390306907924053	-5.58831975168706	-3.60207212186309	-5.94638985721882	-5.94638985721882	-5.8270331553749	-5.94638985721882	-5.58831975168706	-3.39708281697378	-5.94638985721882	-4.55581316629164	-1.73406862356022	-4.55581316629164	-4.55581316629164	-3.37876721401084
ENSG00000197635	161992241	162074542	2	DPP4	dipeptidyl-peptidase 4 [Source:HGNC Symbol;Acc:HGNC:3009]	protein_coding	-;-;-;-;-;-;-;-;-;-;-;-;-;-;-;-;-;-;-;-;-;-;-;-;-;-;-;-;-	5009	4510	5759	190	345	380	1014	611	137	562	7.64374453474163	8.67507073223264	2.91769278663242	3.87874281281616	2.48927387695591	5.62574993816514	4.63947767152385	3.51906234975451	4.47840105972542	3.66474191908297	4.69606811657398	-1.06130982902624	-0.100259802842505	-1.48972873870275	1.64674732250647	0.660475055865184	-0.459940265904154	0.499398444066753	6.32103594231236	8.43432898411198	1.41787171728333	2.37892174346707	3.42318455689162	4.12592886881605	3.31676907909458	3.27832060163385	2.97857999037632	5.31922192314582	6.35054812063682	0.593170175036609	1.55422020122034	0.164751265360093
ENSG00000281342	12065002	12065246	1	Metazoa_SRP	Metazoan signal recognition particle RNA [Source:RFAM;Acc:RF00017]	misc_RNA	-	245	0	0	0	0	2	0	0	0	0	-6.41830964254171	-6.41830964254171	-6.41830964254171	-6.41830964254171	-4.60180565138124	-6.41830964254171	-6.41830964254171	-6.41830964254171	-6.41830964254171	-0.382371156039054	-0.382371156039054	-0.382371156039054	-0.382371156039054	1.43413283512141	-0.382371156039054	-0.382371156039054	-0.382371156039054	-0.382371156039054	-5.43370664553606	-6.15744619089928	-5.74388073640601	-5.74388073640601	-5.64048937278269	-5.74388073640601	-5.43370664553606	-6.15744619089928	-5.74388073640601	-4.38916329688219	-4.38916329688219	-4.38916329688219	-4.38916329688219	-2.57265930572173
ENSG00000201135	12077881	12077984	1	RNU6-777P	RNA, U6 small nuclear 777, pseudogene [Source:HGNC Symbol;Acc:HGNC:47740]	snRNA	-	104	0	0	0	0	0	0	0	1	0	-6.41830964254171	-6.41830964254171	-6.41830964254171	-6.41830964254171	-6.41830964254171	-6.41830964254171	-6.41830964254171	-3.39157579492098	-6.41830964254171	-0.621801133743096	-0.621801133743096	-0.621801133743096	-0.621801133743096	-0.621801133743095	-0.621801133743096	-0.621801133743096	2.40493271387763	-0.621801133743096	-5.58078158484692	-7.1796987859006	-6.26603181386993	-6.26603181386993	-6.03761507086226	-6.26603181386993	-5.58078158484692	-4.15296493827987	-6.26603181386993	-3.15296507602071	-3.15296507602071	-3.15296507602071	-3.15296507602071	-3.15296507602071
ENSG00000227875	12080293	12080547	1	RPL23AP89	ribosomal protein L23a pseudogene 89 [Source:HGNC Symbol;Acc:HGNC:51623]	processed_pseudogene	-	255	0	0	0	0	0	0	0	1	0	-6.41830964254171	-6.41830964254171	-6.41830964254171	-6.41830964254171	-6.41830964254171	-6.41830964254171	-6.41830964254171	-3.39157579492098	-6.41830964254171	-0.168151880423374	-0.168151880423374	-0.168151880423374	-0.168151880423374	-0.168151880423373	-0.168151880423374	-0.168151880423374	2.85858196719735	-0.168151880423374	-6.19181935462451	-6.62420990428461	-6.37712959019313	-6.37712959019313	-6.31535951167025	-6.37712959019313	-6.19181935462451	-3.59747605666389	-6.37712959019313	-4.44687879473848	-4.44687879473848	-4.44687879473848	-4.44687879473848	-4.44687879473848
ENSG00000275459	12166943	12167038	1	MIR7846	microRNA 7846 [Source:HGNC Symbol;Acc:HGNC:50029]	miRNA	+	96	5	0	0	0	5	0	2	0	0	-2.09917564946856	-6.41830964254171	-6.41830964254171	-6.41830964254171	-3.54929388977603	-6.41830964254171	-3.42292256643482	-6.41830964254171	-6.41830964254171	3.43165276083453	-0.887481232238615	-0.887481232238615	-0.887481232238615	1.98153452052706	-0.887481232238615	2.10790584386827	-0.887481232238615	-0.887481232238615	-3.44887949430674	-4.32838091147997	-4.53046401597791	-4.53046401597791	-4.39056032824856	-4.53046401597791	-4.772626411273	-4.32838091147997	-4.53046401597791	1.28164613447237	-3.03748785860078	-3.03748785860078	-3.03748785860078	-0.168472105835097
ENSG00000079337	47734367	47771040	12	RAPGEF3	Rap guanine nucleotide exchange factor (GEF) 3 [Source:HGNC Symbol;Acc:HGNC:16629]	protein_coding	-;-;-;-;-;-;-;-;-;-;-;-;-;-;-;-;-;-;-;-;-;-;-;-;-;-;-	12078	1701	167	337	244	2268	35	22	37	106	6.23713952615373	3.56855361967689	3.7434678858081	3.37950218260863	5.06412019653555	0.778715287021643	-0.138112816199874	1.63445488853654	2.07514686974904	3.65985508812325	0.99126918164641	1.16618344777762	0.802217744578147	2.48683575850506	-1.79856915100884	-2.71539725423035	-0.94282954949394	-0.502137568281444	6.06658658404583	5.14982744087096	5.18528927599675	4.82132357279728	3.58367310194667	2.22053667721029	-0.308665758307774	3.21572870973061	3.51696825993769	2.64282985317332	-0.025756053303517	0.149158212827692	-0.21480749037178	1.46981052355514
ENSG00000263676	12191713	12191773	1	MIR4632	microRNA 4632 [Source:HGNC Symbol;Acc:HGNC:41593]	miRNA	+	61	11	0	0	0	6	0	2	0	0	-1.00164327018628	-6.41830964254171	-6.41830964254171	-6.41830964254171	-3.31955341591425	-6.41830964254171	-3.42292256643482	-6.41830964254171	-6.41830964254171	3.85248932644438	-1.56417704591106	-1.56417704591106	-1.56417704591106	1.5345791807164	-1.56417704591106	1.43121003019583	-1.56417704591106	-1.56417704591106	-2.21761251114558	-4.49661148184287	-3.80535524985445	-3.80535524985445	-3.67965421965958	-3.80535524985445	-4.63889180739412	-4.49661148184287	-3.80535524985445	3.03340367691293	-2.38326269544251	-2.38326269544251	-2.38326269544251	0.715493531184948
ENSG00000225196	12220794	12221109	1	RP5-1118D24.2		processed_pseudogene	-	316	0	0	0	0	1	0	0	0	0	-6.41830964254171	-6.41830964254171	-6.41830964254171	-6.41830964254171	-5.2412636902609	-6.41830964254171	-6.41830964254171	-6.41830964254171	-6.41830964254171	-0.618849057843001	-0.618849057843001	-0.618849057843001	-0.618849057843001	0.558196894437805	-0.618849057843001	-0.618849057843001	-0.618849057843001	-0.618849057843001	-5.70553032287969	-6.37705231724166	-5.42958441385345	-5.42958441385345	-5.52156638352887	-5.42958441385345	-5.70553032287969	-6.37705231724166	-5.42958441385345	-4.75630610605672	-4.75630610605672	-4.75630610605672	-4.75630610605672	-3.57926015377592
ENSG00000252969	12221148	12221271	1	SNORA70	Small nucleolar RNA SNORA70 [Source:RFAM;Acc:RF00156]	snoRNA	-	124	0	0	0	0	0	0	0	0	0	-6.41830964254171	-6.41830964254171	-6.41830964254171	-6.41830964254171	-6.41830964254171	-6.41830964254171	-6.41830964254171	-6.41830964254171	-6.41830964254171	-0.19133001060791	-0.19133001060791	-0.19133001060791	-0.19133001060791	-0.191330010607909	-0.19133001060791	-0.19133001060791	-0.19133001060791	-0.19133001060791	-6.16059983233513	-6.65259128818404	-6.37145331341324	-6.37145331341324	-6.30116881972054	-6.37145331341324	-6.16059983233513	-6.65259128818404	-6.37145331341324	-3.4067216682665	-3.4067216682665	-3.4067216682665	-3.4067216682665	-3.40672166826649
ENSG00000251322	50674415	50733298	22	SHANK3	SH3 and multiple ankyrin repeat domains 3 [Source:HGNC Symbol;Acc:HGNC:14294]	processed_transcript	+;+;+;+;+;+;+;+;+;+;+;+;+;+;+;+;+;+;+;+;+;+;+;+;+;+;+	7455	2801	497	136	159	1239	36	147	47	23	6.95661054773731	5.14100702783113	2.43618611242293	2.76251402530825	4.1922944406682	0.819084126826203	2.58625610392551	1.97843392405211	-0.114837738132367	3.69517035331946	1.87956683341328	-0.825254081994914	-0.498926169109599	0.930854246250354	-2.44235606759164	-0.675184090492332	-1.28300627036574	-3.37627793255021	6.28586548550516	6.49702243313578	5.3059614284596	5.63228934134492	4.2639040529617	3.68885944286287	1.91551104169337	3.33444932935676	2.7549375779043	4.05840219522859	2.24279867532241	-0.462022240085785	-0.13569432720047	1.29408608815948
ENSG00000280999	12481829	12481928	1	AC243836.1		miRNA	+	100	4	3	0	0	22	2	2	1	1	-2.40314730826242	-2.15448612706079	-6.41830964254171	-6.41830964254171	-1.57307406085734	-3.19682585840848	-3.42292256643482	-3.39157579492098	-4.28390168108232	1.04689920172722	1.29556038292886	-2.96826313255206	-2.96826313255206	1.87697244913231	0.253220651581166	0.0271239435548236	0.0584707150686605	-0.833855171092682	-1.61099383890975	-1.26458485344537	-4.05967652577441	-4.05967652577441	-2.52076288224949	-0.838192741641184	-2.63076909708215	-2.50167452130556	-1.92526856431503	0.918780786624942	1.16744196782657	-3.09638154765434	-3.09638154765434	1.74885403403003
ENSG00000239149	12507246	12507397	1	SNORA59A	small nucleolar RNA, H/ACA box 59A [Source:HGNC Symbol;Acc:HGNC:32653]	snoRNA	+	152	12	2	7	1	123	1	36	1	7	-0.878929721348579	-2.70237933187291	-1.78759797043362	-4.20299676908694	0.868196166738877	-4.04989651243132	0.565143521507518	-3.39157579492098	-1.78988691462164	1.46905425190344	-0.354395358620888	0.560386002818393	-1.85501279583493	3.2161801399909	-1.70191253917931	2.91312749475954	-1.04359182166896	0.558097058630377	-1.78573139840009	-0.208858449461251	0.378468871121397	-2.03692992753192	-0.882250059049587	-1.8838296708763	-0.34165815554399	-0.898054912509326	0.376179926933381	1.83892704986992	0.0154774393455952	0.930258800784877	-1.48513999786844	3.58605293795738
ENSG00000229484	12527724	12528420	1	RP5-888M10.2		lincRNA	+;+	438	8	1	0	3	104	0	1	1	0	-1.44846453355675	-3.59656509981029	-6.41830964254171	-2.84160999928227	0.627808647286777	-6.41830964254171	-4.25248428891761	-3.39157579492098	-6.41830964254171	2.7473322092478	0.599231642994266	-2.22251289973715	1.35418674352228	4.82360539009133	-2.22251289973715	-0.0566875461130572	0.804220947883571	-2.22251289973715	-1.15008456246867	-0.752234923522076	-2.8399813647378	0.736718278521629	-2.14790244933167	-2.8399813647378	-3.95410431782953	-0.547245618632771	-2.8399813647378	-0.257467308495836	-2.40556787474937	-5.22731241748079	-1.65061277422136	1.81880587234769
ENSG00000228401	136648610	136660421	9	RP11-251M1.1		antisense	-;-	557	198	92	45	63	33	18	7	3	11	3.13602517873168	2.70956986898766	0.846865455230673	1.43069395915894	-1.00493916802055	-0.17138644562156	-1.75095026681685	-1.92973821315281	-1.15917802627634	2.8766421470222	2.45018683727818	0.587482423521202	1.17131092744946	-1.26432219973002	-0.430769477331032	-2.01033329852633	-2.18912124486228	-1.41856105798581	2.1297748154388	2.67112139865919	0.881199732000052	1.46502823592831	0.0761510391497158	-0.137052168852182	-2.75720063010973	-1.96818668348127	-1.12484374950696	3.98027594605373	3.55382063630971	1.69111622255273	2.27494472648099	-0.160688400698497
ENSG00000221340	12569972	12570072	1	RNU6ATAC18P	RNA, U6atac small nuclear 18, pseudogene [Source:HGNC Symbol;Acc:HGNC:46917]	snRNA	-	101	13	3	4	1	56	0	2	3	0	-0.765840706071272	-2.15448612706079	-2.55192400690994	-4.20299676908694	-0.255949401296329	-6.41830964254171	-3.42292256643482	-1.92973821315281	-6.41830964254171	3.05594339640846	1.66729797541895	1.26986009556979	-0.381212666607207	3.56583470118341	-2.59652554006197	0.398861536044917	1.89204588932693	-2.59652554006197	-0.450626363659894	-0.199072204502628	-0.427757123416019	-2.07882988559302	-2.44220118579798	-4.29414275904778	-3.10770822402344	0.0256757094053535	-4.29414275904778	2.54173209583902	1.1530866748495	0.755648795000348	-0.895423967176652	3.05162340061396
ENSG00000276830	12578957	12579023	1	MIR6730	microRNA 6730 [Source:HGNC Symbol;Acc:HGNC:50222]	miRNA	-	67	7	0	0	0	40	0	2	1	0	-1.63454791650212	-6.41830964254171	-6.41830964254171	-6.41830964254171	-0.733341534300668	-6.41830964254171	-3.42292256643482	-3.39157579492098	-6.41830964254171	3.3641836538456	-1.41957807219398	-1.41957807219398	-1.41957807219398	4.26539003604706	-1.41957807219398	1.5758090039129	1.60715577542674	-1.41957807219398	-1.68896126177185	-3.76674665453133	-3.5164099251775	-3.5164099251775	-3.2053228123644	-3.5164099251775	-3.47733591170455	-0.740012806910608	-3.5164099251775	2.26514717770219	-2.51861454833739	-2.51861454833739	-2.51861454833739	3.16635355990365
ENSG00000272482	12618900	12619244	1	RP11-474O21.5		lincRNA	-	345	48	21	9	7	255	2	19	3	4	1.09761493030062	0.587017723069252	-1.43802761393618	-1.69002129359157	1.91524358744957	-3.19682585840848	-0.346688903111126	-1.92973821315281	-2.55414563874046	3.01178685160513	2.50118964437377	0.476144307368335	0.224150627712944	3.82941550875408	-1.28265393710396	1.56748301819339	-0.0155662918482904	-0.63997371743594	0.680081292444493	2.97582349238789	0.0225454672296828	-0.229448212425708	-0.520144888089331	-1.73625277724261	-0.764222540967251	0.459067556165829	-1.09357255757459	2.63294666329717	2.12234945606581	0.0973041190603752	-0.154689560595016	3.45057532044612
ENSG00000204518	12644547	12667086	1	AADACL4	arylacetamide deacetylase-like 4 [Source:HGNC Symbol;Acc:HGNC:32038]	protein_coding	+;+;+;+	1575	0	0	0	0	0	0	0	4	0	-6.41830964254171	-6.41830964254171	-6.41830964254171	-6.41830964254171	-6.41830964254171	-6.41830964254171	-6.41830964254171	-1.53085729434031	-6.41830964254171	-1.67645946561287	-1.67645946561287	-1.67645946561287	-1.67645946561287	-1.67645946561287	-1.67645946561287	-1.67645946561287	3.21099288258852	-1.67645946561287	-4.52887464951821	-8.18783622013905	-5.60805038835366	-5.60805038835366	-5.24832514207517	-5.60805038835366	-4.52887464951821	-3.30038387193765	-5.60805038835366	-7.07366147115426	-7.07366147115426	-7.07366147115426	-7.07366147115426	-7.07366147115426
ENSG00000226166	12692909	12693020	1	RP11-474O21.2		processed_pseudogene	+	112	0	0	0	0	0	0	0	0	0	-6.41830964254171	-6.41830964254171	-6.41830964254171	-6.41830964254171	-6.41830964254171	-6.41830964254171	-6.41830964254171	-6.41830964254171	-6.41830964254171	-0.40730252915075	-0.40730252915075	-0.40730252915075	-0.40730252915075	-0.407302529150749	-0.40730252915075	-0.40730252915075	-0.40730252915075	-0.40730252915075	-5.86969807266519	-6.91704743333854	-6.31856208438234	-6.31856208438234	-6.16894074714329	-6.31856208438234	-5.86969807266519	-6.91704743333854	-6.31856208438234	-3.25988027993722	-3.25988027993722	-3.25988027993722	-3.25988027993722	-3.25988027993722
ENSG00000188984	12716115	12728759	1	AADACL3	arylacetamide deacetylase-like 3 [Source:HGNC Symbol;Acc:HGNC:32037]	protein_coding	+;+;+;+	4049	0	1	0	0	0	0	0	12	2	-6.41830964254171	-3.59656509981029	-6.41830964254171	-6.41830964254171	-6.41830964254171	-6.41830964254171	-6.41830964254171	0.0212388921889123	-3.45832842861102	-2.43782228099091	0.383922261740508	-2.43782228099091	-2.43782228099091	-2.43782228099091	-2.43782228099091	-2.43782228099091	4.00172625373971	0.522158932939771	-4.11283394529524	-6.03256936136164	-5.89805808048201	-5.89805808048201	-4.8096531664313	-5.89805808048201	-4.11283394529524	-2.41476536936244	-2.93807686655133	-8.43587528555608	-5.61413074282466	-8.43587528555608	-8.43587528555608	-8.43587528555608
ENSG00000157330	12746215	12763699	1	C1orf158	chromosome 1 open reading frame 158 [Source:HGNC Symbol;Acc:HGNC:28567]	protein_coding	+;+;+;+;+	4118	0	0	0	0	0	0	0	14	0	-6.41830964254171	-6.41830964254171	-6.41830964254171	-6.41830964254171	-6.41830964254171	-6.41830964254171	-6.41830964254171	0.241254818659056	-6.41830964254171	-2.32651606636386	-2.32651606636386	-2.32651606636386	-2.32651606636386	-2.32651606636386	-2.32651606636386	-2.32651606636386	4.3330483948369	-2.32651606636386	-3.65328820769034	-8.98382389452802	-5.44885285347586	-5.44885285347586	-4.85033130488069	-5.44885285347586	-3.65328820769034	-2.32425943332725	-5.44885285347586	-8.46025347251187	-8.46025347251187	-8.46025347251187	-8.46025347251187	-8.46025347251187
ENSG00000116726	12774841	12777906	1	PRAMEF12	PRAME family member 12 [Source:HGNC Symbol;Acc:HGNC:22125]	protein_coding	+;+;+	1786	0	0	0	0	0	0	0	5	0	-6.41830964254171	-6.41830964254171	-6.41830964254171	-6.41830964254171	-6.41830964254171	-6.41830964254171	-6.41830964254171	-1.21871071632986	-6.41830964254171	-1.61291335449774	-1.61291335449774	-1.61291335449774	-1.61291335449774	-1.61291335449774	-1.61291335449774	-1.61291335449774	3.5866855717141	-1.61291335449774	-4.75074148895698	-8.00530875404323	-5.47586286770584	-5.47586286770584	-5.23415574145622	-5.47586286770584	-4.75074148895698	-2.80570982783138	-5.47586286770584	-7.25504172300084	-7.25504172300084	-7.25504172300084	-7.25504172300084	-7.25504172300084
ENSG00000116721	12791397	12796628	1	PRAMEF1	PRAME family member 1 [Source:HGNC Symbol;Acc:HGNC:28840]	protein_coding	+;+;+;+;+	2439	0	0	0	0	0	1	0	6	0	-6.41830964254171	-6.41830964254171	-6.41830964254171	-6.41830964254171	-6.41830964254171	-4.04989651243132	-6.41830964254171	-0.962234361007983	-6.41830964254171	-1.71254888140061	-1.71254888140061	-1.71254888140061	-1.71254888140061	-1.71254888140061	0.655864248709775	-1.71254888140061	3.74352640013312	-1.71254888140061	-4.49023501696534	-8.38641504125753	-6.49837118882062	-6.49837118882062	-5.4342569431838	-4.12995805871024	-4.49023501696534	-2.93033975972381	-6.49837118882062	-7.7045994006758	-7.7045994006758	-7.7045994006758	-7.7045994006758	-7.7045994006758
ENSG00000228338	12822686	12823159	1	RP5-845O24.8		lincRNA	-;-	378	0	1	0	0	0	0	0	1	0	-6.41830964254171	-3.59656509981029	-6.41830964254171	-6.41830964254171	-6.41830964254171	-6.41830964254171	-6.41830964254171	-3.39157579492098	-6.41830964254171	-0.853241623915636	1.96850291881578	-0.853241623915636	-0.853241623915636	-0.853241623915635	-0.853241623915636	-0.853241623915636	2.17349222370509	-0.853241623915636	-5.26904541441044	-4.6413507617478	-6.2093525101542	-6.2093525101542	-5.89591681157295	-6.2093525101542	-5.26904541441044	-4.4363614568585	-6.2093525101542	-5.01476778210069	-2.19302323936927	-5.01476778210069	-5.01476778210069	-5.01476778210069
ENSG00000239810	12824605	12831410	1	PRAMEF11	PRAME family member 11 [Source:HGNC Symbol;Acc:HGNC:14086]	protein_coding	-;-;-;-	1845	0	0	0	1	0	0	0	4	0	-6.41830964254171	-6.41830964254171	-6.41830964254171	-4.20299676908694	-6.41830964254171	-6.41830964254171	-6.41830964254171	-1.53085729434031	-6.41830964254171	-1.67354884076445	-1.67354884076445	-1.67354884076445	0.541764032690311	-1.67354884076445	-1.67354884076445	-1.67354884076445	3.21390350743694	-1.67354884076445	-4.51829047284664	-8.34699187621493	-6.47563577049801	-4.26032289704325	-5.4539685257051	-6.47563577049801	-4.51829047284664	-3.45953952801353	-6.47563577049801	-7.30193045882738	-7.30193045882738	-7.30193045882738	-5.08661758537262	-7.30193045882738
ENSG00000231103	12838125	12841357	1	RP5-845O24.3		unprocessed_pseudogene	-;-;-;-	1417	0	0	0	0	0	0	0	2	0	-6.41830964254171	-6.41830964254171	-6.41830964254171	-6.41830964254171	-6.41830964254171	-6.41830964254171	-6.41830964254171	-2.4829204341288	-6.41830964254171	-1.2902729525125	-1.2902729525125	-1.2902729525125	-1.2902729525125	-1.2902729525125	-1.2902729525125	-1.2902729525125	2.6451162559004	-1.2902729525125	-5.04904423859217	-7.71495477552635	-5.70262667727619	-5.70262667727619	-5.48476586438152	-5.70262667727619	-5.04904423859217	-3.77956556711344	-5.70262667727619	-6.92114940079764	-6.92114940079764	-6.92114940079764	-6.92114940079764	-6.92114940079764
ENSG00000179172	12847377	12947578	1	HNRNPCL1	heterogeneous nuclear ribonucleoprotein C-like 1 [Source:HGNC Symbol;Acc:HGNC:29295]	protein_coding	-;-;-	1201	4	1	10	1	1	1	3	7	4	-2.40314730826242	-3.59656509981029	-1.2906022391148	-4.20299676908694	-5.2412636902609	-4.04989651243132	-2.89956150725698	-0.744544580458898	-2.55414563874046	0.114042466052757	-1.07937532549511	1.22658753520038	-1.68580699477177	-2.72407391594572	-1.53270673811615	-0.382371732941801	1.77264519385628	-0.0369558644252783	-3.14555732110361	-4.50334834857858	-1.23750506414318	-4.14989959411533	-3.11213021678147	-3.99679933745971	-3.64197152009817	-1.65132782922719	-2.50104846376884	-2.66738345930597	-3.86080125085383	-1.55483839015835	-4.46723292013049	-5.50549984130445
ENSG00000120952	12857086	12861909	1	PRAMEF2	PRAME family member 2 [Source:HGNC Symbol;Acc:HGNC:28841]	protein_coding	+;+;+;+	1642	0	1	0	2	0	0	0	4	0	-6.41830964254171	-3.59656509981029	-6.41830964254171	-3.36734738642327	-6.41830964254171	-6.41830964254171	-6.41830964254171	-1.53085729434031	-6.41830964254171	-2.01114764011992	0.810596902611496	-2.01114764011992	1.03981461599851	-2.01114764011992	-2.01114764011992	-2.01114764011992	2.87630470808147	-2.01114764011992	-4.19715576686169	-5.8931561009847	-6.56918389353051	-3.51822163741207	-5.2700141419545	-6.56918389353051	-4.19715576686169	-3.82744829551472	-6.56918389353051	-7.13376376965742	-4.312019226926	-7.13376376965742	-4.08280151353899	-7.13376376965742
ENSG00000243073	12879224	12886201	1	PRAMEF4	PRAME family member 4 [Source:HGNC Symbol;Acc:HGNC:31971]	protein_coding	-;-;-;-	1828	0	1	0	1	0	0	0	1	0	-6.41830964254171	-3.59656509981029	-6.41830964254171	-4.20299676908694	-6.41830964254171	-6.41830964254171	-6.41830964254171	-3.39157579492098	-6.41830964254171	-1.52360802859798	1.29813651413344	-1.52360802859798	0.691704844856784	-1.52360802859798	-1.52360802859798	-1.52360802859798	1.50312581902275	-1.52360802859798	-5.14529442154208	-5.0150344611281	-6.05152003213316	-3.8362071586784	-5.38022601636034	-6.05152003213316	-5.14529442154208	-4.8100451562388	-6.05152003213316	-7.28857571293769	-4.46683117020627	-7.28857571293769	-5.07326283948293	-7.28857571293769
ENSG00000187545	12892896	12898270	1	PRAMEF10	PRAME family member 10 [Source:HGNC Symbol;Acc:HGNC:27997]	protein_coding	-;-;-;-	1525	0	1	0	2	0	0	0	3	0	-6.41830964254171	-3.59656509981029	-6.41830964254171	-3.36734738642327	-6.41830964254171	-6.41830964254171	-6.41830964254171	-1.92973821315281	-6.41830964254171	-1.33624746789073	1.48549707484069	-1.33624746789073	1.7147147882277	-1.33624746789073	-1.33624746789073	-1.33624746789073	3.15232396149817	-1.33624746789073	-5.10620497843571	-5.0667477268265	-6.73446556836215	-3.68350331224371	-5.6832183290336	-6.73446556836215	-5.10620497843571	-3.39992084016902	-6.73446556836215	-7.02711888521723	-4.20537434248581	-7.02711888521723	-3.9761566290988	-7.02711888521723
ENSG00000204510	12916610	12920482	1	PRAMEF7	PRAME family member 7 [Source:HGNC Symbol;Acc:HGNC:28415]	protein_coding	+;+;+;+	1660	0	0	0	0	0	0	0	0	0	-6.41830964254171	-6.41830964254171	-6.41830964254171	-6.41830964254171	-6.41830964254171	-6.41830964254171	-6.41830964254171	-6.41830964254171	-6.41830964254171	-0.318094993571405	-0.318094993571405	-0.318094993571405	-0.318094993571405	-0.318094993571404	-0.318094993571405	-0.318094993571405	-0.318094993571405	-0.318094993571405	-6.3585084281863	-6.52453278498623	-5.94071107538422	-5.94071107538422	-6.07997685965158	-5.94071107538422	-6.3585084281863	-6.52453278498623	-5.94071107538422	-7.14949288411391	-7.14949288411391	-7.14949288411391	-7.14949288411391	-7.14949288411391
ENSG00000207434	12922554	12922660	1	RNU6-1072P	RNA, U6 small nuclear 1072, pseudogene [Source:HGNC Symbol;Acc:HGNC:48035]	snRNA	+	107	0	0	0	0	0	0	0	0	0	-6.41830964254171	-6.41830964254171	-6.41830964254171	-6.41830964254171	-6.41830964254171	-6.41830964254171	-6.41830964254171	-6.41830964254171	-6.41830964254171	0	0	0	0	8.88178419700125e-16	0	0	0	0	-6.41830964254171	-6.41830964254171	-6.41830964254171	-6.41830964254171	-6.41830964254171	-6.41830964254171	-6.41830964254171	-6.41830964254171	-6.41830964254171	-3.19399234428077	-3.19399234428077	-3.19399234428077	-3.19399234428077	-3.19399234428077
ENSG00000234064	12926162	12928253	1	RP11-450I1.2		unprocessed_pseudogene	+;+	1139	0	0	0	0	0	0	0	0	0	-6.41830964254171	-6.41830964254171	-6.41830964254171	-6.41830964254171	-6.41830964254171	-6.41830964254171	-6.41830964254171	-6.41830964254171	-6.41830964254171	-0.166932599588292	-0.166932599588292	-0.166932599588292	-0.166932599588292	-0.166932599588291	-0.166932599588292	-0.166932599588292	-0.166932599588292	-0.166932599588292	-6.19346165125952	-6.6227169073437	-6.37742818958131	-6.37742818958131	-6.31610601014071	-6.37742818958131	-6.19346165125952	-6.6227169073437	-6.37742818958131	-6.60607738958773	-6.60607738958773	-6.60607738958773	-6.60607738958773	-6.60607738958773
ENSG00000232423	12938472	13056491	1	PRAMEF6	PRAME family member 6 [Source:HGNC Symbol;Acc:HGNC:30583]	protein_coding	-;-;-;-;-;-;-	2170	0	1	0	0	0	0	0	6	0	-6.41830964254171	-3.59656509981029	-6.41830964254171	-6.41830964254171	-6.41830964254171	-6.41830964254171	-6.41830964254171	-0.962234361007983	-6.41830964254171	-0.923529284261906	1.89821525846951	-0.923529284261906	-0.923529284261906	-0.923529284261905	-0.923529284261906	-0.923529284261906	4.53254599727182	-0.923529284261906	-5.17437223925016	-4.72741728462078	-6.19213920557961	-6.19213920557961	-5.85288355013646	-6.19213920557961	-5.17437223925016	-2.09308654581848	-6.19213920557961	-7.53600468521146	-4.71426014248004	-7.53600468521146	-7.53600468521146	-7.53600468521146
ENSG00000274178	13029339	13032130	1	CH17-409J4.2		unprocessed_pseudogene	+;+;+	1450	0	0	0	0	0	0	0	5	0	-6.41830964254171	-6.41830964254171	-6.41830964254171	-6.41830964254171	-6.41830964254171	-6.41830964254171	-6.41830964254171	-1.21871071632986	-6.41830964254171	-0.811315960661405	-0.811315960661405	-0.811315960661405	-0.811315960661405	-0.811315960661404	-0.811315960661405	-0.811315960661405	4.38828296555044	-0.811315960661405	-5.32551671593655	-7.4117577576373	-6.21962001952259	-6.21962001952259	-5.92158558499391	-6.21962001952259	-5.32551671593655	-2.21215883142546	-6.21962001952259	-6.95436254278192	-6.95436254278192	-6.95436254278192	-6.95436254278192	-6.95436254278192
ENSG00000280267	13049476	13158092	1	PRAMEF26	PRAME family member 26 [Source:HGNC Symbol;Acc:HGNC:49178]	protein_coding	-;-;-;-;-;-	2392	0	0	0	0	0	0	0	1	0	-6.41830964254171	-6.41830964254171	-6.41830964254171	-6.41830964254171	-6.41830964254171	-6.41830964254171	-6.41830964254171	-3.39157579492098	-6.41830964254171	-0.516774990185782	-0.516774990185782	-0.516774990185782	-0.516774990185782	-0.516774990185781	-0.516774990185782	-0.516774990185782	2.50995885743494	-0.516774990185782	-5.72224537004657	-7.05109534481001	-6.29175250208804	-6.29175250208804	-6.10191679140756	-6.29175250208804	-5.72224537004657	-4.02436149718929	-6.29175250208804	-7.67652703207772	-7.67652703207772	-7.67652703207772	-7.67652703207772	-7.67652703207772
ENSG00000274764	13049476	13155947	1	WI2-3308P17.2	Protein LOC101929983 [Source:UniProtKB/TrEMBL;Acc:A3QJZ7]	protein_coding	-;-;-;-;-	1927	0	0	0	0	0	0	0	3	0	-6.41830964254171	-6.41830964254171	-6.41830964254171	-6.41830964254171	-6.41830964254171	-6.41830964254171	-6.41830964254171	-1.92973821315281	-6.41830964254171	-1.01864521074576	-1.01864521074576	-1.01864521074576	-1.01864521074576	-1.01864521074576	-1.01864521074576	-1.01864521074576	3.46992621864314	-1.01864521074576	-5.04625690970047	-7.66563030876101	-6.16884550929784	-6.16884550929784	-5.79464930943206	-6.16884550929784	-5.04625690970047	-3.17705887937211	-6.16884550929784	-7.36466621417534	-7.36466621417534	-7.36466621417534	-7.36466621417534	-7.36466621417534
ENSG00000229571	13060853	13077884	1	PRAMEF26	PRAME family member 26 [Source:HGNC Symbol;Acc:HGNC:49178]	protein_coding	+;+;+;+;+;+	2013	0	0	0	0	0	0	0	1	0	-6.41830964254171	-6.41830964254171	-6.41830964254171	-6.41830964254171	-6.41830964254171	-6.41830964254171	-6.41830964254171	-3.39157579492098	-6.41830964254171	-0.77145146913617	-0.77145146913617	-0.77145146913617	-0.77145146913617	-0.771451469136169	-0.77145146913617	-0.77145146913617	2.25528237848455	-0.77145146913617	-5.37921174533789	-7.36294409454518	-6.22938275214101	-6.22938275214101	-5.94599241653997	-6.22938275214101	-5.37921174533789	-4.33621024692445	-6.22938275214101	-7.42765681480096	-7.42765681480096	-7.42765681480096	-7.42765681480096	-7.42765681480096
ENSG00000277058	13060869	13062229	1	HNRNPCL3	heterogeneous nuclear ribonucleoprotein C-like 3 [Source:HGNC Symbol;Acc:HGNC:51235]	protein_coding	+;+	1148	0	0	0	0	0	1	1	1	0	-6.41830964254171	-6.41830964254171	-6.41830964254171	-6.41830964254171	-6.41830964254171	-4.04989651243132	-4.25248428891761	-3.39157579492098	-6.41830964254171	-1.59132031381335	-1.59132031381335	-1.59132031381335	-1.59132031381335	-1.59132031381335	0.777092816297036	0.57450503981075	1.43541353380738	-1.59132031381335	-6.90349851253457	-6.65723099289366	-4.92074501316572	-4.92074501316572	-4.82595643233292	-2.55233188305534	-4.73767315891047	-3.63049714527294	-4.92074501316572	-6.61743228455531	-6.61743228455531	-6.61743228455531	-6.61743228455531	-6.61743228455531
ENSG00000277862	13095179	13097971	1	WI2-2994D6.1		unprocessed_pseudogene	-;-;-	1447	0	0	0	0	0	0	0	0	0	-6.41830964254171	-6.41830964254171	-6.41830964254171	-6.41830964254171	-6.41830964254171	-6.41830964254171	-6.41830964254171	-6.41830964254171	-6.41830964254171	0	0	0	0	8.88178419700125e-16	0	0	0	0	-6.41830964254171	-6.41830964254171	-6.41830964254171	-6.41830964254171	-6.41830964254171	-6.41830964254171	-6.41830964254171	-6.41830964254171	-6.41830964254171	-6.95137456441134	-6.95137456441134	-6.95137456441134	-6.95137456441134	-6.95137456441134
ENSG00000236179	13104403	13105689	1	RP13-221M14.4		unprocessed_pseudogene	-;-	891	0	0	0	0	0	0	0	0	0	-6.41830964254171	-6.41830964254171	-6.41830964254171	-6.41830964254171	-6.41830964254171	-6.41830964254171	-6.41830964254171	-6.41830964254171	-6.41830964254171	-0.460448893680936	-0.460448893680936	-0.460448893680936	-0.460448893680936	-0.460448893680935	-0.460448893680936	-0.460448893680936	-0.460448893680936	-0.460448893680936	-5.79811317350208	-6.98212461439591	-6.30554664817087	-6.30554664817087	-6.1364021566146	-6.30554664817087	-5.79811317350208	-6.98212461439591	-6.30554664817087	-6.25180697940154	-6.25180697940154	-6.25180697940154	-6.25180697940154	-6.25180697940154
ENSG00000275774	13115496	13116854	1	HNRNPCL2	heterogeneous nuclear ribonucleoprotein C-like 2 [Source:HGNC Symbol;Acc:HGNC:48813]	protein_coding	-;-	1148	2	2	3	1	2	0	1	4	0	-3.31657197150784	-2.70237933187291	-2.93435990261516	-4.20299676908694	-4.60180565138124	-6.41830964254171	-4.25248428891761	-1.53085729434031	-6.41830964254171	0.200544365899453	0.814737005534385	0.582756434792129	-0.685880431679652	-1.08468931397395	-2.90119330513441	-0.735367951510319	1.98625904306698	-2.90119330513441	-2.68012256670531	-3.4015995970741	-1.80077444530119	-3.06941131177297	-3.622631929725	-5.28472418522773	-3.61603488411508	-2.2300775595415	-5.28472418522773	-3.51569461352144	-2.90150197388651	-3.13348254462876	-4.40211941110054	-4.80092829339484
ENSG00000229978	13128818	13131615	1	RP13-221M14.3		transcribed_unprocessed_pseudogene	+;+;+	1452	0	0	0	0	0	0	0	0	0	-6.41830964254171	-6.41830964254171	-6.41830964254171	-6.41830964254171	-6.41830964254171	-6.41830964254171	-6.41830964254171	-6.41830964254171	-6.41830964254171	0	0	0	0	8.88178419700125e-16	0	0	0	0	-6.41830964254171	-6.41830964254171	-6.41830964254171	-6.41830964254171	-6.41830964254171	-6.41830964254171	-6.41830964254171	-6.41830964254171	-6.41830964254171	-6.95635109587537	-6.95635109587537	-6.95635109587537	-6.95635109587537	-6.95635109587537
ENSG00000233336	13146981	13147460	1	RP13-221M14.2		lincRNA	-;-	384	0	0	0	0	0	0	0	0	0	-6.41830964254171	-6.41830964254171	-6.41830964254171	-6.41830964254171	-6.41830964254171	-6.41830964254171	-6.41830964254171	-6.41830964254171	-6.41830964254171	0	0	0	0	8.88178419700125e-16	0	0	0	0	-6.41830964254171	-6.41830964254171	-6.41830964254171	-6.41830964254171	-6.41830964254171	-6.41830964254171	-6.41830964254171	-6.41830964254171	-6.41830964254171	-5.03748785860078	-5.03748785860078	-5.03748785860078	-5.03748785860078	-5.03748785860077
ENSG00000179412	13164586	13165467	1	HNRNPCL4	heterogeneous nuclear ribonucleoprotein C-like 4 [Source:HGNC Symbol;Acc:HGNC:51333]	protein_coding	-	882	0	0	0	0	0	0	0	0	0	-6.41830964254171	-6.41830964254171	-6.41830964254171	-6.41830964254171	-6.41830964254171	-6.41830964254171	-6.41830964254171	-6.41830964254171	-6.41830964254171	-0.110231347093507	-0.110231347093507	-0.110231347093507	-0.110231347093507	-0.110231347093507	-0.110231347093507	-0.110231347093507	-0.110231347093507	-0.110231347093507	-6.26983476686474	-6.55328680224804	-6.39131421060044	-6.39131421060044	-6.35082106268854	-6.39131421060044	-6.26983476686474	-6.55328680224804	-6.39131421060044	-6.23716020343714	-6.23716020343714	-6.23716020343714	-6.23716020343714	-6.23716020343714
ENSG00000204505	13172455	13179464	1	PRAMEF25	PRAME family member 25 [Source:HGNC Symbol;Acc:HGNC:49179]	protein_coding	+;+;+;+	1863	0	0	0	0	0	0	0	0	0	-6.41830964254171	-6.41830964254171	-6.41830964254171	-6.41830964254171	-6.41830964254171	-6.41830964254171	-6.41830964254171	-6.41830964254171	-6.41830964254171	-0.709391511513151	-0.709391511513151	-0.709391511513151	-0.709391511513151	-0.70939151151315	-0.709391511513151	-0.709391511513151	-0.709391511513151	-0.709391511513151	-5.46280270866685	-7.28695230970067	-6.24458110910991	-6.24458110910991	-5.98398830896223	-6.24458110910991	-5.46280270866685	-7.28695230970067	-6.24458110910991	-7.31593731682126	-7.31593731682126	-7.31593731682126	-7.31593731682126	-7.31593731682126
ENSG00000279169	13196823	13199589	1	PRAMEF13	PRAME family member 13 [Source:HGNC Symbol;Acc:HGNC:13262]	unprocessed_pseudogene	-;-;-	1035	0	0	0	0	0	0	0	0	0	-6.41830964254171	-6.41830964254171	-6.41830964254171	-6.41830964254171	-6.41830964254171	-6.41830964254171	-6.41830964254171	-6.41830964254171	-6.41830964254171	-0.296828530552255	-0.296828530552255	-0.296828530552255	-0.296828530552255	-0.296828530552254	-0.296828530552255	-0.296828530552255	-0.296828530552255	-0.296828530552255	-6.38715305184475	-6.498492218024	-5.94591918877666	-5.94591918877666	-6.09299714313269	-5.94591918877666	-6.38715305184475	-6.498492218024	-5.94591918877666	-6.46794041026631	-6.46794041026631	-6.46794041026631	-6.46794041026631	-6.46794041026631
ENSG00000279804	13222695	13226133	1	PRAMEF18	PRAME family member 18 [Source:HGNC Symbol;Acc:HGNC:30693]	protein_coding	-;-;-	2104	0	0	0	0	0	0	0	2	0	-6.41830964254171	-6.41830964254171	-6.41830964254171	-6.41830964254171	-6.41830964254171	-6.41830964254171	-6.41830964254171	-2.4829204341288	-6.41830964254171	-1.39228360346365	-1.39228360346365	-1.39228360346365	-1.39228360346365	-1.39228360346365	-1.39228360346365	-1.39228360346365	2.54310560494926	-1.39228360346365	-4.54298887052944	-8.1231467080074	-6.07734222944857	-6.07734222944857	-5.56589110980886	-6.07734222944857	-4.54298887052944	-4.18775749959449	-6.07734222944857	-7.49144434717192	-7.49144434717192	-7.49144434717192	-7.49144434717192	-7.49144434717192
ENSG00000250894	13245863	13248652	1	RP11-450I1.4		unprocessed_pseudogene	+;+;+	1371	0	0	0	0	0	0	0	6	0	-6.41830964254171	-6.41830964254171	-6.41830964254171	-6.41830964254171	-6.41830964254171	-6.41830964254171	-6.41830964254171	-0.962234361007983	-6.41830964254171	-1.95682177519133	-1.95682177519133	-1.95682177519133	-1.95682177519133	-1.95682177519133	-1.95682177519133	-1.95682177519133	3.4992535063424	-1.95682177519133	-4.15124378355539	-8.53113700737797	-5.53939023090587	-5.53939023090587	-5.07667474845571	-5.53939023090587	-4.15124378355539	-3.07506172584424	-5.53939023090587	-6.87353821365885	-6.87353821365885	-6.87353821365885	-6.87353821365885	-6.87353821365885
ENSG00000270601	13254212	13263314	1	PRAMEF5	PRAME family member 5 [Source:HGNC Symbol;Acc:HGNC:27995]	protein_coding	+;+;+;+	1720	0	0	0	0	0	0	0	1	1	-6.41830964254171	-6.41830964254171	-6.41830964254171	-6.41830964254171	-6.41830964254171	-6.41830964254171	-6.41830964254171	-3.39157579492098	-4.28390168108232	-1.27545517996992	-1.27545517996992	-1.27545517996992	-1.27545517996992	-1.27545517996992	-1.27545517996992	-1.27545517996992	1.7512786676508	0.858952781489462	-5.04156448240736	-7.86393323916015	-6.55606651550989	-6.55606651550989	-5.69549784423249	-6.55606651550989	-5.04156448240736	-4.83719939153942	-4.42165855405051	-7.20071820746908	-7.20071820746908	-7.20071820746908	-7.20071820746908	-7.20071820746908
ENSG00000231219	13273539	13275627	1	RP11-219C24.8		unprocessed_pseudogene	-;-	1068	0	0	0	0	0	0	0	0	0	-6.41830964254171	-6.41830964254171	-6.41830964254171	-6.41830964254171	-6.41830964254171	-6.41830964254171	-6.41830964254171	-6.41830964254171	-6.41830964254171	0	0	0	0	8.88178419700125e-16	0	0	0	0	-6.41830964254171	-6.41830964254171	-6.41830964254171	-6.41830964254171	-6.41830964254171	-6.41830964254171	-6.41830964254171	-6.41830964254171	-6.41830964254171	-6.51322128956717	-6.51322128956717	-6.51322128956717	-6.51322128956717	-6.51322128956717
ENSG00000207511	13279125	13279231	1	RNU6-771P	RNA, U6 small nuclear 771, pseudogene [Source:HGNC Symbol;Acc:HGNC:47734]	snRNA	-	107	0	0	0	0	0	0	0	0	0	-6.41830964254171	-6.41830964254171	-6.41830964254171	-6.41830964254171	-6.41830964254171	-6.41830964254171	-6.41830964254171	-6.41830964254171	-6.41830964254171	0	0	0	0	8.88178419700125e-16	0	0	0	0	-6.41830964254171	-6.41830964254171	-6.41830964254171	-6.41830964254171	-6.41830964254171	-6.41830964254171	-6.41830964254171	-6.41830964254171	-6.41830964254171	-3.19399234428077	-3.19399234428077	-3.19399234428077	-3.19399234428077	-3.19399234428077
ENSG00000182330	13281035	13285174	1	PRAMEF8	PRAME family member 8 [Source:HGNC Symbol;Acc:HGNC:24074]	protein_coding	-;-;-;-	1937	0	0	0	0	0	0	0	0	0	-6.41830964254171	-6.41830964254171	-6.41830964254171	-6.41830964254171	-6.41830964254171	-6.41830964254171	-6.41830964254171	-6.41830964254171	-6.41830964254171	0	0	0	0	8.88178419700125e-16	0	0	0	0	-6.41830964254171	-6.41830964254171	-6.41830964254171	-6.41830964254171	-6.41830964254171	-6.41830964254171	-6.41830964254171	-6.41830964254171	-6.41830964254171	-7.37213359648287	-7.37213359648287	-7.37213359648287	-7.37213359648287	-7.37213359648287
ENSG00000204501	13303509	13322598	1	PRAMEF15	PRAME family member 15 [Source:HGNC Symbol;Acc:HGNC:26764]	protein_coding	+;+;+;+;+	1960	0	0	0	0	0	0	0	0	0	-6.41830964254171	-6.41830964254171	-6.41830964254171	-6.41830964254171	-6.41830964254171	-6.41830964254171	-6.41830964254171	-6.41830964254171	-6.41830964254171	-1.40966675012401	-1.40966675012401	-1.40966675012401	-1.40966675012401	-1.40966675012401	-1.40966675012401	-1.40966675012401	-1.40966675012401	-1.40966675012401	-5.22147319485563	-7.60507871815555	-5.31207954350565	-5.31207954350565	-5.28187742728898	-5.31207954350565	-5.22147319485563	-7.60507871815555	-5.31207954350565	-7.38916329688219	-7.38916329688219	-7.38916329688219	-7.38916329688219	-7.38916329688219
ENSG00000237700	13305955	13308887	1	RP11-219C24.6		unitary_pseudogene	+;+;+	1425	0	0	0	0	0	0	0	2	0	-6.41830964254171	-6.41830964254171	-6.41830964254171	-6.41830964254171	-6.41830964254171	-6.41830964254171	-6.41830964254171	-2.4829204341288	-6.41830964254171	-0.874469235262321	-0.874469235262321	-0.874469235262321	-0.874469235262321	-0.87446923526232	-0.874469235262321	-0.874469235262321	3.06091997315059	-0.874469235262321	-5.24045312157613	-7.48908829796496	-6.20415391145706	-6.20415391145706	-5.88292031483008	-6.20415391145706	-5.24045312157613	-3.55369908955205	-6.20415391145706	-6.92927156181909	-6.92927156181909	-6.92927156181909	-6.92927156181909	-6.92927156181909
ENSG00000228229	13324039	13324518	1	RP11-219C24.10		lincRNA	+;+	384	0	0	0	0	0	0	0	1	0	-6.41830964254171	-6.41830964254171	-6.41830964254171	-6.41830964254171	-6.41830964254171	-6.41830964254171	-6.41830964254171	-3.39157579492098	-6.41830964254171	-1.13716819496176	-1.13716819496176	-1.13716819496176	-1.13716819496176	-1.13716819496176	-1.13716819496176	-1.13716819496176	1.88956565265897	-1.13716819496176	-4.88661370647077	-7.81076049351529	-6.13981947234699	-6.13981947234699	-5.72208421705492	-6.13981947234699	-4.88661370647077	-4.78402664589456	-6.13981947234699	-5.03748785860078	-5.03748785860078	-5.03748785860078	-5.03748785860078	-5.03748785860077
ENSG00000204481	13342034	13347134	1	PRAMEF14	PRAME family member 14 [Source:HGNC Symbol;Acc:HGNC:13576]	protein_coding	-;-;-;-;-	2301	0	1	0	0	0	0	0	1	0	-6.41830964254171	-3.59656509981029	-6.41830964254171	-6.41830964254171	-6.41830964254171	-6.41830964254171	-6.41830964254171	-3.39157579492098	-6.41830964254171	-1.93477129897034	0.886973243761075	-1.93477129897034	-1.93477129897034	-1.93477129897034	-1.93477129897034	-1.93477129897034	1.09196254865038	-1.93477129897034	-4.18094442499589	-5.68239188151882	-5.54479034753142	-5.54479034753142	-5.09017504001958	-5.54479034753142	-4.18094442499589	-5.47740257662951	-5.54479034753142	-7.62057062610371	-4.79882608337229	-7.62057062610371	-7.62057062610371	-7.62057062610371
ENSG00000204480	13369067	13371693	1	PRAMEF19	PRAME family member 19 [Source:HGNC Symbol;Acc:HGNC:24908]	protein_coding	-;-;-	1233	0	0	0	0	0	0	0	0	0	-6.41830964254171	-6.41830964254171	-6.41830964254171	-6.41830964254171	-6.41830964254171	-6.41830964254171	-6.41830964254171	-6.41830964254171	-6.41830964254171	-0.515603301041005	-0.515603301041005	-0.515603301041005	-0.515603301041005	-0.515603301041004	-0.515603301041005	-0.515603301041005	-0.515603301041005	-0.515603301041005	-6.09247683037011	-6.76637969209186	-5.89234169396309	-5.89234169396309	-5.95905340609877	-5.89234169396309	-6.09247683037011	-6.76637969209186	-5.89234169396309	-6.72048244228246	-6.72048244228246	-6.72048244228246	-6.72048244228246	-6.72048244228246
ENSG00000204479	13389632	13392629	1	PRAMEF17	PRAME family member 17 [Source:HGNC Symbol;Acc:HGNC:29485]	protein_coding	+;+;+	1578	0	0	0	0	0	0	0	5	0	-6.41830964254171	-6.41830964254171	-6.41830964254171	-6.41830964254171	-6.41830964254171	-6.41830964254171	-6.41830964254171	-1.21871071632986	-6.41830964254171	-1.54833025415311	-1.54833025415311	-1.54833025415311	-1.54833025415311	-1.54833025415311	-1.54833025415311	-1.54833025415311	3.65126867205874	-1.54833025415311	-4.83773097105384	-7.92622740668245	-5.49167913717799	-5.49167913717799	-5.27369641513661	-5.49167913717799	-4.83773097105384	-2.7266284804706	-5.49167913717799	-7.07640684789308	-7.07640684789308	-7.07640684789308	-7.07640684789308	-7.07640684789308
ENSG00000204478	13410450	13421328	1	PRAMEF20	PRAME family member 20 [Source:HGNC Symbol;Acc:HGNC:25224]	protein_coding	+;+;+;+	1597	0	0	0	0	4	0	0	3	0	-6.41830964254171	-6.41830964254171	-6.41830964254171	-6.41830964254171	-3.82267885286275	-6.41830964254171	-6.41830964254171	-1.92973821315281	-6.41830964254171	-1.79475372592768	-1.79475372592768	-1.79475372592768	-1.79475372592768	0.800877063751273	-1.79475372592768	-1.79475372592768	2.69381770346122	-1.79475372592768	-3.75494972354705	-7.24757160192705	-4.68804662195712	-4.68804662195712	-4.3770143224871	-4.68804662195712	-3.75494972354705	-2.75900017253815	-4.68804662195712	-7.09367395529085	-7.09367395529085	-7.09367395529085	-7.09367395529085	-4.4980431656119
ENSG00000162494	13474977	13514048	1	LRRC38	leucine rich repeat containing 38 [Source:HGNC Symbol;Acc:HGNC:27005]	protein_coding	-;-	2209	0	0	0	0	66	0	0	3	0	-6.41830964254171	-6.41830964254171	-6.41830964254171	-6.41830964254171	-0.0219653719785813	-6.41830964254171	-6.41830964254171	-1.92973821315281	-6.41830964254171	-2.29414199388606	-2.29414199388606	-2.29414199388606	-2.29414199388606	4.10220227667706	-2.29414199388606	-2.29414199388606	2.19442943550284	-2.29414199388606	-2.7525442082674	-5.83203394959303	-2.64284872989554	-2.64284872989554	-2.67941388935282	-2.64284872989554	-2.7525442082674	-1.34346252020413	-2.64284872989554	-7.56170306123489	-7.56170306123489	-7.56170306123489	-7.56170306123489	-1.16535879067177
ENSG00000259961	13513220	13516270	1	RP4-597A16.2		antisense	+;+;+	477	0	0	0	0	13	0	0	0	0	-6.41830964254171	-6.41830964254171	-6.41830964254171	-6.41830964254171	-2.29773117882274	-6.41830964254171	-6.41830964254171	-6.41830964254171	-6.41830964254171	-0.472036811459482	-0.472036811459482	-0.472036811459482	-0.472036811459482	3.64854165225948	-0.472036811459482	-0.472036811459482	-0.472036811459482	-0.472036811459482	-4.71732140927437	-5.34247628678176	-4.98524492820611	-4.98524492820611	-4.8959370885622	-4.98524492820611	-4.71732140927437	-5.34247628678176	-4.98524492820611	-5.35037081388513	-5.35037081388513	-5.35037081388513	-5.35037081388513	-1.22979235016617
ENSG00000215909	13555001	13555694	1	BRWD1P1	bromodomain and WD repeat domain containing 1 pseudogene 1 [Source:HGNC Symbol;Acc:HGNC:51528]	processed_pseudogene	+;+	371	0	1	0	0	0	0	0	0	0	-6.41830964254171	-3.59656509981029	-6.41830964254171	-6.41830964254171	-6.41830964254171	-6.41830964254171	-6.41830964254171	-6.41830964254171	-6.41830964254171	-0.283528568670796	2.53821597406062	-0.283528568670796	-0.283528568670796	-0.283528568670795	-0.283528568670796	-0.283528568670796	-0.283528568670796	-0.283528568670796	-6.4050672862157	-3.66046200768263	-5.94917632229865	-5.94917632229865	-6.10113997693767	-5.94917632229865	-6.4050672862157	-6.48220655041405	-5.94917632229865	-4.98780073450042	-2.166056191769	-4.98780073450042	-4.98780073450042	-4.98780073450042
ENSG00000162493	13583465	13617957	1	PDPN	podoplanin [Source:HGNC Symbol;Acc:HGNC:29602]	protein_coding	+;+;+;+;+;+;+;+;+	3707	0	3	0	1	0	0	0	7	0	-6.41830964254171	-2.15448612706079	-6.41830964254171	-4.20299676908694	-6.41830964254171	-6.41830964254171	-6.41830964254171	-0.744544580458898	-6.41830964254171	-2.47150345253935	1.79232006294157	-2.47150345253935	-0.256190579084588	-2.47150345253935	-2.47150345253935	-2.47150345253935	3.20226160954346	-2.47150345253935	-3.94842185027636	-4.67225880767694	-5.73277072857386	-3.5174578551191	-4.7687689568989	-5.73277072857386	-3.94842185027636	-3.26231726107505	-5.73277072857386	-8.30856175769878	-4.04473824221786	-8.30856175769878	-6.09324888424401	-8.30856175769877
ENSG00000222952	13623184	13623284	1	RNA5SP41	RNA, 5S ribosomal pseudogene 41 [Source:HGNC Symbol;Acc:HGNC:42817]	rRNA	-	101	0	0	0	0	0	0	0	0	0	-6.41830964254171	-6.41830964254171	-6.41830964254171	-6.41830964254171	-6.41830964254171	-6.41830964254171	-6.41830964254171	-6.41830964254171	-6.41830964254171	-0.164186743453434	-0.164186743453434	-0.164186743453434	-0.164186743453434	-0.164186743453433	-0.164186743453434	-0.164186743453434	-0.164186743453434	-0.164186743453434	-6.19716015135953	-6.6193546345255	-6.37810064414495	-6.37810064414495	-6.31778714654981	-6.37810064414495	-6.19716015135953	-6.6193546345255	-6.37810064414495	-3.11073684063141	-3.11073684063141	-3.11073684063141	-3.11073684063141	-3.11073684063141
ENSG00000266358	13623902	13624002	1	AL359771.1		miRNA	-	101	0	0	0	0	0	0	0	0	0	-6.41830964254171	-6.41830964254171	-6.41830964254171	-6.41830964254171	-6.41830964254171	-6.41830964254171	-6.41830964254171	-6.41830964254171	-6.41830964254171	-0.318094993571405	-0.318094993571405	-0.318094993571405	-0.318094993571405	-0.318094993571404	-0.318094993571405	-0.318094993571405	-0.318094993571405	-0.318094993571405	-6.3585084281863	-6.52453278498623	-5.94071107538422	-5.94071107538422	-6.07997685965158	-5.94071107538422	-6.3585084281863	-6.52453278498623	-5.94071107538422	-3.11073684063141	-3.11073684063141	-3.11073684063141	-3.11073684063141	-3.11073684063141
ENSG00000237445	13657311	13659910	1	CTA-520D8.2		lincRNA	-;-	379	0	0	0	0	0	0	0	1	0	-6.41830964254171	-6.41830964254171	-6.41830964254171	-6.41830964254171	-6.41830964254171	-6.41830964254171	-6.41830964254171	-3.39157579492098	-6.41830964254171	-1.02205985034687	-1.02205985034687	-1.02205985034687	-1.02205985034687	-1.02205985034687	-1.02205985034687	-1.02205985034687	2.00467399727385	-1.02205985034687	-5.41031086599894	-7.38653056879293	-5.76831151862288	-5.76831151862288	-5.64897796774823	-5.76831151862288	-5.41031086599894	-4.3597967211722	-5.76831151862288	-5.01857939605071	-5.01857939605071	-5.01857939605071	-5.01857939605071	-5.01857939605071
ENSG00000253085	13696070	13696199	1	SCARNA11	Small Cajal body specific RNA 11 [Source:RFAM;Acc:RF00564]	scaRNA	-	130	1	1	0	0	4	1	0	2	1	-4.15760327893277	-3.59656509981029	-6.41830964254171	-6.41830964254171	-3.82267885286275	-4.04989651243132	-6.41830964254171	-2.4829204341288	-4.28390168108232	1.08506191359323	1.64610009271571	-1.17564445001571	-1.17564445001571	1.41998633966324	1.19276868009467	-1.17564445001571	2.7597447583972	0.958763511443672	-3.3495971579906	-3.3455968932421	-6.33081518629771	-6.33081518629771	-4.9633900555352	-3.96240205618733	-5.61030352159954	-2.23195222756061	-4.19640722483833	-1.21418680729913	-0.653148628176655	-3.47489317090807	-3.47489317090807	-0.879262381229119
ENSG00000237513	104941063	104962334	7	RP11-325F22.2		lincRNA	+;+	1034	295	655	534	217	9871	92	26	112	183	3.71060863241522	5.53914076216195	4.4070943395963	3.21051773433387	7.18550738373452	2.16688959117944	0.100036615039856	3.22871358650675	2.86124093244517	1.31910344514609	3.14763557489281	2.01558915232717	0.819012547064738	4.79400219646539	-0.224615596089695	-2.29146857222928	0.837208399237617	0.46973574517604	5.33279908385842	7.02482922062622	4.71503105926954	3.51845445400711	3.48875260443154	2.47482631085268	1.72222706648306	4.71440204497102	3.16917765211842	3.66237244676237	5.4909045765091	4.35885815394345	3.16228154868102	7.13727119808168
ENSG00000252151	14124233	14124335	1	RNU6-1265P	RNA, U6 small nuclear 1265, pseudogene [Source:HGNC Symbol;Acc:HGNC:48228]	snRNA	-	103	0	0	0	0	0	0	0	0	0	-6.41830964254171	-6.41830964254171	-6.41830964254171	-6.41830964254171	-6.41830964254171	-6.41830964254171	-6.41830964254171	-6.41830964254171	-6.41830964254171	-0.389270872596189	-0.389270872596189	-0.389270872596189	-0.389270872596189	-0.389270872596188	-0.389270872596189	-0.389270872596189	-0.389270872596189	-0.389270872596189	-6.31902846482213	-6.56835597601813	-5.86214206301048	-5.86214206301048	-6.01443753028103	-5.86214206301048	-6.31902846482213	-6.56835597601813	-5.86214206301048	-3.13902588506284	-3.13902588506284	-3.13902588506284	-3.13902588506284	-3.13902588506284
ENSG00000231606	14221891	14223118	1	RP11-344F13.1		lincRNA	-;-	282	0	0	1	0	0	0	0	0	0	-6.41830964254171	-6.41830964254171	-4.28205930770549	-6.41830964254171	-6.41830964254171	-6.41830964254171	-6.41830964254171	-6.41830964254171	-6.41830964254171	-1.43598338417786	-1.43598338417786	0.700266950658351	-1.43598338417786	-1.43598338417786	-1.43598338417786	-1.43598338417786	-1.43598338417786	-1.43598338417786	-4.82563734867391	-8.06039812195208	-4.38089167879066	-6.51714201362687	-5.59726540283652	-6.51714201362687	-4.82563734867391	-8.06039812195208	-6.51714201362687	-4.59207671027841	-4.59207671027841	-2.4558263754422	-4.59207671027841	-4.59207671027841
ENSG00000234593	14348955	14351023	1	RP4-704D23.1		lincRNA	-;-	579	0	0	0	0	2	0	0	1	0	-6.41830964254171	-6.41830964254171	-6.41830964254171	-6.41830964254171	-4.60180565138124	-6.41830964254171	-6.41830964254171	-3.39157579492098	-6.41830964254171	-1.28690002351493	-1.28690002351493	-1.28690002351493	-1.28690002351493	0.529603967645536	-1.28690002351493	-1.28690002351493	1.7398338241058	-1.28690002351493	-4.21536164036447	-7.26503255923708	-5.52236346273845	-5.52236346273845	-5.08669618861379	-5.52236346273845	-4.21536164036447	-4.23829871161635	-5.52236346273845	-5.62994489586886	-5.62994489586886	-5.62994489586886	-5.62994489586886	-3.81344090470839
ENSG00000269800	41521043	41521989	19	PLEKHA3P1	pleckstrin homology domain containing, family A member 3 pseudogene 1 [Source:HGNC Symbol;Acc:HGNC:19648]	processed_pseudogene	-;-	894	162	63	72	72	1373	6	9	17	14	2.84694490193162	2.16447439136864	1.52141608427147	1.62255665881981	4.34035982275753	-1.71884848048285	-1.40105241070149	0.518842174957111	-0.819349954384781	2.06713078591224	1.38466027534926	0.741601968252089	0.842742542800436	3.56054570673816	-2.49866259650222	-2.18086652672087	-0.260971941062267	-1.59916407040416	4.40646425886205	3.2821913235419	2.97630097636011	3.07744155090846	1.83170751361154	-0.263963588394202	0.158466946228944	1.63655910713037	0.635534937703864	3.00859816541039	2.32612765484741	1.68306934775024	1.78420992229858	4.5020130862363
ENSG00000280763	14607334	14607436	1	AL034395.1		miRNA	-	103	1	1	0	2	0	2	0	2	0	-4.15760327893277	-3.59656509981029	-6.41830964254171	-3.36734738642327	-6.41830964254171	-3.19682585840848	-6.41830964254171	-2.4829204341288	-6.41830964254171	0.741396970329941	1.30243514945242	-1.519309393279	1.53165286283943	-1.519309393279	1.70217439085423	-1.519309393279	2.41607981513391	-1.519309393279	-4.20923340120548	-4.42860784484405	-7.0500363629167	-3.99907410679827	-5.43447876290584	-3.82855257878347	-6.46993976481442	-3.31496317916257	-7.0500363629167	-0.878319521453898	-0.317281342331418	-3.13902588506284	-0.0880636289444037	-3.13902588506284
ENSG00000235829	14692129	14692613	1	TBCAP2	tubulin folding cofactor A pseudogene 2 [Source:HGNC Symbol;Acc:HGNC:42631]	processed_pseudogene	-;-	326	0	4	0	0	0	0	0	20	0	-6.41830964254171	-1.75834668279861	-6.41830964254171	-6.41830964254171	-6.41830964254171	-6.41830964254171	-6.41830964254171	0.75154041068168	-6.41830964254171	-1.72621433138986	2.93374862835323	-1.72621433138986	-1.72621433138986	-1.72621433138986	-1.72621433138986	-1.72621433138986	5.44363572183352	-1.72621433138986	-4.09320462475127	-3.87207851715355	-5.99556327567072	-5.99556327567072	-5.36144372536424	-5.99556327567072	-4.09320462475127	-1.36219142367326	-5.99556327567072	-4.8012535121107	-0.1412905523676	-4.8012535121107	-4.8012535121107	-4.8012535121107
ENSG00000175147	15111815	15152464	1	TMEM51-AS1	TMEM51 antisense RNA 1 [Source:HGNC Symbol;Acc:HGNC:26301]	antisense	-;-;-;-;-;-	7100	1	1	24	1	13	0	16	13	8	-4.15760327893277	-3.59656509981029	-0.0518420996771628	-4.20299676908694	-2.29773117882274	-6.41830964254171	-0.590600069942703	0.135436944990321	-1.60455137941429	-2.41554276510837	-1.85450458598589	1.69021841414723	-2.46093625526255	-0.555670664998349	-4.67624912871731	1.15146044388169	1.87749745881472	0.13750913441011	-3.49405363434384	-3.99008447814374	1.42095131527158	-2.7302033541382	-1.63460504843712	-4.94551622759296	0.0729495746462239	-0.25808243334313	-0.131757964465543	-6.98542230355009	-6.42438412442761	-2.87966112429448	-7.03081579370426	-5.12555020344006
ENSG00000171729	15152532	15220480	1	TMEM51	transmembrane protein 51 [Source:HGNC Symbol;Acc:HGNC:25488]	protein_coding	+;+;+;+;+	2240	78	14	168	35	16	9	9	9	5	1.79501978494622	0.0076590805700103	2.74044689997362	0.58769425149899	-2.01380630907124	-1.15251437081656	-1.40105241070149	-0.388268629055589	-2.25216900906577	1.99966760722723	0.212306902851016	2.94509472225463	0.792342073779995	-1.80915848679023	-0.947866548535556	-1.19640458842048	-0.183620806774583	-2.04752118678477	0.808955021077279	-0.425854966814173	2.13032843712035	-0.0224242113542807	-0.682529705552655	-1.76263283366983	-2.38711717457043	-0.821782676439772	-2.86228747191904	0.631521052663342	-1.15583965171287	1.57694816769074	-0.57580448078389	-3.17730504135412
ENSG00000204464	15164344	15171317	1	C1orf195	chromosome 1 open reading frame 195 [Source:HGNC Symbol;Acc:HGNC:32332]	lincRNA	-;-;-	559	2	0	25	3	3	3	1	5	0	-3.31657197150784	-6.41830964254171	0.00635200173691871	-2.84160999928227	-4.1602733666089	-2.66436444180392	-4.25248428891761	-1.21871071632986	-6.41830964254171	0.16240520168434	-2.93933246934953	3.4853291749291	0.637367173909905	-0.681296193416724	0.81461273138826	-0.773507115725431	2.26026645686232	-2.93933246934953	-2.66588386248007	-7.42198122689138	-1.6407604686752	-4.48872246969439	-4.12901033431822	-4.31147691221604	-3.60179617988984	-2.22238230067953	-8.06542211295382	-2.47749215968894	-5.57922983072281	0.845431813555816	-2.00253018746338	-3.32119355479001
ENSG00000215720	15191828	15192845	1	RP1-21O18.3		processed_pseudogene	-;-	710	0	0	4	1	0	0	0	4	0	-6.41830964254171	-6.41830964254171	-2.55192400690994	-4.20299676908694	-6.41830964254171	-6.41830964254171	-6.41830964254171	-1.53085729434031	-6.41830964254171	-1.52190606970328	-1.52190606970328	2.34447956592848	0.693406803751478	-1.52190606970328	-1.52190606970328	-1.52190606970328	3.36554627849811	-1.52190606970328	-5.34063966405384	-7.95089130562946	-3.4617473761097	-5.1128201382867	-5.65201881099783	-7.32813301174146	-5.34063966405384	-3.06343895742806	-7.32813301174146	-5.92420057227166	-5.92420057227166	-2.0578149366399	-3.7088876988169	-5.92420057227166
ENSG00000278480	15226373	15227549	1	RP5-903E17.2		processed_pseudogene	+;+	966	0	0	0	0	2	0	1	3	0	-6.41830964254171	-6.41830964254171	-6.41830964254171	-6.41830964254171	-4.60180565138124	-6.41830964254171	-4.25248428891761	-1.92973821315281	-6.41830964254171	-1.24422216619658	-1.24422216619658	-1.24422216619658	-1.24422216619658	0.572281824963887	-1.24422216619658	0.92160318742752	3.24434926319232	-1.24422216619658	-4.96900425062143	-6.82601943100622	-5.61016608838462	-5.61016608838462	-5.0354745835262	-5.61016608838462	-2.80317889699733	-2.33744800161732	-5.61016608838462	-6.36840473671539	-6.36840473671539	-6.36840473671539	-6.36840473671539	-4.55190074555493
ENSG00000010327	52495338	52524495	3	STAB1	stabilin 1 [Source:HGNC Symbol;Acc:HGNC:18628]	protein_coding	+;+;+;+;+;+;+;+;+;+;+;+;+;+;+;+;+;+;+;+;+;+;+;+;+;+;+;+;+;+;+;+;+;+;+;+;+;+;+;+;+;+;+;+;+;+;+;+;+;+;+;+;+;+;+;+	10588	17576	93	15168	558	3217	891	2359	7	406	9.60608926540033	2.72513899529238	9.23437437758475	4.57197378465083	5.56826674248571	5.43923678245007	6.58790722766932	-0.744544580458898	4.00960138851036	5.27718399447173	-1.60376627563623	4.90546910665615	0.243068513722227	1.23936147155711	1.11033151152146	2.25900195674072	-5.0734498513875	-0.319303882418247	5.38523709406985	5.79012246456995	9.3767581533791	4.71435756044518	5.26283559779701	5.58162055824442	2.36705505633884	2.32043888881868	4.15198516430471	6.20173107056702	-0.679219199540934	5.83001618275144	1.16761558981752	2.1639085476524
ENSG00000233485	15326680	15343876	1	RP3-467K16.2		antisense	-;-	3105	2	6	18	5	11	1	4	5	5	-3.31657197150784	-1.19253307462933	-0.461062857154771	-2.15383977751718	-2.52373779417615	-4.04989651243132	-2.51634002414751	-1.21871071632986	-2.25216900906577	-0.521200451984056	1.60283844489445	2.33430866236901	0.641531742006608	0.27163372534763	-1.25452499290754	0.279031495376274	1.57666080319392	0.54320251045801	-2.78489404775445	-1.57647659424777	-1.65154118384848	-3.34431810421088	-3.07473960184874	-5.24037483912503	-1.98466210039412	-1.6026542359483	-3.44264733575948	-4.9511652399536	-2.82712634307509	-2.09565612560053	-3.78843304596293	-4.15833106262191
ENSG00000236045	15334166	15335464	1	RP3-467K16.7		antisense	-;-	727	0	0	0	0	0	0	1	1	1	-6.41830964254171	-6.41830964254171	-6.41830964254171	-6.41830964254171	-6.41830964254171	-6.41830964254171	-4.25248428891761	-3.39157579492098	-4.28390168108232	-0.888192543969804	-0.888192543969804	-0.888192543969804	-0.888192543969804	-0.888192543969804	-0.888192543969804	1.27763280965429	2.13854130365092	1.24621541748958	-6.25934169252138	-7.00297956560468	-6.72825725022099	-6.72825725022099	-5.85524651180721	-6.72825725022099	-4.09351633889729	-3.97624571798396	-4.59384928876161	-5.95833691179921	-5.95833691179921	-5.95833691179921	-5.95833691179921	-5.95833691179921
ENSG00000228140	15402979	15409433	1	RP3-467K16.4		lincRNA	-;-;-	5178	3	16	138	16	135	1	7	14	26	-2.7887453120236	0.198205261679343	2.4572025565635	-0.528321166584839	1.00167560464751	-4.04989651243132	-1.75095026681685	0.241254818659056	0.0599308823188164	-2.31016300309103	0.67678757061191	2.93578486549606	-0.0497388576522713	1.48025791358008	-3.57131420349876	-1.27236795788429	0.719837127591623	0.538513191251384	-0.685900712666626	-0.274348379415725	2.49826197842272	-0.487261744725614	-0.371808822137243	-4.0088370905721	0.351894332540117	-0.231298822436012	0.100990304178041	-5.16114027726162	-2.17418970355868	0.0848075913254736	-2.90071613182286	-1.37071936059051
ENSG00000107719	70478821	70568449	10	PALD1	phosphatase domain containing, paladin 1 [Source:HGNC Symbol;Acc:HGNC:23530]	protein_coding	+;+;+;+;+;+;+;+;+;+;+;+;+;+;+;+;+;+;+;+	4555	2249	267	131	176	5249	52	32	73	33	6.63998555787074	4.24501266272617	2.38226522875713	2.90882256020651	6.27445577079911	1.3466540033443	0.396642950552852	2.61214423413384	0.400448666951297	3.54372233538115	1.14874944023658	-0.713997993732459	-0.187440662283079	3.17819254830953	-1.74960921914529	-2.69962027193673	-0.48411898835575	-2.69581455553829	6.75199112758447	6.37394435800718	5.89775107063002	6.4243084020794	4.72679557910031	4.86213984521719	0.508648520266588	4.74107592941485	3.91593450882419	4.45253450384341	2.05756160869884	0.1948141747298	0.721371506179181	4.08700471677179
ENSG00000162438	15438439	15449242	1	CTRC	chymotrypsin C (caldecrin) [Source:HGNC Symbol;Acc:HGNC:2523]	protein_coding	+;+;+;+;+;+;+;+	3486	0	5	1	0	35	0	4	1	4	-6.41830964254171	-1.44787739705963	-4.28205930770549	-6.41830964254171	-0.921985983230312	-6.41830964254171	-2.51634002414751	-3.39157579492098	-2.55414563874046	-3.4873700020628	1.48306224341927	-1.35111966722659	-3.4873700020628	2.00895365724859	-3.4873700020628	0.414599616331397	-0.460636154442077	0.376794001738449	-4.13332135243186	-1.24421268500811	-1.31939003821124	-3.45564037304745	-2.03113670667032	-3.45564037304745	-0.231351734037665	-3.18791108286946	0.408523630753798	-8.2198822120053	-3.24944996652323	-6.08363187716909	-8.2198822120053	-2.72355855269391
ENSG00000142615	15456728	15472091	1	CELA2A	chymotrypsin-like elastase family, member 2A [Source:HGNC Symbol;Acc:HGNC:24609]	protein_coding	+;+;+;+;+;+;+;+	1519	0	1	0	6	10	1	14	6	1	-6.41830964254171	-3.59656509981029	-6.41830964254171	-1.90337087437362	-2.65157334102368	-4.04989651243132	-0.779620920006822	-0.962234361007983	-4.28390168108232	-3.27425602789126	-0.452511485159841	-3.27425602789126	1.24068274027683	0.492480273626769	-0.905842897780878	2.36443269464362	2.18181925364246	-1.13984806643188	-4.94299550549323	-4.09338075354531	-5.80551262847893	-1.29057386031084	-3.07526549043824	-3.43709949836855	0.695693217041656	-1.459050014743	-3.67110466701955	-7.0214315123817	-4.19968696965028	-7.0214315123817	-2.50649274421361	-3.25469521086367
ENSG00000215704	15465909	15491400	1	CELA2B	chymotrypsin-like elastase family, member 2B [Source:HGNC Symbol;Acc:HGNC:29995]	protein_coding	+;+;+;+;+;+;+;+;+;+;+	1457	3	3	12	16	19	3	27	4	30	-2.7887453120236	-2.15448612706079	-1.03446176182482	-0.528321166584839	-1.77667518598434	-2.66436444180392	0.15390138265223	-1.53085729434031	0.264222556610123	-1.68036921566279	-1.04611003069998	0.0739143345359954	0.580054929775973	-0.668299089623527	-1.55598834544311	1.26227747901304	-0.4224811979795	1.37259865297094	-2.72045654268634	-2.61153138178601	-1.52964699692709	-1.02350640168711	-1.4069886907849	-3.15954967690619	0.22219015198949	-1.98790254906554	-0.230962678492149	-3.33174618942602	-2.69748700446321	-1.57746263922724	-1.07132204398726	-2.31967606338676
ENSG00000154380	225486835	225653142	1	ENAH	enabled homolog (Drosophila) [Source:HGNC Symbol;Acc:HGNC:18271]	protein_coding	-;-;-;-;-;-;-;-;-;-;-;-;-;-;-;-;-;-;-	14818	2310	9	2019	8	1613	21	146	427	193	6.67859028202818	-0.620479177859927	6.32523870354769	-1.50419573815324	4.57265073104905	0.048289698989913	2.57642755661058	5.15812287619024	2.93787784620967	3.49976621428957	-3.79930324559854	3.14641463580908	-4.68301980589185	1.39382666331044	-3.1305343687487	-0.602396511128034	1.97929880845163	-0.240946221528942	7.37231895625198	-0.179683588784656	7.18192504514141	-0.647509396559526	3.6460718440092	0.904976040583628	3.27015623083438	5.59891846526551	3.79456418780338	2.78931144832265	-4.50975801156546	2.43595986984216	-5.39347457185878	0.683371897343517
ENSG00000117318	23557918	23559794	1	ID3	inhibitor of DNA binding 3, dominant negative helix-loop-helix protein [Source:HGNC Symbol;Acc:HGNC:5362]	protein_coding	-;-;-	1797	611	106	61	4	72333	9	10	2	2	4.76039953903061	2.91358773784372	1.28328763107214	-2.45712246971364	10.0587931482174	-1.15251437081656	-1.25351102374364	-2.4829204341288	-3.45832842861102	3.89928980781324	2.05247800662634	0.422177899854758	-3.31823220093101	9.19768341700001	-2.01362410203394	-2.11462075496101	-3.34403016534618	-4.3194381598284	7.41082890108658	6.90490900262768	6.78850936365518	3.04809926286941	4.173992755277	4.35270736176648	1.39691833831233	1.50840083065516	2.04689330397202	3.91480913018276	2.06799732899586	0.437697222224281	-3.30271287856149	9.21320273936954
ENSG00000251866	15542165	15542304	1	SCARNA21	Small Cajal body specific RNA 21 [Source:RFAM;Acc:RF00602]	scaRNA	+	140	1	1	4	1	5	0	1	0	1	-4.15760327893277	-3.59656509981029	-2.55192400690994	-4.20299676908694	-3.54929388977603	-6.41830964254171	-4.25248428891761	-6.41830964254171	-4.28390168108232	0.461598450073155	1.02263662919563	2.06727772209598	0.416204959918978	1.06990783922989	-1.79910791353579	0.366717440088311	-1.79910791353579	0.335300047923597	-4.23386508726955	-3.02246068663111	-2.53731293001312	-4.18838569219012	-4.32688316275959	-6.40369856564489	-4.32874609725439	-5.84420522936253	-4.2692906041855	-1.32110201121565	-0.760063832093167	0.284577260807176	-1.36649550136982	-0.712792622058907
ENSG00000272510	15565611	15565956	1	RP4-680D5.8		antisense	-	346	12	1	3	2	26	2	5	2	9	-0.878929721348579	-3.59656509981029	-2.93435990261516	-3.36734738642327	-1.33980816754234	-3.19682585840848	-2.21384386890007	-2.4829204341288	-1.44033729295846	1.98501658302813	-0.732618795433574	-0.0704135982384502	-0.50340108204656	1.52413813683438	-0.332879554031764	0.65010243547664	0.381025870247913	1.42360901141825	-1.68603929826761	-2.27754769725021	-2.35584488490368	-2.78883236871179	-2.22196718560769	-2.618310840697	-3.0209534458191	-1.16390303156872	-0.861822275246979	0.652226335676784	-2.06540904278492	-1.4032038455898	-1.83619132939791	0.191347889483026
ENSG00000144218	99545419	100142739	2	AFF3	AF4/FMR2 family, member 3 [Source:HGNC Symbol;Acc:HGNC:6473]	protein_coding	-;-;-;-;-;-;-;-;-;-;-;-;-;-;-;-;-;-;-;-;-;-;-;-;-;-;-;-;-;-;-;-;-;-	12737	2757	1354	835	406	16851	61	171	583	138	6.93376999906744	6.58661440129304	5.05174416213951	4.11345387939101	7.95702543891556	1.57597270192502	2.80404199408539	5.60725627547765	2.45482233327221	1.87556195939925	1.52840636162485	-0.00646387752867739	-0.944754160277181	2.89881739924737	-3.48223533774317	-2.2541660455828	0.549048235809462	-2.60338570639597	8.64185144517786	7.52075152533383	7.78820604050181	6.84991575775331	6.2159692459251	4.31243458028732	4.51212344019581	6.54139339951844	5.19128421163452	3.26281639069802	2.91566079292362	1.38079055377009	0.442500271021586	4.28607183054613
ENSG00000237301	15586136	15603626	1	RP4-680D5.2		antisense	-;-	2845	2	4	9	3	9	0	5	4	6	-3.31657197150784	-1.75834668279861	-1.43802761393618	-2.84160999928227	-2.79184733106694	-6.41830964254171	-2.21384386890007	-1.53085729434031	-2.0025905337817	-1.17729206730673	0.380933221402503	0.701252290264931	-0.702330095081162	-0.652567426865833	-4.2790297383406	-0.0745639646989615	0.6084226098608	0.136689370419408	-2.59163560814584	-2.33779316201912	-0.542630564299499	-1.94621294964559	-2.19991545077984	-5.52291259290503	-1.48890750553807	-2.11030377356082	-1.10719348414502	-4.8250006240397	-3.26677533533047	-2.94645626646804	-4.35003865181413	-4.3002759835988
ENSG00000235084	15604597	15605043	1	CHCHD2P6	coiled-coil-helix-coiled-coil-helix domain containing 2 pseudogene 6 [Source:HGNC Symbol;Acc:HGNC:39590]	processed_pseudogene	+	447	46	1	2	2	34	8	36	4	3	1.0365570558722	-3.59656509981029	-3.45624945148124	-3.36734738642327	-0.962866444516625	-1.31775967596043	0.565143521507518	-1.53085729434031	-2.93653185626562	2.77687634582651	-1.85624580985598	-1.71593016152693	-1.62702809646897	0.777452845437681	0.422559613993879	2.30546281146182	0.209461995613994	-1.19621256631131	-0.223592174710359	-2.22784431699831	-1.9945535264774	-1.90565146141944	-1.0249504256501	0.143936249043409	-0.695005709075046	-0.162136511528338	-1.47483593126178	2.19821031935097	-2.43491183633152	-2.29459618800247	-2.2056941229445	0.198786818962145
ENSG00000252417	15608078	15608145	1	RNU7-179P	RNA, U7 small nuclear 179 pseudogene [Source:HGNC Symbol;Acc:HGNC:45713]	snRNA	-	68	0	0	0	0	0	0	0	0	0	-6.41830964254171	-6.41830964254171	-6.41830964254171	-6.41830964254171	-6.41830964254171	-6.41830964254171	-6.41830964254171	-6.41830964254171	-6.41830964254171	0	0	0	0	8.88178419700125e-16	0	0	0	0	-6.41830964254171	-6.41830964254171	-6.41830964254171	-6.41830964254171	-6.41830964254171	-6.41830964254171	-6.41830964254171	-6.41830964254171	-6.41830964254171	-2.53998819912996	-2.53998819912996	-2.53998819912996	-2.53998819912996	-2.53998819912996
ENSG00000236500	15614643	15614867	1	RP4-680D5.4		processed_pseudogene	-	225	0	0	0	0	0	0	1	0	0	-6.41830964254171	-6.41830964254171	-6.41830964254171	-6.41830964254171	-6.41830964254171	-6.41830964254171	-4.25248428891761	-6.41830964254171	-6.41830964254171	-0.685592007198374	-0.685592007198374	-0.685592007198374	-0.685592007198374	-0.685592007198373	-0.685592007198374	1.48023334642572	-0.685592007198374	-0.685592007198374	-6.55967060002711	-6.58777460077005	-5.92806271222745	-5.92806271222745	-5.77762778255666	-5.92806271222745	-4.39384524640302	-6.58777460077005	-5.92806271222745	-4.26630654909666	-4.26630654909666	-4.26630654909666	-4.26630654909666	-4.26630654909666
ENSG00000092421	116443616	116574934	5	SEMA6A	sema domain, transmembrane domain (TM), and cytoplasmic domain, (semaphorin) 6A [Source:HGNC Symbol;Acc:HGNC:10738]	protein_coding	-;-;-;-;-;-;-;-;-;-;-;-;-;-;-;-;-;-;-;-;-;-;-;-;-;-	10956	5150	1480	92	358	1643	183	71	145	268	7.83517905144585	6.71496889607413	1.87377509012176	3.93206439757541	4.59922382935252	3.15715832554644	1.53933441734034	3.60085817444465	3.41089382923042	4.32682545110275	3.20661529573103	-1.63457851022134	0.423710797232314	1.09087022900942	-0.351195274796662	-1.96901918300276	0.0925045741015524	-0.0974597711126783	7.83909150310905	7.31870733051954	2.25576743166248	4.31405673911614	3.88069989679158	3.53915066708717	1.54324686900353	4.20459660889006	3.79288617077115	4.38152978540256	3.26131963003084	-1.57987417592153	0.478415131532123	1.14557456330923
ENSG00000204287	32439842	32445046	6	HLA-DRA	major histocompatibility complex, class II, DR alpha [Source:HGNC Symbol;Acc:HGNC:4947]	protein_coding	+;+;+;+;+	1280	63738	21551	10608	16551	107330	1514	6206	384	7370	11.4646205646986	10.5789050787804	8.71850822741768	9.4617977844912	10.6281154805475	6.20394466430181	7.98328680336475	5.00504601664595	8.19072445373045	3.17714925381657	2.29143376789838	0.431036916535673	1.17432647360919	2.34064416966545	-2.0835266465802	-0.304184507517266	-3.28242529423606	-0.0967468571515617	10.8462060251778	12.3012590150258	9.91044950265525	10.6537390597288	9.25896975331886	7.39588593953938	7.36487226384396	6.7273999528914	9.38266572896801	11.1084767544733	10.2227612685551	8.36236441719241	9.10565397426593	10.2719716703222
ENSG00000271742	15682873	15683128	1	RP4-680D5.9		lincRNA	-	256	0	2	1	0	3	3	0	0	1	-6.41830964254171	-2.70237933187291	-4.28205930770549	-6.41830964254171	-4.1602733666089	-2.66436444180392	-6.41830964254171	-6.41830964254171	-4.28390168108232	-1.82197101490974	1.89395929575906	0.314279319926478	-1.82197101490974	0.436065261023068	1.93197418582805	-1.82197101490974	-1.82197101490974	0.312436946549647	-5.16828833884313	-3.202367631251	-4.25872088432787	-6.39497121916408	-4.64864300955153	-2.64102601842629	-5.16828833884313	-6.9182979419198	-4.2605632577047	-4.45252535787962	-0.73659504721082	-2.31627502304341	-4.45252535787962	-2.19448908194682
ENSG00000248993	32937364	32953122	6	XXbac-BPG181M17.5	Uncharacterized protein [Source:UniProtKB/TrEMBL;Acc:F6UB75]	protein_coding	-;-;-;-	612	3919	776	483	625	6175	75	314	21	339	7.44111539413146	5.78364594192565	4.26236173537874	4.73548882398085	6.50881963233175	1.872997525558	3.67970984966243	0.821452553186406	3.74961390306951	3.59010286752465	1.93263341531883	0.411349208771927	0.884476297374031	2.65780710572493	-1.97801500104881	-0.171302676944384	-3.02955997342041	-0.101398623537302	6.70480383678836	7.76382352343573	5.6428865227424	6.1160136113445	4.96512721109157	3.25352231292166	2.94339829231933	2.80163013469648	5.13013869043317	8.1495118361009	6.49204238389509	4.97075817734818	5.44388526595028	7.21721607430118
ENSG00000264048	15684472	15684558	1	AL121992.1		miRNA	+	87	13	0	1	2	1	0	1	0	3	-0.765840706071272	-6.41830964254171	-4.28205930770549	-3.36734738642327	-5.2412636902609	-6.41830964254171	-4.25248428891761	-6.41830964254171	-2.93653185626562	3.98163878385199	-1.67083015261844	0.465420182217769	1.38013210349999	-0.493784200337639	-1.67083015261844	0.494995201005652	-1.67083015261844	1.81094763365764	-4.1150624795101	-4.5831252672123	-3.42995345180001	-2.51524153051779	-4.21876555186345	-5.56620378663623	-7.60170606235643	-4.5831252672123	-2.08442600036014	2.75700008274209	-2.89546885372835	-0.759218518892134	0.155493402390086	-1.71842290144754
ENSG00000109458	143336762	143474568	4	GAB1	GRB2-associated binding protein 1 [Source:HGNC Symbol;Acc:HGNC:4066]	protein_coding	+;+;+;+;+;+;+;+;+;+;+;+;+;+;+;+;+;+;+	10119	12967	6068	837	1841	37075	415	895	626	896	9.16733492517251	8.75047139429256	5.05519437212494	6.29363205432122	9.09460089239834	4.33736853753836	5.18997820242989	5.70989927992123	5.15104755143164	3.14555441106534	2.7286908801854	-0.966586141982228	0.271851540214048	3.07282037829117	-1.6844119765688	-0.831802311677274	-0.311881234185941	-0.870732962675527	9.77287819994486	10.192902245606	6.60202022349691	7.84045790569319	7.09882426634185	5.88419438891033	5.79552147720224	7.15233013123464	6.69787340280361	5.82834010609531	5.41147657521537	1.71619955304774	2.95463723524402	5.75560607332114
ENSG00000162461	15736405	15741396	1	SLC25A34	solute carrier family 25, member 34 [Source:HGNC Symbol;Acc:HGNC:27653]	protein_coding	+;+;+;+;+;+	3195	15	17	0	13	149	8	27	5	8	-0.56321919415072	0.284802962964608	-6.41830964254171	-0.822278126460381	1.14323676115016	-1.31775967596043	0.15390138265223	-1.21871071632986	-1.60455137941429	0.0587333358892663	0.906755493004594	-5.79635711250172	-0.200325596420394	1.76518929119015	-0.69580714592044	0.775853912692217	-0.596758186289873	-0.982598849374299	-0.0056215078137114	1.3834810467211	-3.33555668426994	2.26047483181138	0.478998428314297	1.76499328231134	0.711499068989239	-0.120032632573368	1.47820157885748	-2.23903512532299	-1.39101296820766	-8.09412557371398	-2.49809405763265	-0.532579170022109
ENSG00000224459	15740051	15749896	1	RP11-169K16.4		antisense	-;-	639	0	1	0	0	4	0	1	0	0	-6.41830964254171	-3.59656509981029	-6.41830964254171	-6.41830964254171	-3.82267885286275	-6.41830964254171	-4.25248428891761	-6.41830964254171	-6.41830964254171	-1.03122757888303	1.79051696384839	-1.03122757888303	-1.03122757888303	1.56440321079593	-1.03122757888303	1.13459777474107	-1.03122757888303	-1.03122757888303	-5.47953084649658	-3.10414255578971	-4.9523835226383	-4.9523835226383	-4.76712840498704	-4.9523835226383	-3.31370549287248	-5.92588709852113	-4.9523835226383	-5.77219747882661	-2.95045293609519	-5.77219747882661	-5.77219747882661	-3.17656668914766
ENSG00000162460	15742422	15747982	1	TMEM82	transmembrane protein 82 [Source:HGNC Symbol;Acc:HGNC:32350]	protein_coding	+;+;+;+;+;+	1520	0	0	0	0	0	0	0	0	0	-6.41830964254171	-6.41830964254171	-6.41830964254171	-6.41830964254171	-6.41830964254171	-6.41830964254171	-6.41830964254171	-6.41830964254171	-6.41830964254171	-0.571848097050154	-0.571848097050154	-0.571848097050154	-0.571848097050154	-0.571848097050153	-0.571848097050154	-0.571848097050154	-0.571848097050154	-0.571848097050154	-5.64806526692313	-7.11853180219496	-6.27826521061106	-6.27826521061106	-6.06819856271508	-6.27826521061106	-5.64806526692313	-7.11853180219496	-6.27826521061106	-7.02238096621057	-7.02238096621057	-7.02238096621057	-7.02238096621057	-7.02238096621057
ENSG00000162458	15756607	15786594	1	FBLIM1	filamin binding LIM protein 1 [Source:HGNC Symbol;Acc:HGNC:24686]	protein_coding	+;+;+;+;+;+;+;+;+;+;+;+	4716	15	1	30	0	4	0	1	2	1	-0.56321919415072	-3.59656509981029	0.266584659648784	-6.41830964254171	-3.82267885286275	-6.41830964254171	-4.25248428891761	-2.4829204341288	-4.28390168108232	2.40154541452282	-0.631800491136748	3.23134926832232	-3.45354503386817	-0.857914244189213	-3.45354503386817	-1.28771968024407	0.481844174544738	-1.31913707240879	-1.05642550404465	-3.46677786194178	1.77771667039244	-4.90717763179805	-2.76858739439975	-4.90717763179805	-4.74569059881154	-2.3531331962603	-2.77276967033867	-2.8007829124684	-5.83412881812796	-1.97097905866889	-8.65587336085938	-6.06024257118043
ENSG00000280788	15763490	15763757	1	Metazoa_SRP	Metazoan signal recognition particle RNA [Source:RFAM;Acc:RF00017]	misc_RNA	+	268	0	0	0	0	0	0	0	0	0	-6.41830964254171	-6.41830964254171	-6.41830964254171	-6.41830964254171	-6.41830964254171	-6.41830964254171	-6.41830964254171	-6.41830964254171	-6.41830964254171	0	0	0	0	8.88178419700125e-16	0	0	0	0	-6.41830964254171	-6.41830964254171	-6.41830964254171	-6.41830964254171	-6.41830964254171	-6.41830964254171	-6.41830964254171	-6.41830964254171	-6.41830964254171	-4.51861454833739	-4.51861454833739	-4.51861454833739	-4.51861454833739	-4.51861454833739
ENSG00000224321	15792796	15793285	1	RP11-169K16.6		processed_pseudogene	+	490	1	1	3	0	7	0	2	0	0	-4.15760327893277	-3.59656509981029	-2.93435990261516	-6.41830964254171	-3.1214217554192	-6.41830964254171	-3.42292256643482	-6.41830964254171	-6.41830964254171	0.0504949826367369	0.611533161759216	1.27373835895434	-2.2102113809722	1.0866765061503	-2.2102113809722	0.785175695134684	-2.2102113809722	-2.2102113809722	-3.65252381637638	-3.02332590745038	-1.0928641912128	-4.57681393113934	-3.56561215081427	-4.57681393113934	-2.91784310387843	-5.8450704501818	-4.57681393113934	-3.12845693327325	-2.56741875415077	-1.90521355695565	-5.38916329688219	-2.09227540975969
ENSG00000125089	8182072	8241803	4	SH3TC1	SH3 domain and tetratricopeptide repeats 1 [Source:HGNC Symbol;Acc:HGNC:26009]	protein_coding	+;+;+;+;+;+;+;+;+;+;+;+;+;+;+;+;+;+;+;+;+;+;+;+	10593	7445	721	490	528	47890	189	467	74	214	8.36685569768035	5.67761190741807	4.28310773883363	4.49228688714981	9.46387166732858	3.20364088126282	4.25193651288441	2.63173575787516	3.08667176264105	3.7339830543481	1.04473926408582	-0.349764904498619	-0.140585756182437	4.83099902399634	-1.42923176206943	-0.380936130447835	-2.00113688545709	-1.5462008806912	7.80911412780865	9.01250522779117	7.82973093796877	8.03891008628495	6.7925848562082	6.75026408039796	3.69419494301272	5.96662907824826	6.63329496177619	4.96181637586168	2.2725725855994	0.878068417014961	1.08724756533114	6.05883234550991
ENSG00000178715	15828232	15828669	1	RP11-169K16.8		processed_pseudogene	+	438	18	3	7	10	19	10	14	1	9	-0.304344770067929	-2.15448612706079	-1.78759797043362	-1.19186945668699	-1.77667518598434	-1.00426599455159	-0.779620920006822	-3.39157579492098	-1.44033729295846	1.5108356625966	-0.33930569439626	0.0275824622309027	0.62331097597754	0.0385052466801883	0.810914438112941	1.03555951265771	-1.57639536225645	0.374843139706068	-1.56794742300419	-1.46029673251567	-2.07849600905025	-1.48276749530361	-1.69980564417407	-1.29516403316821	-2.04322357294308	-2.69738640037587	-1.73123533157508	0.886652454992985	-0.963488901999874	-0.596600745372711	-0.000872231626073416	-0.585677960923426
ENSG00000233806	241881363	242078722	2	LINC01237	long intergenic non-protein coding RNA 1237 [Source:HGNC Symbol;Acc:HGNC:49793]	processed_transcript	+;+;+;+;+;+;+	1601	204	60	61	66	1522	1	9	18	21	3.17903746377605	2.09427318599702	1.28328763107214	1.49752370291275	4.48891503385551	-4.04989651243132	-1.40105241070149	0.600650136391033	-0.244343712487444	2.1959619286591	1.11119765088007	0.300212095955184	0.514448167795802	3.50583949873856	-5.03297204754828	-2.38412794581844	-0.382425398725919	-1.2274192476044	4.71843574941282	3.4003480006524	3.88236205507202	4.09659812691264	2.28994173823562	-1.45082208843144	0.13834587493528	1.90672495104641	2.35473071151244	2.50006415592188	1.41529987814285	0.604314323217966	0.818550395058583	3.80994172600134
ENSG00000111885	119177209	119349761	6	MAN1A1	mannosidase, alpha, class 1A, member 1 [Source:HGNC Symbol;Acc:HGNC:6821]	protein_coding	-;-;-;-;-;-;-;-;-;-;-;-;-	5014	18517	29457	1133	19309	16240	13095	7429	1540	823	9.68133177235387	11.0297578136869	5.49191015304644	9.68414943140275	7.9037454166965	9.31632123317756	8.24278015871791	7.00840378656163	5.02848335809291	2.09509675930558	3.44352280063864	-2.09432486000185	2.09791441835446	0.317510403648211	1.73008622012927	0.65654514566962	-0.577831226486664	-2.55775165495538	8.70038100384619	11.8421611813053	6.00538238592989	10.1976216642862	7.92282725021831	9.82979346606101	7.26182939021022	7.82080715418003	5.54195559097635	7.35536977618202	8.70379581751508	3.16594815687459	7.3581874352309	5.57778342052465
ENSG00000270620	15917698	15917908	1	RP1-134O19.3		unprocessed_pseudogene	-	211	5	1	4	8	29	4	1	3	11	-2.09917564946856	-3.59656509981029	-2.55192400690994	-1.50419573815324	-1.18669055500236	-2.27631177531471	-4.25248428891761	-1.92973821315281	-1.15917802627634	0.506900039481762	-0.990489410859963	0.0541516820403798	1.10187995079708	1.41938513394796	0.32976391363561	-1.64640859996729	0.676337475797518	1.44689766267398	-1.10790414375428	-3.62933949453038	-3.46400034511714	-2.41627207636044	-2.5848386377401	-3.18838811352191	-3.26121278320332	-1.9625126078729	-2.07125436448354	0.14550944648634	-1.35188000385539	-0.307238910955043	0.740489357801661	1.05799454095254
ENSG00000166349	36510709	36593156	11	RAG1	recombination activating gene 1 [Source:HGNC Symbol;Acc:HGNC:9831]	protein_coding	+;+;+;+;+;+;+;+;+;+;+;+	7815	14126	220	32	207	33353	9	51	59	60	9.29084077840568	3.96586648291056	0.358817400797116	3.14254148824925	8.94197417617104	-1.15251437081656	1.06428670272365	2.30561723200603	1.257182744457	5.65280603616591	0.327831740670792	-3.27921734144265	-0.49549325399052	5.30393943393128	-4.79054911305633	-2.57374803951611	-1.33241751023374	-2.38085199778277	10.5836045247259	6.69311536043953	5.16215784568468	7.94588193313681	5.96000733600114	3.65082607407101	2.35705044904389	5.03286610953499	6.06052318934457	6.32459490518074	0.999620609685618	-2.60742847242782	0.176295615024305	5.9757283029461
ENSG00000234607	15969632	15970194	1	RP11-5P18.1		processed_pseudogene	+	563	12	8	0	7	44	2	1	5	19	-0.878929721348579	-0.787166184000177	-6.41830964254171	-1.69002129359157	-0.598389653671495	-3.19682585840848	-4.25248428891761	-1.21871071632986	-0.386631849784561	1.36613436634886	1.45789790369727	-4.17324555484426	0.555042794105872	1.64667443402595	-0.951761770711034	-2.00742020122017	1.02635337136758	1.85843223791288	0.227533424026952	-0.419987752824217	-5.34175595356607	-0.613467604615933	-1.71734360132315	-2.12027216943284	-3.14602114354208	-0.8515322851539	0.689921839191077	-0.0501365487667214	0.0416269885816807	-5.58951646995985	-0.861228121009714	0.230403518910363
ENSG00000231353	15988182	15988441	1	RP11-5P18.3		unprocessed_pseudogene	+	260	0	0	0	0	0	0	0	0	0	-6.41830964254171	-6.41830964254171	-6.41830964254171	-6.41830964254171	-6.41830964254171	-6.41830964254171	-6.41830964254171	-6.41830964254171	-6.41830964254171	-0.387396655572379	-0.387396655572379	-0.387396655572379	-0.387396655572379	-0.387396655572378	-0.387396655572379	-0.387396655572379	-0.387396655572379	-0.387396655572379	-5.8965100656483	-6.89267289426299	-6.32343699219745	-6.32343699219745	-6.18112801668107	-6.32343699219745	-5.8965100656483	-6.89267289426299	-6.32343699219745	-4.47489317090807	-4.47489317090807	-4.47489317090807	-4.47489317090807	-4.47489317090807
ENSG00000275503	15989140	15989375	1	RP11-5P18.11		processed_pseudogene	-	236	0	0	0	0	0	0	0	0	0	-6.41830964254171	-6.41830964254171	-6.41830964254171	-6.41830964254171	-6.41830964254171	-6.41830964254171	-6.41830964254171	-6.41830964254171	-6.41830964254171	-0.36139355819667	-0.36139355819667	-0.36139355819667	-0.36139355819667	-0.361393558196669	-0.36139355819667	-0.36139355819667	-0.36139355819667	-0.36139355819667	-5.93153464578701	-6.86083236686416	-6.32980509767722	-6.32980509767722	-6.19704828038048	-6.32980509767722	-5.93153464578701	-6.86083236686416	-6.32980509767722	-4.33516840724146	-4.33516840724146	-4.33516840724146	-4.33516840724146	-4.33516840724146
ENSG00000224966	15989871	15994751	1	TBC1D3P6	TBC1 domain family, member 3 pseudogene 6 [Source:HGNC Symbol;Acc:HGNC:43568]	unprocessed_pseudogene	+;+;+;+;+;+;+;+	962	0	0	2	0	0	0	0	0	0	-6.41830964254171	-6.41830964254171	-3.45624945148124	-6.41830964254171	-6.41830964254171	-6.41830964254171	-6.41830964254171	-6.41830964254171	-6.41830964254171	-0.848108058403215	-0.848108058403215	2.11395213265726	-0.848108058403215	-0.848108058403215	-0.848108058403215	-0.848108058403215	-0.848108058403215	-0.848108058403215	-6.33984421586912	-6.84196556296539	-3.23312977210927	-6.19518996316974	-5.74973134889279	-6.19518996316974	-6.33984421586912	-6.84196556296539	-6.19518996316974	-6.36241844164966	-6.36241844164966	-3.40035825058919	-6.36241844164966	-6.36241844164966
ENSG00000183888	16004236	16008807	1	C1orf64	chromosome 1 open reading frame 64 [Source:HGNC Symbol;Acc:HGNC:28339]	protein_coding	+;+	3039	0	0	0	0	2	0	0	0	0	-6.41830964254171	-6.41830964254171	-6.41830964254171	-6.41830964254171	-4.60180565138124	-6.41830964254171	-6.41830964254171	-6.41830964254171	-6.41830964254171	-0.985100722729818	-0.985100722729818	-0.985100722729818	-0.985100722729818	0.831403268430645	-0.985100722729818	-0.985100722729818	-0.985100722729818	-0.985100722729818	-4.6218668210138	-6.89548239501041	-5.59627349558378	-5.59627349558378	-5.27147127072713	-5.59627349558378	-4.6218668210138	-6.89548239501041	-5.59627349558378	-8.02190631740191	-8.02190631740191	-8.02190631740191	-8.02190631740191	-6.20540232624145
ENSG00000233078	16006160	16006671	1	RP11-5P18.5		antisense	-;-	466	0	0	0	0	0	0	0	0	0	-6.41830964254171	-6.41830964254171	-6.41830964254171	-6.41830964254171	-6.41830964254171	-6.41830964254171	-6.41830964254171	-6.41830964254171	-6.41830964254171	0	0	0	0	8.88178419700125e-16	0	0	0	0	-6.41830964254171	-6.41830964254171	-6.41830964254171	-6.41830964254171	-6.41830964254171	-6.41830964254171	-6.41830964254171	-6.41830964254171	-6.41830964254171	-5.3167115025339	-5.3167115025339	-5.3167115025339	-5.3167115025339	-5.3167115025339
ENSG00000173641	16014028	16019594	1	HSPB7	heat shock 27kDa protein family, member 7 (cardiovascular) [Source:HGNC Symbol;Acc:HGNC:5249]	protein_coding	-;-;-	3910	1	9	3	2	0	0	6	3	0	-4.15760327893277	-0.620479177859927	-2.93435990261516	-3.36734738642327	-6.41830964254171	-6.41830964254171	-1.96391103681873	-1.92973821315281	-6.41830964254171	-0.582228302173855	2.95489579889899	0.641015074143749	0.208027590335639	-2.84293466578279	-2.84293466578279	1.61146393994018	1.64563676360611	-2.84293466578279	-4.88028800393478	-1.51039443400617	-2.39366176265976	-2.82664924646787	-4.09040296334262	-5.8776115025863	-2.68659576182075	-2.81965346929905	-5.8776115025863	-6.12477188646539	-2.58764778539255	-4.90152851014779	-5.3345159939559	-8.38547825007433
ENSG00000186510	16018875	16034050	1	CLCNKA	chloride channel, voltage-sensitive Ka [Source:HGNC Symbol;Acc:HGNC:2026]	protein_coding	+;+;+;+;+;+;+;+;+;+;+;+;+;+;+;+;+;+;+;+;+;+;+;+;+;+	3476	0	2	6	2	0	1	1	0	0	-6.41830964254171	-2.70237933187291	-2.00031689803905	-3.36734738642327	-6.41830964254171	-4.04989651243132	-4.25248428891761	-6.41830964254171	-6.41830964254171	-2.90744953856891	0.808480772099889	1.51054320593375	0.143512717549523	-2.90744953856891	-0.539036408458529	-0.741624184944815	-2.90744953856891	-2.90744953856891	-6.25927212752464	-4.19674341543919	-1.82653375043454	-3.19356423881877	-4.24890945840709	-3.87611336482682	-4.09344677390055	-7.91267372610799	-6.2445264949372	-8.21573772469402	-4.49980741402522	-3.79774498019136	-5.16477546857559	-8.21573772469402
ENSG00000232456	16035178	16040029	1	RP11-5P18.10		unprocessed_pseudogene	-;-;-;-;-	704	0	0	0	0	0	0	0	0	0	-6.41830964254171	-6.41830964254171	-6.41830964254171	-6.41830964254171	-6.41830964254171	-6.41830964254171	-6.41830964254171	-6.41830964254171	-6.41830964254171	-0.203000148194257	-0.203000148194257	-0.203000148194257	-0.203000148194257	-0.203000148194256	-0.203000148194257	-0.203000148194257	-0.203000148194257	-0.203000148194257	-6.73523844533478	-6.21323806426383	-5.72852342469795	-5.72852342469795	-6.06409509824357	-5.72852342469795	-6.73523844533478	-6.21323806426383	-5.72852342469795	-5.91195697651692	-5.91195697651692	-5.91195697651692	-5.91195697651692	-5.91195697651692
ENSG00000184908	16043736	16057308	1	CLCNKB	chloride channel, voltage-sensitive Kb [Source:HGNC Symbol;Acc:HGNC:2027]	protein_coding	+;+;+;+;+;+;+;+;+;+;+;+;+;+;+;+;+;+;+;+	2939	0	0	0	1	0	1	8	0	0	-6.41830964254171	-6.41830964254171	-6.41830964254171	-4.20299676908694	-6.41830964254171	-4.04989651243132	-1.56541961324258	-6.41830964254171	-6.41830964254171	-2.43785599986282	-2.43785599986282	-2.43785599986282	-0.222543126408054	-2.43785599986282	-0.0694428697524341	2.41503402943631	-2.43785599986282	-2.43785599986282	-7.4648022105193	-6.72173548200259	-4.75215257643726	-2.5368397029825	-4.08359978232056	-2.38373944632688	-2.61191218122017	-6.72173548200259	-4.75215257643726	-7.97363500153095	-7.97363500153095	-7.97363500153095	-5.75832212807619	-7.97363500153095
ENSG00000185519	16057769	16073632	1	FAM131C	family with sequence similarity 131, member C [Source:HGNC Symbol;Acc:HGNC:26717]	protein_coding	-;-;-;-;-;-;-	1701	1	0	0	0	0	0	1	0	0	-4.15760327893277	-6.41830964254171	-6.41830964254171	-6.41830964254171	-6.41830964254171	-6.41830964254171	-4.25248428891761	-6.41830964254171	-6.41830964254171	1.23495280262327	-1.02575356098567	-1.02575356098567	-1.02575356098567	-1.02575356098567	-1.02575356098567	1.14007179263842	-1.02575356098567	-1.02575356098567	-5.44371945517466	-5.92725216247958	-4.97542927039867	-4.97542927039867	-5.14733950032148	-4.97542927039867	-5.5386004651595	-5.92725216247958	-4.97542927039867	-4.92398641993406	-7.184692783543	-7.184692783543	-7.184692783543	-7.184692783543
ENSG00000142627	16124337	16156087	1	EPHA2	EPH receptor A2 [Source:HGNC Symbol;Acc:HGNC:3386]	protein_coding	-;-;-;-;-;-;-;-;-;-;-;-;-;-;-;-;-;-	4159	1149	7	6	9	29	1	41	5	11	5.67124260869252	-0.975658775276288	-2.00031689803905	-1.33959718611537	-1.18669055500236	-4.04989651243132	0.751379479722899	-1.21871071632986	-1.15917802627634	6.22317473058547	-0.423726653383334	-1.44838477614609	-0.787665064222419	-0.634758433109407	-3.49796439053837	1.30331160161585	-0.666778594436905	-0.607245904383387	2.88623869046564	0.702447383285858	0.182982225149148	0.84370193707282	0.172803686975394	-1.86659738924313	-2.03362443850398	0.459395442232287	1.02412109691185	3.61500592370825	-3.03189546026056	-4.05655358302332	-3.39583387109964	-3.24292723998663
ENSG00000227959	16155211	16157329	1	RP11-276H7.2		antisense	+;+	904	8	0	1	1	1	0	0	0	0	-1.44846453355675	-6.41830964254171	-4.28205930770549	-4.20299676908694	-5.2412636902609	-6.41830964254171	-6.41830964254171	-6.41830964254171	-6.41830964254171	4.06486846299017	-0.904976645994783	1.23127368884143	1.31033622745998	0.272069306286022	-0.904976645994783	-0.904976645994783	-0.904976645994783	-0.904976645994783	-3.15399529519986	-5.21076615633378	-3.76483719402308	-3.68577465540453	-5.08843710108848	-5.90108752885929	-8.12384040418481	-5.21076615633378	-5.90108752885929	-1.30285921130985	-6.27270432029481	-4.13645398545859	-4.05739144684004	-5.095658368014
ENSG00000224621	16159266	16161883	1	RP11-276H7.3		antisense	+;+	544	2	0	0	0	0	0	0	0	0	-3.31657197150784	-6.41830964254171	-6.41830964254171	-6.41830964254171	-6.41830964254171	-6.41830964254171	-6.41830964254171	-6.41830964254171	-6.41830964254171	2.29982056201035	-0.80191710902352	-0.80191710902352	-0.80191710902352	-0.801917109023519	-0.80191710902352	-0.80191710902352	-0.80191710902352	-0.80191710902352	-3.60207909794721	-6.56308630142665	-5.93300037209613	-5.93300037209613	-5.67298289255214	-5.93300037209613	-6.70381676898108	-6.56308630142665	-5.93300037209613	-2.43825052809609	-5.53998819912996	-5.53998819912996	-5.53998819912996	-5.53998819912996
ENSG00000234166	16197854	16198357	1	ARHGEF19-AS1	ARHGEF19 antisense RNA 1 [Source:HGNC Symbol;Acc:HGNC:39996]	antisense	+;+	439	6	1	5	6	28	4	9	1	9	-1.84823757872564	-3.59656509981029	-2.24991646433148	-1.90337087437362	-1.23594594858892	-2.27631177531471	-1.40105241070149	-3.39157579492098	-1.44033729295846	0.164940120156611	-1.58338740092804	-0.236738765449232	0.109806824508631	0.777231750293326	-0.263134076432468	0.61212528818076	-1.37839809603874	0.572840405923787	-2.24594509049476	-2.89029247406194	-1.72115929704175	-1.37461370708389	-1.63326879179745	-1.74755460802499	-1.79875992247061	-2.68530316917263	-0.91158012566873	-0.660530423598908	-2.40885794468356	-1.06220930920475	-0.715663719246887	-0.048238793462192
ENSG00000164684	80628451	80874781	8	ZNF704	zinc finger protein 704 [Source:HGNC Symbol;Acc:HGNC:32291]	protein_coding	-;-;-;-;-;-;-;-;-;-;-;-;-;-	15008	1949	1805	0	974	2303	253	362	128	5	6.43346202138606	7.00134164559008	-6.41830964254171	5.37532749984629	5.08620630447141	3.62392878966955	3.88476043509635	3.42113372012044	-2.25216900906577	2.82283372372993	3.39071334793395	-10.0289379401978	1.76469920219016	1.47557800681528	0.013300492013423	0.274132137440217	-0.189494577535687	-5.8627973067219	7.43798340318053	7.86857205098507	-2.38931661301465	9.40432052937335	4.79533582934798	7.65292181919661	4.88928181689082	4.28836412551543	1.77682402046129	2.52580219353277	3.09368181773679	-10.325969470395	1.467667671993	1.17854647661812
ENSG00000237276	16215909	16228027	1	ANO7P1	anoctamin 7 pseudogene 1 [Source:HGNC Symbol;Acc:HGNC:32248]	transcribed_unprocessed_pseudogene	-;-;-;-;-;-;-;-;-;-;-;-;-;-;-;-;-;-	1990	3	4	6	3	9	3	7	4	6	-2.7887453120236	-1.75834668279861	-2.00031689803905	-2.84160999928227	-2.79184733106694	-2.66436444180392	-1.75095026681685	-1.53085729434031	-2.0025905337817	-0.550787406209557	0.479611223015431	0.237641007774994	-0.603652093468233	-0.553889425252904	-0.426406535989879	0.487007638997186	0.707100611473729	0.235367372032337	-3.08829213313803	-1.8180244110981	-1.76934930908245	-2.61064241032568	-2.28730012302498	-2.43339685284733	-2.05049708793129	-1.5905350226398	-1.77162294482511	-3.78151374279252	-2.75111511356753	-2.99308532880797	-3.8343784300512	-3.78461576183587
ENSG00000132881	16231700	16237162	1	RSG1	REM2 and RAB-like small GTPase 1 [Source:HGNC Symbol;Acc:HGNC:28127]	protein_coding	-;-;-;-;-	1545	64	14	24	22	210	7	131	5	18	1.5106804946583	0.0076590805700103	-0.0518420996771628	-0.0755398364582636	1.63609368712176	-1.50441022049317	2.42034978675903	-1.21871071632986	-0.463409740631742	1.18079921815604	-0.32222219593225	-0.381723376179423	-0.405421112960524	1.3062124106195	-1.83429149699543	2.09046851025677	-1.54859199283212	-0.793291017134002	0.457431737959846	1.61054067984229	1.92894729903354	1.90524956225244	1.27541474426715	0.476379178217536	1.36710103006058	0.384170882942416	1.51737965807896	0.883073656528647	-0.619947757559639	-0.679448937806813	-0.703146674587913	1.00848684899211
ENSG00000233929	16241213	16241398	1	MT1XP1	metallothionein 1X pseudogene 1 [Source:HGNC Symbol;Acc:HGNC:7442]	processed_pseudogene	-	186	3	1	5	4	25	1	7	1	7	-2.7887453120236	-3.59656509981029	-2.24991646433148	-2.45712246971364	-1.39468484211851	-4.04989651243132	-1.75095026681685	-3.39157579492098	-1.78988691462164	0.358363407624383	-0.449456380162307	0.897192255316502	0.689986249934344	1.75242387752947	-0.902787792783344	1.39615845283113	-0.244467075273002	1.35722180502634	-3.41398041561215	-2.3244024669211	-1.97909044439833	-2.18629644978049	-2.54228067789717	-3.77907049249818	-2.37618537040541	-2.11941316203179	-1.5190608946885	-0.362119838469542	-1.16993962625623	0.176709009222577	-0.0304969961595813	1.03194063143554
ENSG00000108551	17494437	17496395	17	RASD1	RAS, dexamethasone-induced 1 [Source:HGNC Symbol;Acc:HGNC:15828]	protein_coding	-;-	1748	1172	38	74	18	7759	7	21	22	14	5.69982988429121	1.43759531767846	1.56078562994779	-0.361101842489121	6.8382134057228	-1.50441022049317	-0.204343332910594	0.888132807142271	-0.819349954384781	4.58074274502767	0.318508178414924	0.441698490684246	-1.48018898175266	5.71912626645926	-2.62349735975671	-1.32343047217413	-0.230954332121268	-1.93843709364832	5.85741724534428	4.90829586711881	5.72165206693555	3.79976459449864	3.55500843900309	2.6564562164946	-0.0467559718575163	4.35883335658262	3.34151648260298	4.89412469945269	0.631890132839952	0.755080445109274	-1.16680702732763	6.03250822088429
ENSG00000170365	145481194	145558079	4	SMAD1	SMAD family member 1 [Source:HGNC Symbol;Acc:HGNC:6767]	protein_coding	+;+;+;+;+;+;+;+;+;+;+;+;+;+	6058	1694	2783	189	632	6800	215	364	149	139	6.23119118385926	7.62593744820371	2.91009141372697	4.7515501792078	6.64789821670669	3.38936987124118	3.89270291382986	3.64008028126535	2.46521681397985	1.76918808994434	3.16393435428879	-1.55191168018794	0.289547085292883	2.18589512279177	-1.07263322267374	-0.569300180085059	-0.821922812649569	-1.99678627993507	6.86380820839513	8.66564591586373	4.73904593289502	6.58050469837584	5.3701957502648	5.21832439040922	4.52531993836573	4.67978874892537	4.29417133314789	3.63234960572597	5.02709587007042	0.311249835593689	2.15270860107452	4.04905663857341
ENSG00000226457	16369150	16369530	1	RP11-430L17.1		processed_pseudogene	-	381	26	17	34	50	94	18	24	9	61	0.219746459900562	0.284802962964608	0.445506273019416	1.09889621445173	0.483118638529997	-0.17138644562156	-0.0141296762556516	-0.388268629055589	1.28091379298656	0.294616663859144	0.35967316692319	0.520376476977998	1.17376641841031	0.557988842488579	-0.0965162416629785	0.0607405277029303	-0.313398425097007	1.35578399694514	0.0332863530552904	0.536486761354527	-0.288801845028751	0.364588096403561	-0.0751010112336933	-0.905694563669727	-0.200589783100924	-0.136584830665669	0.54660567493839	1.61188355706933	1.67694006013337	1.83764337018818	2.49103331162049	1.87525573569876
ENSG00000237940	241970683	241977276	2	AC093642.3		lincRNA	+;+;+;+;+	2854	226	90	37	76	947	9	9	37	9	3.32660977215118	2.6779183136472	0.566492110344366	1.7002708192044	3.80483906579831	-1.15251437081656	-1.40105241070149	1.63445488853654	-1.44033729295846	1.92111119174335	1.27241973323936	-0.839006470063467	0.29477223879657	2.39934048539048	-2.55801295122439	-2.80655099110932	0.228956308128708	-2.84583587336629	4.89319805496882	3.3812800144948	2.93309630774121	4.06687501660125	2.36651033040768	1.21408982658028	0.165535872116152	2.33781658938415	0.926266904438385	1.8136244373375	1.16493297883352	-0.94649322446931	0.187285484390727	2.29185373098463
ENSG00000281598	16408508	16408583	1	AL358794.1		miRNA	+	76	0	0	0	0	6	0	0	1	0	-6.41830964254171	-6.41830964254171	-6.41830964254171	-6.41830964254171	-3.31955341591425	-6.41830964254171	-6.41830964254171	-3.39157579492098	-6.41830964254171	-0.50723760371319	-0.50723760371319	-0.50723760371319	-0.50723760371319	2.59151862291426	-0.50723760371319	-0.50723760371319	2.51949624390753	-0.50723760371319	-4.93405262113317	-5.79569842687745	-5.30332939502358	-5.30332939502358	-5.18023713706011	-5.30332939502358	-4.93405262113317	-2.76896457925673	-5.30332939502358	-2.7004528713232	-2.7004528713232	-2.7004528713232	-2.7004528713232	0.398303355304249
[truncated: 60,068 more rows]
[truncated: 16 more columns]

## Sheet: GSEA-CP-CML vs healthy
NAME	GS<br> follow link to MSigDB	SIZE	ES	NES	NOM p-val	FDR q-val	FWER p-val	RANK AT MAX	LEADING EDGE	Enriched in
[truncated: 137 more rows]

## Sheet: Enrichr
Term	Overlap	P-value	Adjusted P-value	Old P-value	Old Adjusted P-value	Z-score	Combined Score	Gene set	Enriched in	Genes
[truncated: 74 more rows]
