# Supplementary material for: RUNX1 mutations in blast-phase chronic myeloid leukemia associate with distinct phenotypes, transcriptional profiles, and drug responses
Source: Leukemia. 2020 Aug 11;35(4):1087–99. doi: 10.1038/s41375-020-01011-5 (PMC8024199; doi:10.1038/s41375-020-01011-5)
Supplement: Supplementary file 9 — Supplemental dataset 8 [file 41375_2020_1011_MOESM9_ESM.xlsx]

## Sheet: Index
Supplementary table 8. Drug sensitivity profiling data of BP-CML patients
S1	Index
S2	list of drug libraries used in different patients
S3	list of drugs common from DSRT libraries used for patients and their targets
S4	Drug sensitivity score (DSS) of BP-CML patient cohort (n=8)
S5	Drugs used in combination plates

## Sheet: Libraries
Library#1 (n=4 samples(mut1, mut2, wild3), 255 drugs)			Library#2 (n=2 samples (wild2, wild 4), 306 drugs)			Library#3 (n=1 samples (mut 4), 460 drugs)			Library#4 (n=2 samples, 525 drugs)
DRUG_NAME	TARGETS		DRUG_NAME	TARGETS		DRUG_NAME	TARGETS		DRUG_NAME	TARGETS
(-)JQ1	Inactive stereoisomer of (+)JQ1		Pilocarpine	Muscarinic acetylcholine receptor M1/2/3		Pilocarpine	Non-selective muscarinic receptor agonist		Dexamethasone	Immunosuppresant, glucocorticoid
(+)JQ1	BET		Gefitinib	EGFR		Lovastatin	HMG-CoA reductase inhibitor		Methylprednisolone	Immunosuppressant
15D-PGJ2	Endogenous PPARγ ligand, prostaglandin, NFkB signaling		Anagrelide	cGMP-inhibited 3',5'-cyclic phosphodiesterase A		Gefitinib	EGFR inhibitor		AZD-8330	MEK1/2 inhibitor
2-methoxyestradiol	Antineoplastic target unknown		Imatinib	BCR-ABL		Metformin	AMPK activator		Navitoclax	Bcl-2/Bcl-xL inhibitor
4-hydroxytamoxifen	Selective estrogen receptor modulator		Idarubicin	DNA intercalation, DNA topoisomerase 2-alpha		Anagrelide	PDE-3, PLA2 inhibitor		PF-03758309	PAK inhibitor
Abiraterone	CYP17		Vatalanib	VEGFR1/2/3, PDGFR, KIT		Imatinib	Abl, Kit, PDGFRB inhibitor		PF-04691502	PI3K/mTOR inhibitor
ABT-751	Tubulin beta		Erlotinib	EGFR		Idarubicin	Topoisomerase II inhibitor		Prednisolone	Immunomodulatory agent
Afatinib	EGFR/HER2		Dexamethasone	Glucocorticoid receptor		Vatalanib	VEGFR-1 & -2 inhibitor		Omipalisib	PI3K/mTOR inhibitor
Alisertib	Aurora A		Auranofin	Peroxiredoxin-5, mitochondrial/Nuclear factor kappa-B kinase subunit beta		Erlotinib	EGFR inhibitor		Birabresib	BET family inhibitor
Allopurinol	Xanthine dehydrogenase/oxidase		Tretinoin	Retinoic acid receptor		Dexamethasone	Immunosuppresant; glucocorticoid		SCH772984	ERK1 & 2 inhibitor
Altretamine	DNA (other/unknown)		Simvastatin	HMG-CoA reductase		Auranofin	Antirheumatic agent		Dactinomycin	RNA and DNA synthesis inhibitor
Alvespimycin	HSP90		Goserelin	LHRH, GnRH		Tretinoin	Retinoic acid receptor agonist		Refametinib	MEK1/2 inhibitor
Alvocidib	Cdk4/6/8/9		Raloxifene	Estrogen receptor		Simvastatin	HMG CoA reductase inhibitor		Triciribine	AKT inhibitor
Aminoglutethimide	Aromatase enzyme/P450scc		Camptotechin	DNA topoisomerase 1		Goserelin	Gonadotropin releasing hormone superagonist		Copanlisib	PI3K alpha, delta selective inhibitor
Amonafide	DNA topoisomerase 2/DNA (intercalation)		Plicamycin	DNA (RNA synthesis inhibition)		Raloxifene	Selective estrogen receptor modulator		Vistusertib	mTOR inhibitor, ATP-competitive
Anagrelide	cGMP-inhibited 3',5'-cyclic phosphodiesterase A		Rofecoxib	COX-2		Camptothecin	Topoisomerase I inhibitor		LY3009120	pan-RAF inhibitor
Anastrozole	Aromatase enzyme		Lapatinib	EGFR, HER2		Plicamycin	RNA synthesis inhibitor		Pictilisib	PI3K inhibitor, pan-class I
AS703026	MEK1/2		Bortezomib	26S Proteasome		Rofecoxib	COX-2 inhibitor		Pevonedistat	NAE inhibitor
AT 101	BCL-2/BCL-xL/MCL-1		Letrozole	Aromatase enzyme		Lapatinib	HER2, EGFR inhibitor		LY-2874455	FGFR inhibitor
AT9283	Aurora A/B, JAK2/3		Bexarotene	Retinoic acid receptor RXR-alpha/beta/gamma		Bortezomib	Proteasome inhibitor (26S subunit)		UCN-01	PKCbeta, PDK1, Chk, Cdk2 inhibitor
Atorvastatin	HMG CoA reductase inhibitor		Celecoxib	COX-2		Letrozole	Aromatase inhibitor		Apitolisib	PI3K/mTOR inhibitor
Auranofin	Peroxiredoxin-5, mitochondrial/Nuclear factor kappa-B kinase subunit beta		Anastrozole	Aromatase enzyme		Bexarotene	Antineoplastic agent; retinoid specifically selective for retinoid X receptors		Taselisib	PI3K alpha, delta, (gamma) selective inhibitor
Axitinib	VEGFR1/2/3		Bicalutamide	Androgen receptor		Celecoxib	Selective COX-2 inhibitor		JQ1	BET family inhibitor
AZ 3146	MPS1		Clofarabine	DNA		Anastrozole	Aromatase inhibitor		Tipifarnib	Farnesyltransferase inhibitor
Azacitidine	DNA (cytosine-5)-methyltransferase 1		Lomustine	DNA (cross-linking/alkylation)		Bicalutamide	Nonsteriodal antiandrogen		Trametinib	MEK1/2 inhibitor
AZD 7762	Checkpoint kinase 1/2		Vincristine	Tubulin beta chain (antagonist, other/unknown) Tubulin alpha-1 chain (antagonist)		Clofarabine	Antimetabolite; Purine analog		Pexidartinib	KIT, CSF1R, FLT3 inhibitor
AZD1152-HQPA	Aurora B		Vinorelbine	Tubulin beta chain (antagonist)		Lomustine	Alkylating nitrosourea compound		ZSTK474	PI3K gamma selective inhibitor
AZD1480	JAK1/2, FGFR		Altretamine	DNA (other/unknown)		Vincristine	Mitotic inhibitor. Vinca alkaloid microtubule depolymerizer		Pimasertib	MEK1/2 inhibitor
AZD4547	FGFR		Aminoglutethimide	Aromatase enzyme/P450scc		Vinorelbine	Mitotic inhibitor. Vinca alkaloid microtubule depolymerizer		Mocetinostat	HDAC inhibitor (HDAC1 & 2-selective)
AZD8055	mTORC1/2		Vinblastine	Tubulin alpha-3 chain (antagonist) Tubulin beta chain (antagonist) Tubulin delta chain (antagonist) Tubulin gamma-1 chain (antagonist) Tubulin epsilon chain (antagonist) Transcription factor AP-1 (other/unknown)		Altretamine	Formaldehyde release, alkylating agent		TAK-733	MEK1/2 inhibitor
Belinostat	HDAC		Chlorambucil	DNA (cross-linking/alkylation)		Aminoglutethimide	Anti-steroid, aromatase inhibitor		Idasanutlin	MDM2 inhibitor
Bendamustine	Nitrogen mustard alkylating agent		Thalidomide	Prostaglandin G/H synthase 2 TNF-alpha FGFR2 DNA (intercalation) Nuclear factor NF-kappa-B p105 subunit		Vinblastine	Mitotic inhibitor. Vinca alkaloid microtubule depolymerizer		Cobimetinib	MEK1/2 inhibitor
Bexarotene	Retinoic acid receptor RXR-alpha/beta/gamma		Clomifene	Estrogen receptor		Chlorambucil	Nitrogen mustard alkylating agent		Tivozanib	VEGFR1, 2, 3, c-Kit, PDGFRB inhibitor
BI 2536	Plk1/2/3		Dacarbazine	DNA (cross-linking/alkylation)		Thalidomide	Immunosuppresant		Ponatinib	Broad TK inhibitor
Bicalutamide	Androgen receptor		Cyclophosphamide	DNA (cross-linking/alkylation)		Clomifene	Selective estrogen receptor modulator		GDC-0623	MEK1/2 inhibitor
BIIB021	HSP90		Cytarabine	DNA (cross-linking, alkylation) DNA polymerase beta (antagonist)		Dacarbazine	Alkylating agent		Luminespib	HSP90 inhibitor
Bimatoprost	Prostaglandin receptor		Finasteride	3-oxo-5-alpha-steroid 4-dehydrogenase 1/2		Cyclophosphamide	Alkylating agent		GSK525762	BET family inhibitor
BKM-120	PI3K, pan-class I		Fluorouracil	Thymidylate synthase, DNA, RNA		Cytarabine	Antimetabolite, interferes with DNA synthesis		CUDC-907	HDAC1/2/3/10, PI3Kalpha inhibitor
Bleomycin	DNA, DNA ligase 1/3		Flutamide	Androgen receptor		Disulfiram	alcohol dehydrogenase inhibitor		Danusertib	Aurora, Ret, TrkA, FGFR-1 inhibitor
BMS-754807	IGF-1R/Insulin receptor		Ifosfamide	DNA (other/unknown)		Finasteride	type II 5-alpha reductase inhibitor		Tanespimycin	HSP90 inhibitor
Bortezomib	26S Proteasome		Imiquimod	Toll-like receptor 7/8		Fluorouracil	Antimetabolite		Milciclib	CDK2 inhibitor
Bosutinib	Src/Abl		Levamisole	Alkaline phosphatase		Flutamide	Nonsteroidal antiandrogen		BAY 87-2243	HIF1alpha inhibitor
Brivanib	VEGFR		Melphalan aq	DNA (cross-linking/alkylation)		Ifosfamide	Nitrogen mustard alkylating agent		Cediranib	KDR/Flt/VEGFR inhibitor
Bryostatin 1	PKC		Methylprednisolone	Glucocorticoid receptor		Imiquimod	Immunomodulatory agent, TLR7 agonist		Idarubicin	Topoisomerase II inhibitor
Busulfan	DNA (cross-linking/alkylation)		Mitoxantrone	DNA (intercalation), DNA topoisomerase 2-alpha		Levamisole	Immunomodulatory agent		NVP-RAF265	C-Raf inhibitor, unclear MoA
Cabozantinib	VEGFR2/Met/FLT3/Tie2/Kit/Ret		Paclitaxel	Tubulin beta-1 chain, BCL-2		Melphalan	Nitrogen mustard alkylating agent		Dasatinib	Abl, Src, Kit, EphR... Inhibitor
CAL-101	PI3Kdelta		Prednisolone	Glucocorticoid receptor		Methylprednisolone	Immunosuppressant		I-BET151	BET family inhibitor
Camptotecin	DNA topoisomerase 1		Procarbazine	DNA (cross-linking/alkylation)		Mitoxantrone	Topoisomerase II inhibitor		AZD8055	mTOR inhibitor
Canertinib	erbB-1/2/3/4		Prednisone	Glucocorticoid receptor		Paclitaxel	Mitotic inhibitor, taxane microtubule stabilizer		Bosutinib	Abl, Src inhibitor
Capecitabine	Thymidylate synthase		Mepacrine aq	DNA (intercalation), Phospholipase C		Prednisolone	Immunomodulatory agent		Nintedanib	VEGFR, PDGFR, FGFR inhibitor
Carboplatin	DNA (cross-linking/alkylation)		Topotecan	DNA topoisomerase I, DNA (intercalation)		Procarbazine	Alkylating agent		CH-5132799	PI3K inhibitor, pan-class I
Carfilzomib	20S proteasome		Temozolomide	DNA (cross-linking/alkylation)		Prednisone	Immunomodulatory agent		SAR405838	MDM2 inhibitor
Carmustine	Glutathione reductase, mitochondrial		Fulvestrant	Estrogen receptor		Mepacrine	Unclear. PLA2 inhibitor. NF-kB inhibitor, p53 activator		Fostamatinib	Syk inhibitor
Cediranib	VEGFR1/2/3		Megestrol	Progesterone receptor Glucocorticoid receptor		Topotecan	Topoisomerase I inhibitor. Camptothecin analog		Selumetinib	MEK1/2 inhibitor
Celecoxib	COX-2		Tamoxifen	Estrogen receptor		Temozolomide	Alkylating agent		Pazopanib	VEGFR inhibitor
Chlorambucil	DNA (cross-linking/alkylation)		Mechlorethamine	DNA (intercalation)		Fulvestrant	Estrogen receptor antagonist		PD0325901	MEK1/2 inhibitor
Chloroquine aq	Antimalaria agent,chemo/radio sensitizer		Methotrexate	Dihydrofolate reductase		Megestrol acetate	Progestogen		Sepantronium bromide	Survivin inhibitor
Cladribine	DNA		Nilutamide	Androgen receptor		Tamoxifen	Estrogen receptor antagonist		Belinostat	HDAC inhibitor
Clofarabine	DNA		Mitotane	Mechanism unknown		Mechlorethamine	Nitrogen mustard alkylating agent		Cerdulatinib	JAK, SYK inhibitor
Clomifene	Estrogen receptor		Allopurinol	Xanthine dehydrogenase/oxidase		Methotrexate	Antimetabolite; Anti-folate agent		BX-912	PDK1 inhib
Crizotinib	ALK/c-Met/RON		Busulfan	DNA (cross-linking/alkylation)		Nilutamide	Nonsteroidal antiandrogen		Selinexor	CRM1 inhibitor
CUDC-101	HDAC/HER2/EGFR		Deferoxamine aq	Iron/Aluminum		Mitotane	Antineoplastic agent		PD184352	MEK1/2 inhibitor
Cyclopamine	Smothened		Hydroxyurea	Ribonucleoside-diphosphate reductase large subunit		Allopurinol	Xanthine oxidase inhibitor		Lestaurtinib	FLT3, JAK2, TrkA, TrkB, TrkC inhibitor
Cyclophosphamide	DNA (cross-linking/alkylation)		Mercaptopurine	Hypoxanthine-guanine phosphoribosyltransferase		Busulfan	Alkylating antineoplastic agent		Lucitanib	FGFR1, VEGFR inhibitor
CYT-387	JAK1/2		Thioguanine	DNA (intercalation)		Deferoxamine	Iron chelator		Onalespib	HSP90 inhibitor
Cytarabine	DNA (cross-linking, alkylation) DNA polymerase beta (antagonist)		Carmustine	Glutathione reductase, mitochondrial		Hydroxyurea	Antineoplastic agent		Fedratinib	JAK2-selective inhibitor
Dacarbazine	DNA (cross-linking/alkylation)		Thio-TEPA	DNA (cross-linking/alkylation)		Mercaptopurine	Antimetabolite		Buparlisib	PI3K inhibitor, pan-class I
Dactinomycin	DNA (RNA synthesis inhibition)		Pipobroman	DNA (cross-linking/alkylation)		Thioguanine	Antimetabolite; Purine analog		FRAX486	PAK1, 2, 3 inhibitor
Danusertib	Aurora A/B/C/BCR-ABL/RET/TrkA/FGFR1		Tacrolimus	FK506-binding protein 1A		Carmustine	Alkylating agent		CUDC-305	HSP90 inhibitor
Daporinad	NAMPT		AT 101	BCL-2/BCL-xL/MCL-1		Thio-TEPA	Alkylating agent		Ruxolitinib	JAK1&2 inhibitor
Dasatinib	BCR-ABL		BI 2536	Plk1/2/3		Pipobroman	Alkylating agent		BMS-754807	IGF1R inhibitor
Daunorubicin	DNA (intercalation)		Pravastatin aq	HMG CoA reductase inhibitor		Tacrolimus	Binds FKBP12, causes inhibition of calcineurin		GSK-1904529A	IGF1R, INSR inhib
Decitabine	DNA (cytosine-5)-methyltransferase 1		Exemestane	Aromatase enzyme		Itraconazole	antifungal, hedgehog signaling inhibitor		CEP-32496	BRAF inhibitor
Dexamethasone	Glucocorticoid receptor		Irinotecan	DNA topoisomerase I		AT 101	Bcl-2 family inhibitor		LY-294002	PI3K inhibitor
Docetaxel	Tubulin beta-1 chain, Bcl-2		Palbociclib	Cdk4/6		BI 2536	PLK1 inhibitor		Baricitinib	JAK inhibitor
Doramapimod	p38/JNK2		AT9283	Aurora A/B, JAK2/3		Orantinib	KDR, FGFR, PDGFR inhibitor		BMS-911543	JAK2 inhibitor
Dovitinib	FGFR1-3, VEGFR1-3, PDGFRβ		Navitoclax	BCL-2/x/w		Pravastatin	HMG CoA reductase inhibitor		ENMD-2076	pan-Aurora inhibitor
Doxorubicin	Topoisomerase II		Selumetinib	MEK1/2		Exemestane	Aromatase inhibitor		Romidepsin	HDAC inhibitor
EMD1214063	MET		Veliparib	PARP1/2		Irinotecan	Topoisomerase I inhibitor. Camptothecin prodrug analog		Panobinostat	HDAC inhibitor
Entinostat	HDAC1/3		Afatinib	EGFR/HER2		Palbociclib	CDK inhibitor (Cdk4/6)		Ganetespib	HSP90 inhibitor
Enzalutamide	AR		Dovitinib	FGFR1-3, VEGFR1-3, PDGFRβ		AT9283	Aurora A & B, Jak2, Flt, Abl inhibitor		Ipatasertib	AKT inhibitor
Enzastaurin	PKC		Obatoclax	BCL-2		Navitoclax	Bcl-2/Bcl-xL inhibitor		GSK-2334470	PDK1 inhibitor
Erismodegib	Smo		Crizotinib	ALK/c-Met/RON		Selumetinib	MEK1/2 inhibitor		GDC-0994	ERK inhibitor
Erlotinib	EGFR		Danusertib	Aurora A/B/C/BCR-ABL/RET/TrkA/FGFR1		Veliparib	PARP inhibitor		Regorafenib	B-Raf, c-Kit, VEGFR2 inhibitor
Etoposide	DNA topoisomerase 2-alpha		Foretinib	MET, VEGFR2, PDGFRβ, Tie-2, RON, Kit, FLT3		Afatinib	EGFR inhibitor		Foretinib	MET, VEGFR2 inhibitor
Everolimus	mTOR		Abiraterone	CYP17		Dovitinib	FGFR inhibitor		Idelalisib	PI3K inhibitor, p110Œ¥-selective
Exemestane	Aromatase enzyme		Tanespimycin	HSP90		Obatoclax	Bcl-2 family inhibitor		Daporinad	NAMPT inhibitor
Fasudil	Rho-kinase		Alvespimycin	HSP90		Crizotinib	ALK, c-Met inhibitor		TPCA-1	IKK-2 inhibitor
Finasteride	3-oxo-5-alpha-steroid 4-dehydrogenase 1/2		SNS-032	Cdk2/7/9		Danusertib	Aurora, Ret, TrkA, FGFR-1 inhibitor		MK-2206	AKT inhibitor
Fingolimod	sphingosine 1-phosphate receptor		ABT-751	Tubulin beta		Foretinib	MET, VEGFR2 inhibitor		AZD-5363	AKT inhibitor
Floxuridine	Thymidylate synthase		Serdemetan	HDM2		Abiraterone	P450 17alpha-hydroxylase-17,20-lyase inhibitor		NVP-BGT226	PI3K/mTOR inhibitor
Fludarabine	Ribonucleoside-diphosphate reductase large subunit		BIIB021	HSP90		Tanespimycin	HSP90 inhibitor		Doramapimod	p38MAPK inhibitor
Fluorouracil	Thymidylate synthase, DNA, RNA		CUDC-101	HDAC/HER2/EGFR		Alvespimycin	HSP90 inhibitor		ASP3026	ALK inhibitor
Flutamide	Androgen receptor		Decitabine	DNA (cytosine-5)-methyltransferase 1		SNS-032	CDK inhibitor		Bafetinib	Abl, Lyn inhibitor
Foretinib	MET, VEGFR2, PDGFRβ, Tie-2, RON, Kit, FLT3		Alvocidib	Cdk4/6/8/9		ABT-751	Mitotic inhibitor. Colchicine site binding microtubule depolymerizer.		AR-42	HDAC inhibitor
Fulvestrant	Estrogen receptor		MGCD-265	c-Met, VEGFR1-3, RON, TIE2		Serdemetan	HDM2-p53 antagonist		Duvelisib	PI3K inhibitor
Galiellalactone	STAT3-DNA interaction inhibitor		Amonafide	DNA topoisomerase 2/DNA (intercalation)		BIIB021	HSP90 inhibitor		MLN-0128	mTOR inhibitor
GDC-0980	mTOR/PI3K		Tipifarnib	Farnesyltransferase		CUDC-101	HDAC & EGFR, Her2 inhibitor		TAK-632	pan-RAF inhibitor
Gefitinib	EGFR		Pimasertib	MEK1/2		Decitabine	Nucleoside analog DNA methyl transferase inhibitor		Tamatinib	Syk inhibitor
Geldanamycin	HSP90		Ponatinib	BCR-ABL (T315I mutated)		Alvocidib	CDK inhibitor		OTS167	MELK inhibitor
Gemcitabine	DNA, Thymidylate synthase		Perifosine aq/PBS	AKT/PI3K		MGCD-265	MET, VEGFR-1, -2, -3, RON, TIE2 inhib		Quisinostat	HDAC inhibitor
Goserelin	LHRH, GnRH		Motesanib	VEGFR1-3, PDGFR, KIT		Amonafide	Topoisomerase II inhibitor / DNA intercalator		TAK-901	Aurora, Src family, JAK3, RTK inhibitor
GSK2126458	mTOR/PI3K		Cediranib	VEGFR1/2/3		Tipifarnib	Farnesyltransferase inhibitor		Rociletinib	EGFR(L858R/T790M) inhibitor
Hydroxyurea	Ribonucleoside-diphosphate reductase large subunit		PF-04691502	mTOR/PI3K		Pimasertib	MEK1/2 inhibitor		Alvespimycin	HSP90 inhibitor
Ibrutinib	Btk		Rucaparib	PARP1		Ponatinib	Broad TK inhibitor		Vorinostat	HDAC inhibitor
Idarubicin	DNA intercalation, DNA topoisomerase 2-alpha		Tarenflurbil	Gamma-secretase		Perifosine	AKT/PI3K inhibitor		Axitinib	VEGFR, PDGFR, KIT inhibitor
Ifosfamide	DNA (other/unknown)		Tivozanib	VEGFR1/2/3		Motesanib	VEGFR, PDGFR, Ret, Kit inhibitor		SGC-CBP30	CREBBP/EP300 bromodomain inhibitor
Imatinib	BCR-ABL		MK1775	Wee1		Cediranib	KDR/Flt/VEGFR inhibitor		Ulixertinib	ERK inhibitor
Imiquimod	Toll-like receptor 7/8		PF477736	Checkpoint kinase 1		PF-04691502	PI3K/mTOR inhibitor		Sabutoclax	pan-Bcl-2 family inhibitor
Indibulin	Tubulin alpha		AZD7762	Checkpoint kinase 1/2		Rucaparib	PARP inhibitor		Pacritinib	FLT3/JAK2
Iniparib	PARP1		AZD1152-HQPA	Aurora B		Tarenflurbil	Gamma-secretase inhibitor		Dinaciclib	CDK inhibitor
INK128	mTOR		AZD8055	mTORC1/2		Tivozanib	VEGFR1, 2, 3, c-Kit, PDGFRB inhibitor		Abexinostat	HDAC1-selective inhibitor
Irinotecan	DNA topoisomerase I		Belinostat	HDAC		MK1775	Wee1 inhibitor		BIIB021	HSP90 inhibitor
Ixabepilone	Tubulin beta-3 chain		Bimatoprost	Prostaglandin receptor		PF-00477736	Chk1 inhibitor		Fludarabine	Antimetabolite, Purine analog
KX2-391	non-ATP competitive Src inhibitor		Doramapimod	p38/JNK2		AZD7762	Chk1 inhibitor		Auranofin	Antirheumatic agent
Lapatinib	EGFR, HER2		Bryostatin 1	PKC		AZD1152-HQPA	Aurora B inhibitor		ONX-0914	LMP7 (immunoproteasome)
Lasofoxifene	Selective estrogen receptor modulator		Tacedinaline	HDAC		AZD8055	mTOR inhibitor		PF-00477736	Chk1 inhibitor
Lenalidomide	Tumor necrosis factor ligand superfamily member 1/COX-2		BMS-754807	IGF-1R/Insulin receptor		Belinostat	HDAC inhibitor		AZ 3146	Mps1 kinase (TTK) inhibitor
Lestaurtinib	TrkA/B/C, FLT3, JAK2		Idelalisib	PI3Kdelta		Bimatoprost	Prostaglandin analog		GSK-690693	AKT, PKA, PKC inhibitor
Letrozole	Aromatase enzyme		Trametinib	MEK1/2		Doramapimod	p38MAPK inhibitor		Midostaurin	Broad TK (FLT3, KIT, RET, JAK, EGFR...) inhibitor
Levamisole	Alkaline phosphatase		Erismodegib	Smo		Bryostatin 1	PKC activator		VX 745	p38MAPK inhibitor
Linifanib	VEGFR, PDGFR, CSF-1R, FLT3		OSI-027	mTORC1/2		Tacedinaline	HDAC inhibitor		AVN944	IMPDH inhibitor
Linsitinib	IGF-1R, Insulin receptor		Refametinib	MEK1/2		BMS-754807	IGF1R inhibitor		PFI-1	Selective chemical probe for BET Bromodomains
Lomustine	DNA (cross-linking/alkylation)		Everolimus	mTOR		Idelalisib	PI3K inhibitor, p110δ-selective		Talmapimod	p38MAPK alpha selective inhibitor
LY2157299	TGF-B/Smad		Ruxolitinib	JAK1/2		Trametinib	MEK1/2 inhibitor		Valrubicin	Topoisomerase II inhibitor
LY2784544	JAK2		Fasudil	Rho-kinase		Sonidegib	Smothened (Hh) inhib		Resminostat	HDAC1, 3, 6 inhibitor
Masitinib	KIT, PDGFR, FAK		Indibulin	Tubulin alpha		OSI-027	mTOR inhibitor		Serdemetan	HDM2-p53 antagonist
Megestrol	Progesterone receptor Glucocorticoid receptor		Iniparib	PARP1		Refametinib	MEK1/2 inhibitor		Bleomycin	Glycopeptide antibiotic, causes DNA breaks
MEK-162	MEK		MK-2206	Akt1		Everolimus	binds FKBP12, causes inhibition of mTORC1		Daunorubicin	Topoisomerase II inhibitor
Mercaptopurine	Hypoxanthine-guanine phosphoribosyltransferase		Alisertib	Aurora A		Ruxolitinib	JAK1&2 inhibitor		PF-03814735	AURa, AURb inhibitor
Methotrexate	Dihydrofolate reductase		Nelarabine	DNA, DNA polymerase alpha catalytic subunit		Fasudil	ROCK, PKA, PKG, PRK inhibitor, prodrug		Rocilinostat	HDAC-6 selective inhibitor
Methylprednisolone	Glucocorticoid receptor		Nilotinib	BCR-ABL		Indibulin	Mitoric inhibitor. Microtubule depolymerizer		Radicicol	HSP90 inhibitor
MGCD-265	c-Met, VEGFR1-3, RON, TIE2		NVP-AUY922	HSP90		Iniparib	PARP inhibitor		Voxtalisib	mTOR/PI3K inhibitor
Midostaurin	FLT3, cKit, VEGFR2, PDGFR, PKC		2-methoxyestradiol	Antineoplastic target unknown		MK-2206	AKT inhibitor		Gandotinib	JAK2 inhibitor
Mitomycin C	DNA (cross-linking/alkylation)		Plerixafor aq	CXR4		Alisertib	Aurora A inhibitor		Golvatinib	MET, VEGFR2 inhibitor
Mitotane	Mechanism unknown		Vemurafenib	BRAF (V600E)		Nelarabine	Nucleoside analog, DNA, RNA synth inhibitor		VS-4718	FAK inhibitor
Mitoxantrone	DNA (intercalation), DNA topoisomerase 2-alpha		Vandetanib	VEGFR, EGFR, RET		Nilotinib	Abl inhibitor		AZD1480	JAK1/2, FGFR inhibitor
MK-0752	gamma-secretase/notch		YM155	PI3K		Luminespib	HSP90 inhibitor		Sunitinib	Broad TK inhibitor
MK-2206	Akt1		Linsitinib	Survivin		2-methoxyestradiol	Angiogenesis inhibitor		Losmapimod	p38MAPK inhibitor
MK-4827	PARP		EMD1214063	IGF-1R, Insulin receptor		Plerixafor	CXCR4 antagonist		Birinapant	IAPs, SMAC mimetic
MK1775	Wee1		Lestaurtinib	MET		Vemurafenib	B-Raf(V600E) inhibitor		Nilotinib	Abl inhibitor
Mocetotinostat	HDAC1/2 selective		Dasatinib	TrkA/B/C, FLT3, JAK2		Vandetanib	VEGFR,EGFR, RET inhibitor		Lenvatinib	VEGFR inhibitor
Motesanib	VEGFR1-3, PDGFR, KIT		Tofacitinib	BCR-ABL		Linsitinib	IGF1R, IR inhibitor		PH-797804	p38MAPK inhibitor
Navitoclax	BCL-2/x/w		Fingolimod	JAK2/3		Lestaurtinib	FLT3, JAK2, TrkA, TrkB, TrkC inhibitor		Pracinostat	HDAC inhibitor
Nelarabine	DNA, DNA polymerase alpha catalytic subunit		Axitinib	sphingosine 1-phosphate receptor		Dasatinib	Abl, Src, Kit, EphR... Inhibitor		AZD1775	Wee1 inhibitor
Neratinib	EGFR		Saracatinib	VEGFR1/2/3		Tofacitinib	JAK3, JAK2(V617F) inhibitor		MK-2461	MET inhibitor
Nilotinib	BCR-ABL		Bosutinib	Src, Abl, VEGFR2, FGFR, cKit		Fingolimod	S1PR antagonist		AZ-23	Trk inhibitor
Nilutamide	Androgen receptor		Canertinib	Src/Abl		Axitinib	VEGFR, PDGFR, KIT inhibitor		SNS-032	CDK inhibitor
Nintedanib	VEGFR/PDGFR/FGFR		Lenalidomide	erbB-1/2/3/4		Saracatinib	Src, Abl inhibitor		Givinostat	HDAC inhibitor
Nitrogen mustard	DNA (intercalation)		Panobinostat	Tumor necrosis factor ligand superfamily member 1/COX-2		Bosutinib	Abl, Src inhibitor		Pelitinib	EGFR inhibitor
Nutlin-3	mdm2		Pazopanib	HDAC 1-11		Canertinib	pan-HER inhibitor		Lonafarnib	Farnesyl transferase inhibitor
NVP-AUY922	HSP90		Tandutinib	VEGFR1/2/3, PDGFRα/β, KIT		Lenalidomide	Immunomodulatory		Aldoxorubicin	Topoisomerase II inhibitor, Albumin binding
NVP-BEZ235	mTORC1/2/AKT		Temsirolimus	FLT3, KIT, PDGFR		Panobinostat	HDAC inhibitor		Tozasertib	pan-Aurora inhibitor
NVP-BGJ398	FGFR		Vorinostat	mTOR		Pazopanib	VEGFR inhibitor		APR-246	p53 activator, thioredoxin reductase 1 inhibitor
Obatoclax	BCL-2		Entinostat	HDAC 1-3/6		Tandutinib	FLT3, PDGFR, KIT inhibitor		Erlotinib	EGFR inhibitor
Olaparib	PARP1/2		Enzastaurin	HDAC1/3		Temsirolimus	binds FKBP12, causes inhibition of mTORC1		AZD4547	FGFR inhibitor
Omacetaxine	80 S ribosome		Olaparib	PKC		Vorinostat	HDAC inhibitor		GSK2636771	PI3K beta selective inhibitor
OSI-027	mTORC1/2		Masitinib	PARP1/2		Entinostat	HDAC inhibitor		Bexarotene	Antineoplastic agent, retinoid specifically selective for retinoid X receptors
Paclitaxel	Tubulin beta-1 chain, BCL-2		Pictilisib	KIT, PDGFR, FAK		Enzastaurin	PKCbeta inhibitor		VX-11E	ERK1 & 2 inhibitor
Panobinostat	HDAC 1-11		Vismodegib	PI3K		Olaparib	PARP inhibitor		TAK-715	p38MAPK inhibitor
Patupilone	Tubulin chain (antagonist)		Sorafenib	Smo		Masitinib	KIT inhibitor		Mubritinib	ERBB2 inhibitor
Pazopanib	VEGFR1/2/3, PDGFRα/β, KIT		Seliciclib	CRAF, BRAF, BRAF (mutated), KIT, RET, FLT3, PDGFRβ, VEGFR1/2/3		Pictilisib	PI3K inhibitor, pan-class I		AZD7762	Chk1 inhibitor
PD-0332991	Cdk4/6		Patupilone	Cdk1/2/7/9		Vismodegib	Smothened (Hh) inhibitor		TGX-221	PI3K beta selective inhibitor
Pemetrexed	Thymidylate synthase		Docetaxel	Tubulin alpha-1 chain Tubulin alpha-2 chain Tubulin alpha-3 chain Tubulin alpha-6 chain Tubulin alpha-8 chain Tubulin alpha-ubiquitous chain Tubulin beta chain Tubulin beta-1 chain Tubulin beta-2C chain Tubulin beta-3 chain Tubulin beta-4 chain Tubulin beta-4q chain		Sorafenib	B-Raf, FGFR-1, VEGFR-2 & -3, PDGFR-beta, KIT, and FLT3 inhib		Omacetaxine	Protein synthesis inhib (80 S ribosome)
Pentostatin	Adenosine deaminase		Pentostatin	Tubulin beta-1 chain, Bcl-2		Seliciclib	CDK2/7/9 inhibitor		Binimetinib	MEK1/2 inhibitor
Perifosine aq	AKT/PI3K		Sirolimus	Adenosine deaminase		Patupilone	Mitotic inhibitor, epothilone microtubule stabilizer		Rigosertib	Ras-Raf interaction inhibitor, contaminated by microtubile depolymerizer...
PF 477736	Checkpoint kinase 1		Estramustine aq	mTOR, FK506-binding protein 1A, Heparin-binding growth factor 2		Docetaxel	Mitotic inhibitor, taxane microtubule stabilizer		Filgotinib	JAK1-selective inhibitor
PF-04691502	mTOR/PI3K		Floxuridine	Estrogen receptor, Microtubule-associated protein 1A/2		Pentostatin	Antimetabolite; Purine analog		CEP-37440	ALK inhibitor
PF-04708671	p70S6K		Gemcitabine	Thymidylate synthase		Sirolimus	binds FKBP12, causes inhibition of mTORC1		XL019	JAK2 inhibitor
PF-3845	FAAH		Teniposide	DNA, Thymidylate synthase		Estramustine	Alkylating agent		SP600125	pan-JNK inhibitor
PFI-1	BET Bromodomains		Dactinomycin	DNA topoisomerase 2-alpha		Floxuridine	Antimetabolite; Analog of 5-fluorouracil		Alpelisib	PI3Kalpha inhibitor
Pictilisib	PI3K		Streptozocin	DNA (RNA synthesis inhibition)		Gemcitabine	Antimetabolite; Nucleoside analog		Ralimetinib	p38MAPK inhibitor
PIK-75	p110alpha selective PI3K		Cladribine	DNA (cross-linking/alkylation)		Teniposide	Topoisomerase II inhibitor		Nutlin-3	MDM2 inhibitor
Pilaralisib	PI3K		Mitomycin C	DNA		Dactinomycin	RNA and DNA synthesis inhibitor		Cabozantinib	VEGFR2, Met, FLT3, Tie2, Kit and Ret inhibitor
Pilocarpine	Muscarinic acetylcholine receptor M1/2/3		Carboplatin aq	DNA (cross-linking/alkylation)		Streptozocin	Alkylating glucosamine-nitrosourea agent		Neratinib	EGFR inhibitor
Pipobroman	DNA (cross-linking/alkylation)		Cisplatin aq	DNA (cross-linking/alkylation)		Cladribine	Antimetabolite; Purine analog		AZD-8186	PI3Kbeta inhibitor
Plicamycin	DNA (RNA synthesis inhibition)		Pemetrexed aq	DNA (cross-linking/alkylation)		Mitomycin C	Antineoplastic anatibiotic; DNA crosslinker		Alvocidib	CDK inhibitor
Ponatinib	BCR-ABL (T315I mutated)		Oxaliplatin aq	Thymidylate synthase		Carboplatin	Platinum-based antineoplastic agent		NVP-AEW541	IGF1R inhibitor
Prednisolone	Glucocorticoid receptor		Uracil mustard	DNA (cross-linking/alkylation)		Cisplatin	Platinum-based antineoplastic agent		Doxorubicin	Topoisomerase II inhibitor
Prednisone	Glucocorticoid receptor		Daunorubicin	DNA (intercalation)		Pemetrexed	Dihydrofolate reductase inhibitor		Amonafide	Topoisomerase II inhibitor / DNA intercalator
Prima-1 Met	p53 (mutant)		Etoposide	DNA (intercalation)		Oxaliplatin	Platinum-based antineoplastic agent		OSI-027	mTOR inhibitor
Procarbazine	DNA (cross-linking/alkylation)		Arsenic(III) oxide aq	DNA topoisomerase 2-alpha		Uramustine	Alkylating agent		AZD-5438	CDK1,2,9 inhibitor
PX-866	PI3K inhibitor, pan-class I. Irreversible		Doxorubicin	Antineoplastic target unknown		Daunorubicin	Topoisomerase II inhibitor		Gedatolisib	PI3K/mTOR inhibitor
Quisinostat	HDAC		Valrubicin	Topoisomerase II		Etoposide	Topoisomerase II inhibitor		Saracatinib	Src, Abl inhibitor
Quizartinib	FLT3		Sunitinib	DNA (intercalation), DNA topoisomerase 2-alpha		Arsenic(III) oxide	Thioredoxin reductase inhibitor; cytotoxic chemotherapeutic		AMG-232	MDM2 inhibitor
R406	Syk		Ixabepilone	PDGFRα/β, VEGFR1/2/3, KIT, FLT3, CSF-1R, RET		Doxorubicin	Topoisomerase II inhibitor		Gefitinib	EGFR inhibitor
R935788 aq	Syk (prodrug of Tamatinib)		Azacitidine	Tubulin beta-3 chain		Valrubicin	Topoisomerase II inhibitor		Pilaralisib	PI3K inhibitor. Pan-class I
Rabusertib	Chk1		Fludarabine	DNA (cytosine-5)-methyltransferase 1		Sunitinib	Broad TK inhibitor		GSK-1838705A	IGF1R, INSR, ALK inhib
RAF265	C-Raf		Bleomycin	Ribonucleoside-diphosphate reductase large subunit		Ixabepilone	Mitotic inhibitor. Epothilone microtubule stabilizer.		NVP-AEE788	EGFR, VEGFR, ABL, SRC inhibitor
Raloxifene	Estrogen receptor		Dactolisib	DNA, DNA ligase 1/3		Azacitidine	Nucleoside analog DNA methyl transferase inhibitor		Entinostat	HDAC inhibitor
RD162	Androgen receptor		Quizartinib	mTORC1/2/AKT		Fludarabine	Antimetabolite; Purine analog		Afuresertib	AKT1-selective inhibitor
Refametinib	MEK1/2		Prima-1 Met	FLT3		Bleomycin	Glycopeptide antibiotic; causes DNA breaks		(5Z)-7-Oxozeaenol	TAK1 inhibitor
Regorafenib	cKit, VEGFR1-3, BRAF, RET, PDGFRβ		Carfilzomib	p53 (mutant)		Dactolisib	mTOR/(PI3K) inhibitor		C646	p300/CREB-binding protein (CBP) inhibitor
Ridaforolimus	FKBP12		Gandotinib	20S proteasome		Quizartinib	FLT3 inhibitor		AZD-6482	PI3Kbeta-selective inhibitor
Roscovitine	Cdk1/2/7/9		AZ 3146	JAK2		APR-246	p53 activator, thioredoxin reductase 1 inhibitor		RG-7603	PI3K inhibitor, pan-class I
Ruboxistaurin	PKC		S-trityl-L-cysteine	MPS1		Carfilzomib	Proteasome inhibitor (20S subunit)		Carfilzomib	Proteasome inhibitor (20S subunit)
Rucaparib	PARP1		Sotrastaurin	Eg5		Gandotinib	JAK2 inhibitor		BGB324	Axl inhibitor
Ruxolitinib	JAK1/2		Geldanamycin	PKC		AZ 3146	Mps1 kinase (TTK) inhibitor		Tubastatin A	HDAC6 inhibitor
S-trityl-L-cysteine	Eg5		Bendamustine	mTOR/PI3K		Sotrastaurin	PKC inhibitor		Tandutinib	FLT3, PDGFR, KIT inhibitor
Saracatinib	Src, Abl, VEGFR2, FGFR, cKit		Cyclopamine	HSP90		Bendamustine	Nitrogen mustard alkylating agent		Imatinib	Abl, Kit, PDGFRB inhibitor
SB 743921	Eg5/KSP		Midostaurin	Nitrogen mustard alkylating agent		Midostaurin	PKC, PKA, S6K and EGFR inhibitor		Sonolisib	PI3K inhibitor, pan-class I. Irreversible
Selumetinib	MEK1/2		Regorafenib	Smothened		Regorafenib	B-Raf, c-Kit, VEGFR2 inhibitor		GSK-J4	JMJD3 (histone demethylase) inhibitor
Serdemetan	HDM2		XAV-939	FLT3, cKit, VEGFR2, PDGFR, PKC		XAV-939	Tankyrase-1 and -2		CUDC-101	HDAC & EGFR, Her2 inhibitor
Sirolimus	mTOR, FK506-binding protein 1A, Heparin-binding growth factor 2		UCN-01	cKit, VEGFR1-3, BRAF, RET, PDGFRβ		UCN-01	PKCbeta, PDK1, Chk, Cdk2 inhibitor		Canertinib	pan-HER inhibitor
SNS-032	Cdk2/7/9		Ruboxistaurin	TNKS1/2		Ruboxistaurin	PKCbeta inhibitor		GSK-1059615	PI3K/mTOR inhibitor
Sorafenib	CRAF, BRAF, BRAF (mutated), KIT, RET, FLT3, PDGFRβ, VEGFR1/2/3		Capecitabine	PKC/Chk1/PDK1		Capecitabine	5-FU prodrug		Silmitasertib	CSNK2A1 inhibitor
Sotrastaurin	PKC		Chloroquine aq	PKC		Chloroquine	Antimalaria agent; chemo/radio sensitizer		AT 101	Bcl-2 family inhibitor
StemRegenin 1	AHR, stem cell regenerating		Valproic acid aq	Thymidylate synthase		Valproic acid	HDAC inhibitor		Pixantrone	topoisomerase II inhibitor
Streptozocin	DNA (cross-linking/alkylation)		Tivantinib	Antimalaria agent,chemo/radio sensitizer		Tivantinib	MET inhibitor		Cisplatin	Platinum-based antineoplastic agent
Sunitinib	PDGFRα/β, VEGFR1/2/3, KIT, FLT3, CSF-1R, RET		MK-4827	HDAC		Niraparib	PARP inhibitor		AZ191	DYRK1A inhibitor
Tacedinaline	HDAC		Volasertib	c-Met		Volasertib	PLK1 inhibitor		AMG-925	FLT-3, CDK4 inhibitor
Tacrolimus	FK506-binding protein 1A		Toremifene	PARP		Toremifene	selective estrogen receptor modulator		NMS-873	p97/VCP inhibitor
TAK-733	MEK		Lasofoxifene	PLK1		Lasofoxifene	Selective estrogen receptor modulator		MST-312	Telomerase inhibitor
TAK-901	Aurora B		Galiellalactone	selective estrogen receptor modulator		Galiellalactone	STAT3-DNA interaction inhibitor		PKI-402	PI3K/mTOR inhibitor
Tamoxifen	Estrogen receptor		Omacetaxine	Selective estrogen receptor modulator		Omacetaxine	Protein synthesis inhib (80 S ribosome)		Uprosertib	AKT inhibitor
Tandutinib	FLT3, KIT, PDGFR		RAF265	STAT3-DNA interaction inhibitor		RAF265	C-Raf inhibitor		CP-724714	EGFR ERBB2 inhibitor
Tanespimycin	HSP90		Nutlin-3	80 S ribosome		Nutlin-3	MDM2 inhibitor		PHA 408	IKK-2 inhibitor
Tarenflurbil	Gamma-secretase		Neratinib	C-Raf		Neratinib	EGFR inhibitor		Masitinib	KIT inhibitor
Temozolomide	DNA (cross-linking/alkylation)		Mocetinostat	mdm2		Mocetinostat	HDAC inhibitor (HDAC1 & 2-selective)		Sirolimus	binds FKBP12, causes inhibition of mTORC1
Temsirolimus	mTOR		Rabusertib	EGFR		Rabusertib	Chk1 inhibitor		Alisertib	Aurora A inhibitor
Teniposide	DNA topoisomerase 2-alpha		Galunisertib	HDAC1/2 selective		Galunisertib	TGF-B/Smad inhibitor		KW-2449	AURa AURb FLT3 inhibitor
TGX-221	p110beta selective PI3K		Linifanib	Chk1		Linifanib	VEGFR, PDGFR, CSF-1R, FLT3 inhibitor		Entospletinib	SYK inhibitor
Thalidomide	Prostaglandin G/H synthase 2 TNF-alpha FGFR2 DNA (intercalation)		Brivanib	TGF-B/Smad		Brivanib	VEGFR inhibitor		Oxaliplatin	Platinum-based antineoplastic agent
Thio-TEPA	DNA (cross-linking/alkylation)		Buparlisib	VEGFR, PDGFR, CSF-1R, FLT3		Buparlisib	PI3K inhibitor, pan-class I		Mitoxantrone	Topoisomerase II inhibitor
Thioguanine	DNA (intercalation)		Nintedanib	VEGFR		Nintedanib	VEGFR, PDGFR, FGFR inhibitor		Everolimus	binds FKBP12, causes inhibition of mTORC1
Tipifarnib	Farnesyltransferase		GDC-0980	PI3K, pan-class I		Apitolisib	PI3K/mTOR inhibitor		Vandetanib	VEGFR,EGFR, RET inhibitor
Tivatinib	c-Met		AZD4547	VEGFR/PDGFR/FGFR		AZD4547	FGFR inhibitor		Semaxanib	VEGFR inhibitor
Tivozanib	VEGFR1/2/3		VER 155008	mTOR/PI3K		VER 155008	HSP70 inhibitor		Tanzisertib	JNK1, 2, 3 inhibitor
Tofacitinib	JAK2/3		Daporinad	FGFR		Daporinad	NAMPT inhibitor		SGI-1776	PIM kinase inhibitor
Topotecan	DNA topoisomerase I, DNA (intercalation)		Cabozantinib	HSP70		Cabozantinib	VEGFR2, Met, FLT3, Tie2, Kit and Ret inhibitor		PHA-793887	CDK inhibitor
Toremifene	selective estrogen receptor modulator		AZD1480	NAMPT		AZD1480	JAK1/2, FGFR inhibitor		PF 431396	FAK/PYK2 inhibitor
Tosedostat	Aminopeptidase		Ridaforolimus	VEGFR2/Met/FLT3/Tie2/Kit/Ret		Ridaforolimus	binds FKBP12, causes inhibition of mTORC1		WEHI-539	Bcl-XL inhibitor
Trametinib	MEK1/2		Sonolisib	JAK1/2, FGFR		Sonolisib	PI3K inhibitor, pan-class I. Irreversible		KRN-633	VEGFR inhibitor
Tretinoin	Retinoic acid receptor		Quisinostat	FKBP12		Quisinostat	HDAC inhibitor		Venetoclax	Bcl-2-selective inhibitor
Tubacin	HDAC6		Tosedostat	PI3K inhibitor, pan-class I. Irreversible		Tosedostat	Aminopeptidase inhibitor		Momelotinib	JAK1 & 2 inhibitor
Tubastatin A	HDAC6		PF-04708671	HDAC		PF-04708671	p70S6K inhibitor		LCL161	IAPs, SMAC mimetic
UCN-01	PKC/Chk1/PDK1		MEK-162	Aminopeptidase		Binimetinib	MEK1/2 inhibitor		Exemestane	Aromatase inhibitor
Uracil mustard	DNA (intercalation)		Tamatinib	p70S6K		Tamatinib	Syk inhibitor		BMS-599626	Pan-HER inhibitor
Valproic acid aq	HDAC		KX2-391	MEK		KX2-391	non-ATP competitive Src inhibitor		Tubacin	HDAC6 inhibitor
Valrubicin	DNA (intercalation), DNA topoisomerase 2-alpha		PF-3845	Syk		PF-3845	FAAH inhibitor		GSK-1070916	AURb, AURc inhibitor
Vandetanib	VEGFR, EGFR, RET		MK-0752	non-ATP competitive Src inhibitor		MK-0752	gamma-secretase/notch inhibitor		Oprozomib	proteasome (20 S) inhibitor
Varespladib	Secretory phospholipase A2		TAK-733	FAAH		TAK-733	MEK1/2 inhibitor		Teniposide	Topoisomerase II inhibitor
Vatalanib	VEGFR1/2/3, PDGFR, KIT		SB 743921	gamma-secretase/notch		SB 743921	Mitotic inhibitor. Eg5/KSP inhibitor		UNC0642	G9a/GLP inhibitor
Veliparib	PARP1/2		GSK2126458	MEK		Omipalisib	PI3K/mTOR inhibitor		Quizartinib	FLT3 inhibitor
Vemurafenib	BRAF (V600E)		Ibrutinib	Eg5/KSP		Ibrutinib	Btk inhibitor		UNC0638	G9a/GLP inhibitor
VER 155008	HSP70		TAK-901	mTOR/PI3K		TAK-901	Aurora B inhibitor		Dactolisib	mTOR/(PI3K) inhibitor
Vinblastine	Tubulin chain (antagonist)		Fostamatinib aq	Btk		Fostamatinib	Syk inhibitor		SH-4-54	STAT3 inhibitor
Vincristine	Tubulin chain (antagonist)		(+)JQ1	Aurora B		JQ1	BET family inhibitor		Hydroxyfasudil	ROCK, PKA, PKG, PRK inhibitor
Vinorelbine	Tubulin chain (antagonist)		(-)JQ1	Syk (prodrug of Tamatinib)		NVP-BGJ398	FGFR inhibitor		Sapitinib	Pan-HER inhibitor
Vismodegib	Smo		NVP-BGJ398	BET		Momelotinib	JAK1 & 2 inhibitor		Bryostatin 1	PKC activator
Volasertib	PLK1		Momelotinib	Inactive stereoisomer of (+)JQ1		MLN-0128	mTOR inhibitor		Palbociclib	CDK inhibitor (Cdk4/6)
Vorinostat	HDAC 1-3/6		INK128	FGFR		TGX-221	PI3K beta selective inhibitor		PF-670462	CK1epsilon and CK1delta inhibitor
VX-11E	ERK1/2		PIK-75	JAK1/2		Tubacin	HDAC6 inhibitor		Linsitinib	IGF1R, IR inhibitor
XAV-939	TNKS1/2		TGX-221	mTOR		Tubastatin A	HDAC6 inhibitor		TG100-115	PI3K gamma/delta inhibitor
YM155	Survivin		Tubacin	p110alpha selective PI3K		Atorvastatin	HMG CoA reductase inhibitor		Fluorouracil	Antimetabolite
			Tubastatin A	p110beta selective PI3K		Varespladib	Secretory phospholipase A2 inhibitor		Motesanib	VEGFR, PDGFR, Ret, Kit inhibitor
			Atorvastatin	HDAC6		StemRegenin 1	AHR antagonist, stem cell regenerating		Mepacrine	Unclear. PLA2 inhibitor. NF-kB inhibitor, p53 activator
			Varespladib	HDAC6		VX-11E	ERK1 & 2 inhibitor		Amsacrine	DNA intercalation, Topo II inhibitor
			StemRegenin 1	HMG CoA reductase inhibitor		PFI-1	Selective chemical probe for BET Bromodomains		Veliparib	PARP inhibitor
			VX-11E	Secretory phospholipase A2		4-hydroxytamoxifen	Selective estrogen receptor modulator		Spebrutinib	BTK inhibitor
			PFI-1	AHR, stem cell regenerating		15D-PGJ2	Endogenous PPARγ ligand, prostaglandin, NFkB signaling inhibitor		Bortezomib	Proteasome inhibitor (26S subunit)
			4-hydroxytamoxifen	ERK1/2		RD162	AR antagonist		Vincristine	Mitotic inhibitor. Vinca alkaloid microtubule depolymerizer
			15D-PGJ2	BET Bromodomains		Enzalutamide	AR antagonist		Tivantinib	MET inhibitor
			RD162	Selective estrogen receptor modulator		1-methyl-D-tryptophan	Indolamine 2,3-dioxygenase 1 and 2 inhibitor		RGFP966	HDAC3 inhibitor
			Enzalutamide	Endogenous PPARγ ligand, prostaglandin, NFkB signaling		Dacomitinib	pan-HER inhibitor		Amuvatinib	Broad spectrum TK inhib
			1-methyl-D-tryptophan aq	Androgen receptor		Dinaciclib	CDK inhibitor		Mercaptopurine	Antimetabolite
			Dacomitinib	AR		Dabrafenib	B-Raf(V600E) inhibitor		Dacarbazine	Alkylating agent
			Dinaciclib	Indolamine 2,3-dioxygenase 1/2		I-BET151	BET family inhibitor		8-chloro-adenosine	Nucleoside analog, RNA synthesis inhibitor
			Dabrafenib	pan-HER		Ralimetinib	p38MAPK inhibitor		Verdinexor	XPO1/CRM1 inhibitor
			I-BET151	CDK		Crenolanib	PDGFRA and PDGFRB inhibitor		Ridaforolimus	binds FKBP12, causes inhibition of mTORC1
			Ralimetinib	B-Raf (V600E)		PF-4800567	CK1epsilon inhibitor		GSK650394	SGK1 & 2 inhibitor
			Crenolanib	BET family		PF-670462	CK1epsilon and CK1delta inhibitor		Ceritinib	ALK inhibitor
			PF4800567	p38MAPK		ZSTK474	PI3K gamma selective inhibitor		Thioguanine	Antimetabolite, Purine analog
			Metformin aq	PDGFRA/B		PAC-1	procaspase-3 activator		Telatinib	VEGFR, KIT, PDGFR inhibitor
			PF670462	CK1epsilon		AZD2014	mTOR inhibitor, ATP-competitive		UNC2881	MER inhibitor
			ZSTK474	AMPK activator		CPI-613	pyruvate dehydrogenase, alpha-ketoglutarate dehydrogenase inhibitor		CYC-116	Aurora and VEGFR2 inhibitor
			PAC-1	CK1epsilon/delta		FG-4592	HIF prolyl hydroxylase inhibitor		Carboplatin	Platinum-based antineoplastic agent
			AZD2014	p110gamma selective PI3K inhibitor		Pevonedistat	NAE inhibitor		Ribociclib	CDK4/6 inhibitor
			CPI-613	procaspase-3		GSK2636771	PI3K beta selective inhibitor		PS-1145	IKK-2 inhibitor
			FG-4592	mTOR, ATP-competitive		AT-406	XIAP, cIAP1, cIAP2 inhibitor		Lomeguatrib	O6-methylguanine-DNA methyltransferase inhibitor
			Pevonedistat	pyruvate dehydrogenase		(5Z)-7-Oxozeaenol	TAK1 inhibitor		Merestinib	Met inhibitor
			GSK2636771	HIF prolyl hydroxylase		Rebastinib	Allosteric ABL, FLT3, TIE2, TRKA inhibitor		PTC-209	BMI-1 inhibitor
			AT-406	NAE		Lomeguatrib	O6-methylguanine-DNA methyltransferase inhibitor		AZD1208	PIM1, 2, 3 kinase inhibitor
			(5Z)-7-Oxozeaenol	p110beta selective PI3K inhibitor		GSK269962	ROCK1 and ROCK2 inhibitor		AT9283	Aurora A & B, Jak2, Flt, Abl inhibitor
			Rebastinib	XIAP/cIAP1/cIAP2		PF 431396	FAK/PYK2 inhibitor		Dabrafenib	B-Raf(V600E) inhibitor
			Lomeguatrib	TAK1		GSK650394	SGK1 & 2 inhibitor		Clomifene	Selective estrogen receptor modulator
			GSK269962	Allosteric ABL, FLT3, TIE2, TRKA		AVN944	IMPDH inhibitor		SGC0946	DOT1L inhibitor
			PF 431396	O6-methylguanine-DNA methyltransferase		Venetoclax	Bcl-2-selective inhibitor		MLN-8054	AURa AURb FLT3 KIT (PDGFR)
			GSK650394	ROCK1/2		Ipatasertib	AKT inhibitor		Olaparib	PARP inhibitor
			AVN944	FAK/PYK2		Radicicol	HSP90 inhibitor		Fasudil	ROCK, PKA, PKG, PRK inhibitor, prodrug
			ABT-199	SGK1/2		LY-294002	PI3K inhibitor		Bendamustine	Nitrogen mustard alkylating agent
			BMS-911543	IMPDH		IOX-2	PHD2 inhibitor		UM729	Enhancer of aryl hydrocarbon receptor (AhR) antagonists
			GDC-0068	Selective Bcl-2 inhibitor		GSK-J4	JMJD3 (histone demethylase) inhibitor		Etoposide	Topoisomerase II inhibitor
			IOX-2	JAK2		UNC1215	L3MBTL3 inhibitor		AT-406	XIAP, cIAP1, cIAP2 inhibitor
			GSK-J4	Akt		SGC0946	DOT1L inhibitor		Icotinib	EGFR inhibitor
			UNC1215	PHD2		UNC0642	G9a/GLP inhibitor		Alectinib	ALK (incl gatekeeper mut) inhib
			SGC0946	JMJD3 (histone demethylase)		GSK343	EZH2 inhibitor		A-1210477	MCL-1 inhibitor
			UNC0642	L3MBTL3		UNC0638	G9a/GLP inhibitor		PAC-1	procaspase-3 activator
			GSK343	DOT1L		C646	p300/CREB-binding protein (CBP) inhibitor		Nelarabine	Nucleoside analog, DNA, RNA synth inhibitor
			UNC0638	G9a/GLP		8-chloro-adenosine	Nucleoside analog, RNA synthesis inhibitor		Dacomitinib	pan-HER inhibitor
			C646	EZH2		8-amino-adenosine	Nucleoside analog, RNA synthesis inhibitor		Tofacitinib	JAK3, JAK2(V617F) inhibitor
			8-chloro-adenosine	G9a/GLP		Stattic	STAT3 SH2 domain inhibitor		Iniparib	PARP inhibitor
			8-amino-adenosine	p300/CREB-binding protein (CBP)		AZ-23	Trk inhibitor		Temsirolimus	binds FKBP12, causes inhibition of mTORC1
			Stattic	Nucleoside analog, RNA synthesis inhibitor		Rocilinostat	HDAC-6 selective inhibitor		XL-647	EGFR, ERBB2, VEGFR, EPHB4
			Pomalidomide	Nucleoside analog, RNA synthesis inhibitor		ASP3026	ALK inhibitor		Abemaciclib	CDK4 and 6 inhibitor
			ARN 509	STAT3 SH2 domain		Alectinib	ALK (incl gatekeeper mut) inhib		Azacitidine	Nucleoside analog DNA methyl transferase inhibitor
			SCH772984			GSK-1838705A	IGF1R, INSR, ALK inhib		Poziotinib	pan-HER inhibitor
						GSK-1904529A	IGF1R, INSR inhib		Vinorelbine	Mitotic inhibitor. Vinca alkaloid microtubule depolymerizer
						SP600125	pan-JNK inhibitor		FG-4592	HIF prolyl hydroxylase inhibitor
						Ganetespib	HSP90 inhibitor		Afatinib	EGFR inhibitor
						TRAM-34	intermediate-conductance Ca2+-activated K+ channel inh.		Dovitinib	FGFR inhibitor
						Pracinostat	HDAC inhibitor		Atorvastatin	HMG CoA reductase inhibitor
						AR-42	HDAC inhibitor		BMS863233	Cdc7 inhibitor
						Lonafarnib	Farnesyl transferase inhibitor		Deferoxamine	Iron chelator
						Alpelisib	PI3Kalpha inhibitor		Capmatinib	MET inhibitor
						Baricitinib	JAK inhibitor		PF-00562271	FAK inhibitor
						BX-912	PDK1 inhib		Sotrastaurin	PKC inhibitor
						AZD-5363	AKT inhibitor		Ibrutinib	Btk inhibitor
						CUDC-305	HSP90 inhibitor		AZD-1080	GSK3 inhibitor
						Oprozomib	proteasome (20 S) inhibitor		Decitabine	Nucleoside analog DNA methyl transferase inhibitor
						Fedratinib	JAK2-selective inhibitor		KD025	ROCK2 inhibitor
						PF-03758309	PAK inhibitor		Varlitinib	EGFR HER2 inhibitor
						GSK-2334470	PDK1 inhibitor		Vatalanib	VEGFR-1 & -2 inhibitor
						Pomalidomide	Immunomodulatory agent, anti-angiogenic		Megestrol acetate	Progestogen
						Bafetinib	Abl, Lyn inhibitor		GSK2656157	PERK inhibitor
						Orteronel	CYP17A1, androgen synth inhib.		BI 2536	PLK1 inhibitor
						AZD-8330	MEK1/2 inhibitor		PF-3845	FAAH inhibitor
						BMS-599626	Pan-HER inhibitor		Itraconazole	antifungal, hedgehog signaling inhibitor
						EPZ-5687	EZH2 inhibitor		BMS-777607	Met, Axl, Ron and Tyro3 inhibitor
						LY-2874455	FGFR inhibitor		PF-04708671	p70S6K inhibitor
						ARN 509	AR antagonist		Fingolimod	S1PR antagonist
						Tideglusib	GSK3 inhibitor		Raloxifene	Selective estrogen receptor modulator
						SGI-1776	PIM kinase inhibitor		MK-8776	CHEK1 inhibitor
						Rigosertib	Ras-Raf interaction inhibitor		Vemurafenib	B-Raf(V600E) inhibitor
						Milciclib	CDK2 inhibitor		Tosedostat	Aminopeptidase inhibitor
						Lenvatinib	VEGFR inhibitor		KU-60019	ATM inhibitor
						Duvelisib	PI3K inhibitor		JNJ-38877605	MET inhibitor
						Icotinib	EGFR inhibitor		Lasofoxifene	Selective estrogen receptor modulator
						Cilengitide	alphaVbeta3 integrin inhibitor		Sorafenib	B-Raf, FGFR-1, VEGFR-2 & -3, PDGFR-beta, KIT, and FLT3 inhib
						Apatinib	VEGFR inhibitor		Tucatinib	HER2 inhibitor
						Brigatinib	ALK, FER, ROS, FLT3 inhibitor		Rebastinib	Allosteric ABL, FLT3, TIE2, TRKA inhibitor
						Amuvatinib	Broad spectrum TK inhib		Encorafenib	B-RAF(V600E)
						SCH772984	ERK1 & 2 inhibitor		Carmustine	Alkylating agent
						Semaxanib	VEGFR inhibitor		BCI	Dusp6 inhibitor
						Pelitinib	EGFR inhibitor		AT13148	p70S6K, PKA, ROCK (AKT) inhibitor
						Telatinib	VEGFR, KIT, PDGFR inhibitor		Osimertinib	EGFR(L858R/T790M) inhibitor
						Triciribine	AKT inhibitor		Tamoxifen	Estrogen receptor antagonist
						Tozasertib	pan-Aurora inhibitor		Pentostatin	Antimetabolite, Purine analog
						Varlitinib	EGFR HER2 inhibitor		Rabusertib	Chk1 inhibitor
						Golvatinib	MET, VEGFR2 inhibitor		VER 155008	HSP70 inhibitor
						Sapitinib	Pan-HER inhibitor		GSK2830371	Wip1 inhibitor
						NVP-AEE788	EGFR, VEGFR, ABL, SRC inhibitor		PF-4800567	CK1epsilon inhibitor
						AT7519	CDK1, 2, 4, 6 and 9 inhibitor		Palomid-529	AKT, MTOR, PI3K inhibitor
						NVP-BGT226	PI3K/mTOR inhibitor		SN-38	Active metabolite of irinotecan. Topoisomerase I inhibitor
						BMS-777607	Met, Axl, Ron and Tyro3 inhibitor		Vinblastine	Mitotic inhibitor. Vinca alkaloid microtubule depolymerizer
						Abemaciclib	CDK4 and 6 inhibitor		Bentamapimod	JNK inhibitor
						Ceritinib	ALK inhibitor		Volasertib	PLK1 inhibitor
						AGI-5198	IDH1 R132H/R132C inhibitor		Linifanib	VEGFR, PDGFR, CSF-1R, FLT3 inhibitor
						VX 745	p38MAPK inhibitor		Allopurinol	Xanthine oxidase inhibitor
						XL-647	EGFR, ERBB2, VEGFR, EPHB4		ARN 509	AR antagonist
						TAK-960	PLK1 inhibitor		Stattic	STAT3 SH2 domain inhibitor
						Hydroxyfasudil	ROCK, PKA, PKG, PRK inhibitor		Ruboxistaurin	PKCbeta inhibitor
						Lucitanib	FGFR1, VEGFR inhibitor		RD162	AR antagonist
						PD184352	MEK1/2 inhibitor		Apatinib	VEGFR inhibitor
						ENMD-2076	pan-Aurora inhibitor		OSI-930	KIT, VEGFR inhibitor
						MK-2461	MET inhibitor		Hydroxyurea	Antineoplastic agent
						PD0325901	MEK1/2 inhibitor		Tacedinaline	HDAC inhibitor
						PH-797804	p38MAPK inhibitor		Finasteride	type II 5-alpha reductase inhibitor
						TAK-715	p38MAPK inhibitor		Fulvestrant	Estrogen receptor antagonist
						TG100-115	PI3K gamma/delta inhibitor		Sonidegib	Smothened (Hh) inhib
						AMG-208	MET inhibitor		Orantinib	KDR, FGFR, PDGFR inhibitor
						AMG-900	pan-Aurora inhibitor		Busulfan	Alkylating antineoplastic agent
						ARRY-380	HER2 inhibitor		Rucaparib	PARP inhibitor
						GSK-1070916	AURb, AURc inhibitor		NVP-BGJ398	FGFR inhibitor
						GSK-461364	PLK1 inhibitor		Epacadostat	IDO inhibitor
						NVP-INC280	MET inhibitor		ML323	USP1-UAF1 inhibitor
						OSI-930	KIT, VEGFR inhibitor		Simvastatin	HMG CoA reductase inhibitor
						Palomid-529	AKT, MTOR, PI3K inhibitor		IOX-1	2-Oxoglutarate Oxygenase Inhibitor
						PF-00562271	FAK inhibitor		Pipobroman	Alkylating agent
						PF-03814735	AURa, AURb inhibitor		Tideglusib	GSK3 inhibitor
						Gedatolisib	PI3K/mTOR inhibitor		TAK-285	HER2 inhibitor
						SNS-314	AURa, AURb inhibitor		Valproic acid	HDAC inhibitor
						TAK-285	HER2 inhibitor		Bicalutamide	Nonsteriodal antiandrogen
						CEP-32496	BRAF inhibitor		PCI-34051	HDAC8 inhibitor
						IOX-1	2-Oxoglutarate Oxygenase Inhibitor		4-hydroxytamoxifen	Selective estrogen receptor modulator
						MLN-8054	AURa AURb FLT3 KIT (PDGFR)		Lapatinib	HER2, EGFR inhibitor
						KW-2449	AURa AURb FLT3 inhibitor		Tepotinib	c-Met inhibitor
						KRN-633	VEGFR inhibitor		Brivanib	VEGFR inhibitor
						PHA-793887	CDK inhibitor		Galunisertib	TGF-B/Smad inhibitor
						AZD-6482	PI3Kbeta-selective inhibitor		IRAK1/4 inhibitor	IRAK1/4 inhibitor
						GSK-1059615	PI3K/mTOR inhibitor		Enzastaurin	PKCbeta inhibitor
						CYC-116	Aurora and VEGFR2 inhibitor		PF-04217903	MET inhibitor
						CP-724714	EGFR ERBB2 inhibitor		AMG-900	pan-Aurora inhibitor
						SGX-523	MET inhibitor		AMG-208	MET inhibitor
						JNJ-38877605	MET inhibitor		CPI-613	pyruvate dehydrogenase, alpha-ketoglutarate dehydrogenase inhibitor
						GSK-690693	AKT, PKA, PKC inhibitor		Metformin	AMPK activator
						OSU-03012	PDPK1 inhibitor		1-methyl-D-tryptophan	Indolamine 2,3-dioxygenase 1 and 2 inhibitor
						NVP-AEW541	IGF1R inhibitor		Methotrexate	Antimetabolite, Anti-folate agent
						PF-04217903	MET inhibitor		Pemetrexed	Dihydrofolate reductase inhibitor
						AZD-1080	GSK3 inhibitor		Estramustine	Alkylating agent
						RG-7603	PI3K inhibitor, pan-class I		SGX-523	MET inhibitor
						MK-8776	CHEK1 inhibitor		Lovastatin	HMG-CoA reductase inhibitor
						PKI-402	PI3K/mTOR inhibitor		Plerixafor	CXCR4 antagonist
						CH-5132799	PI3K inhibitor, pan-class I		MK-8745	Aurora A inhibitor
						AZD-5438	CDK1,2,9 inhibitor		Melphalan	Nitrogen mustard alkylating agent
						Silmitasertib	CSNK2A1 inhibitor		Arsenic(III) oxide	Thioredoxin reductase inhibitor, cytotoxic chemotherapeutic
						Mubritinib	ERBB2 inhibitor		Uramustine	Alkylating agent
						AZD-8186	PI3Kbeta inhibitor		Thio-TEPA	Alkylating agent
						GDC-0623	MEK1/2 inhibitor		Mitotane	Antineoplastic agent
						Talmapimod	p38MAPK alpha selective inhibitor		Ifosfamide	Nitrogen mustard alkylating agent
						Birinapant	IAPs, SMAC mimetic		Capecitabine	5-FU prodrug
						LCL161	IAPs, SMAC mimetic		Altretamine	Formaldehyde release, alkylating agent
						Tazemetostat	EZH2 inhibitor		Lomustine	Alkylating nitrosourea compound
						deltarasin	Ras-PDEdelta inhibitor		Procarbazine	Alkylating agent
						Pinometostat	DOT1L inhibitor		Cyclophosphamide	Alkylating agent
						PHA 408	IKK-2 inhibitor		Floxuridine	Antimetabolite, Analog of 5-fluorouracil
						PS-1145	IKK-2 inhibitor		Streptozocin	Alkylating glucosamine-nitrosourea agent
						KU-60019	ATM inhibitor		Pinometostat	DOT1L inhibitor
						TPCA-1	IKK-2 inhibitor		EPZ-5687	EZH2 inhibitor
						XL019	JAK2 inhibitor		GSK2801	BAZ2B/A bromodomain inhibitor
						Selinexor	CRM1 inhibitor		Rofecoxib	COX-2 inhibitor
						IRAK1/4 inhibitor	IRAK1/4 inhibitor		Tretinoin	Retinoic acid receptor agonist
						GSK2801	BAZ2B/A bromodomain inhibitor		UNC1215	L3MBTL3 inhibitor
						SGC-CBP30	CREBBP/EP300 bromodomain inhibitor		XAV-939	Tankyrase-1 and -2
						TH588	MTH1 inhibitor		Celecoxib	Selective COX-2 inhibitor
						NSC348884	NPM1 oligomerization inhibitor		Thalidomide	Immunosuppresant
						VGX-1027	Immunomodulator		Tarenflurbil	Gamma-secretase inhibitor
						OTX015	BET family inhibitor		Vismodegib	Smothened (Hh) inhibitor
						Encorafenib	B-RAF(V600E)		Anagrelide	PDE-3, PLA2 inhibitor
						URB597	FAAH inhibitor		Varespladib	Secretory phospholipase A2 inhibitor
						MK-8745	Aurora A inhibitor		Nilutamide	Nonsteroidal antiandrogen
						NLG919	IDO inhibitor		Letrozole	Aromatase inhibitor
						NVP-LGK974	PORCN inhibitor		Goserelin	Gonadotropin releasing hormone superagonist
						ONX-0914	LMP7 (immunoproteasome)		Abiraterone	P450 17alpha-hydroxylase-17,20-lyase inhibitor
						RGFP966	HDAC3 inhibitor		NVP-LGK974	PORCN inhibitor
						NMS-873	p97/VCP inhibitor		Levamisole	Immunomodulatory agent
						AZ191	DYRK1A inhibitor		NLG919	IDO inhibitor
						Ribociclib	CDK4/6 inhibitor		Flutamide	Nonsteroidal antiandrogen
						Triapine	ribonucleotide reductase inhibitor		Orteronel	CYP17A1, androgen synth inhib.
						VE-821	ATR inihibitor		Enzalutamide	AR antagonist
						Pacritinib	FLT3/JAK2		Pomalidomide	Immunomodulatory agent, anti-angiogenic
						Tanzisertib	JNK1, 2, 3 inhibitor		Aminoglutethimide	Anti-steroid, aromatase inhibitor
						GSK923295	CENP-E inhibitor		Cilengitide	alphaVbeta3 integrin inhibitor
						Bentamapimod	JNK inhibitor		Anastrozole	Aromatase inhibitor
						Idasanutlin	MDM2 inhibitor		Bimatoprost	Prostaglandin analog
						Aldoxorubicin	Topo II, albumin		Pilocarpine	Non-selective muscarinic receptor agonist
						Filanesib	KSP/Eg5 inhibitor		15D-PGJ2	Endogenous PPARŒ≥ ligand, prostaglandin, NFkB signaling inhibitor
						AGI-6780	IDH2-R140Q inhibitor		MK-0752	gamma-secretase/notch inhibitor
						Talazoparib	PARP1/2 inhibitor		TRAM-34	intermediate-conductance Ca2+-activated K+ channel inh.
						Tasquinimod	S100A9, immunomodulatory, anti-angiogenic		Lenalidomide	Immunomodulatory
						Resminostat	HDAC1, 3, 6 inhibitor		GNE-7915	LRRK2 inhibitor
						WEHI-539	Bcl-XL inhibitor		TEW-7197	TGF-Œ≤ receptor ALK4/ALK5 inhibitor
						Cobimetinib	MEK1/2 inhibitor		PF-06463922	ALK, ROS1 inhibitor
						AZD1208	PIM1, 2, 3 kinase inhibitor		Marimastat	MMP-9, MMP-1, MMP-2, MMP-14, MMP-7 inhibitor
						BGB324	Axl inhibitor		EPZ015666	PRMT5 inhibitor
						BMS-911543	JAK2 inhibitor		Raltitrexed	DHFR/GARFT/thymidylate synthase inhibitor
						Voxtalisib	mTOR/PI3K inhibitor		ABT-751	Mitotic inhibitor. Colchicine site binding microtubule depolymerizer.
						Pilaralisib	PI3K inhibitor. Pan-class I		GSK343	EZH2 inhibitor
						CUDC-907	HDAC1/2/3/10, PI3Kalpha inhibitor		Chlorambucil	Nitrogen mustard alkylating agent
						Sepantronium bromide	Survivin inhibitor		Pravastatin	HMG CoA reductase inhibitor
									Prednisone	Immunomodulatory agent
									Glasdegib	Smo inhibitor
									IOX-2	PHD2 inhibitor
									Crizotinib	ALK, c-Met inhibitor
									Temozolomide	Alkylating agent
									AZD1152-HQPA	Aurora B inhibitor
									TAK-960	PLK1 inhibitor
									AGI-6780	IDH2-R140Q inhibitor
									VGX-1027	Immunomodulator
									Tasquinimod	S100A9, immunomodulatory, anti-angiogenic
									VE-821	ATR inihibitor
									AZD7545	PDHK inhibitor
									GNE-0877	LRRK2 inhibitor
									StemRegenin 1	AHR antagonist, stem cell regenerating
									URB597	FAAH inhibitor
									deltarasin	Ras-PDEdelta inhibitor
									Niraparib	PARP inhibitor
									Disulfiram	alcohol dehydrogenase inhibitor
									Tacrolimus	Binds FKBP12, causes inhibition of calcineurin
									AT7519	CDK1, 2, 4, 6 and 9 inhibitor
									Perifosine	AKT/PI3K inhibitor
									Cytarabine	Antimetabolite, interferes with DNA synthesis
									Toremifene	selective estrogen receptor modulator
									Tazemetostat	EZH2 inhibitor
									Chloroquine	Antimalaria agent, chemo/radio sensitizer
									Imiquimod	Immunomodulatory agent, TLR7 agonist
									Seliciclib	CDK2/7/9 inhibitor
									Irinotecan	Topoisomerase I inhibitor. Camptothecin prodrug analog
									KX2-391	non-ATP competitive Src inhibitor
									AGI-5198	IDH1 R132H/R132C inhibitor
									Pyridoclax	MCL-1 inhibitor
									Triapine	ribonucleotide reductase inhibitor
									TH588	MTH1 inhibitor
									OSU-03012	PDPK1 inhibitor
									Darapladib	lipoprotein-associated phospholipase A2 inhibitor
									Ixabepilone	Mitotic inhibitor. Epothilone microtubule stabilizer.
									Clofarabine	Antimetabolite, Purine analog
									Mitomycin C	Antineoplastic anatibiotic, DNA crosslinker
									NSC348884	NPM1 oligomerization inhibitor
									Indibulin	Mitoric inhibitor. Microtubule depolymerizer
									Galiellalactone	STAT3-DNA interaction inhibitor
									2-methoxyestradiol	Angiogenesis inhibitor
									Crenolanib	PDGFRA and PDGFRB inhibitor
									SNS-314	AURa, AURb inhibitor
									GSK2879552	LSD1 inhibitor
									GSK-461364	PLK1 inhibitor
									Obatoclax	Bcl-2 family inhibitor
									8-amino-adenosine	Nucleoside analog, RNA synthesis inhibitor
									Camptothecin	Topoisomerase I inhibitor
									GSK269962	ROCK1 and ROCK2 inhibitor
									Talazoparib	PARP1/2 inhibitor
									Prexasertib	Chk1 inhibitor
									Plicamycin	RNA synthesis inhibitor
									GSK923295	CENP-E inhibitor
									Topotecan	Topoisomerase I inhibitor. Camptothecin analog
									Cladribine	Antimetabolite, Purine analog
									Mechlorethamine	Nitrogen mustard alkylating agent
									Gemcitabine	Antimetabolite, Nucleoside analog
									SB 743921	Mitotic inhibitor. Eg5/KSP inhibitor
									UMI-77	MCL1 inhibitor
									Cabazitaxel	Taxane microtubule stabilizer, antimitotic
									Paclitaxel	Mitotic inhibitor, taxane microtubule stabilizer
									Patupilone	Mitotic inhibitor, epothilone microtubule stabilizer
									Filanesib	KSP/Eg5 inhibitor
									Docetaxel	Mitotic inhibitor, taxane microtubule stabilizer

## Sheet: common_drugs
DRUG_NAME	TARGETS
Abiraterone	CYP17
ABT-751	Tubulin beta
Afatinib	EGFR/HER2
Alisertib	Aurora A
Allopurinol	Xanthine dehydrogenase/oxidase
Altretamine	DNA (other/unknown)
Alvespimycin	HSP90
Alvocidib	Cdk4/6/8/9
Aminoglutethimide	Aromatase enzyme/P450scc
Amonafide	DNA topoisomerase 2/DNA (intercalation)
Anagrelide	cGMP-inhibited 3',5'-cyclic phosphodiesterase A
Anastrozole	Aromatase enzyme
AT9283	Aurora A/B, JAK2/3
Axitinib	VEGFR1/2/3
AZ 3146	MPS1
Azacitidine	DNA (cytosine-5)-methyltransferase 1
AZD1152-HQPA	Aurora B
AZD8055	mTORC1/2
Belinostat	HDAC
Bexarotene	Retinoic acid receptor RXR-alpha/beta/gamma
BI 2536	Plk1/2/3
BIIB021	HSP90
Bimatoprost	Prostaglandin receptor
Bleomycin	DNA, DNA ligase 1/3
BMS-754807	IGF-1R/Insulin receptor
Bortezomib	26S Proteasome
Bosutinib	Src/Abl
Bryostatin 1	PKC
Busulfan	DNA (cross-linking/alkylation)
Canertinib	erbB-1/2/3/4
Capecitabine	Thymidylate synthase
Carfilzomib	20S proteasome
Carmustine	Glutathione reductase, mitochondrial
Celecoxib	COX-2
Chlorambucil	DNA (cross-linking/alkylation)
Cladribine	DNA
Clofarabine	DNA
Crizotinib	ALK/c-Met/RON
CUDC-101	HDAC/HER2/EGFR
Cyclophosphamide	DNA (cross-linking/alkylation)
Dacarbazine	DNA (cross-linking/alkylation)
Dactinomycin	DNA (RNA synthesis inhibition)
Danusertib	Aurora A/B/C/BCR-ABL/RET/TrkA/FGFR1
Dasatinib	BCR-ABL
Daunorubicin	DNA (intercalation)
Decitabine	DNA (cytosine-5)-methyltransferase 1
Dexamethasone	Glucocorticoid receptor
Docetaxel	Tubulin beta-1 chain, Bcl-2
Dovitinib	FGFR1-3, VEGFR1-3, PDGFRβ
Doxorubicin	Topoisomerase II
Entinostat	HDAC1/3
Enzastaurin	PKC
Erlotinib	EGFR
Etoposide	DNA topoisomerase 2-alpha
Everolimus	mTOR
Exemestane	Aromatase enzyme
Finasteride	3-oxo-5-alpha-steroid 4-dehydrogenase 1/2
Fingolimod	sphingosine 1-phosphate receptor
Floxuridine	Thymidylate synthase
Fludarabine	Ribonucleoside-diphosphate reductase large subunit
Fluorouracil	Thymidylate synthase, DNA, RNA
Flutamide	Androgen receptor
Foretinib	MET, VEGFR2, PDGFRβ, Tie-2, RON, Kit, FLT3
Fulvestrant	Estrogen receptor
Gefitinib	EGFR
Gemcitabine	DNA, Thymidylate synthase
Hydroxyurea	Ribonucleoside-diphosphate reductase large subunit
Idarubicin	DNA intercalation, DNA topoisomerase 2-alpha
Ifosfamide	DNA (other/unknown)
Imatinib	BCR-ABL
Imiquimod	Toll-like receptor 7/8
Indibulin	Tubulin alpha
Irinotecan	DNA topoisomerase I
Ixabepilone	Tubulin beta-3 chain
Lapatinib	EGFR, HER2
Lenalidomide	Tumor necrosis factor ligand superfamily member 1/COX-2
Lestaurtinib	TrkA/B/C, FLT3, JAK2
Letrozole	Aromatase enzyme
Linsitinib	IGF-1R, Insulin receptor
Masitinib	KIT, PDGFR, FAK
Mercaptopurine	Hypoxanthine-guanine phosphoribosyltransferase
Methotrexate	Dihydrofolate reductase
Methylprednisolone	Glucocorticoid receptor
Midostaurin	FLT3, cKit, VEGFR2, PDGFR, PKC
Mitomycin C	DNA (cross-linking/alkylation)
Mitotane	Mechanism unknown
Mitoxantrone	DNA (intercalation), DNA topoisomerase 2-alpha
MK-2206	Akt1
Motesanib	VEGFR1-3, PDGFR, KIT
Navitoclax	BCL-2/x/w
Nelarabine	DNA, DNA polymerase alpha catalytic subunit
Nilotinib	BCR-ABL
Nilutamide	Androgen receptor
Obatoclax	BCL-2
Olaparib	PARP1/2
OSI-027	mTORC1/2
Paclitaxel	Tubulin beta-1 chain, BCL-2
Panobinostat	HDAC 1-11
Pazopanib	VEGFR1/2/3, PDGFRα/β, KIT
Pentostatin	Adenosine deaminase
PF-04691502	mTOR/PI3K
Pictilisib	PI3K
Pilocarpine	Muscarinic acetylcholine receptor M1/2/3
Pipobroman	DNA (cross-linking/alkylation)
Plicamycin	DNA (RNA synthesis inhibition)
Prednisolone	Glucocorticoid receptor
Prednisone	Glucocorticoid receptor
Procarbazine	DNA (cross-linking/alkylation)
Quizartinib	FLT3
Refametinib	MEK1/2
Regorafenib	cKit, VEGFR1-3, BRAF, RET, PDGFRβ
Rucaparib	PARP1
Saracatinib	Src, Abl, VEGFR2, FGFR, cKit
Selumetinib	MEK1/2
Serdemetan	HDM2
SNS-032	Cdk2/7/9
Sorafenib	CRAF, BRAF, BRAF (mutated), KIT, RET, FLT3, PDGFRβ, VEGFR1/2/3
Sotrastaurin	PKC
Streptozocin	DNA (cross-linking/alkylation)
Sunitinib	PDGFRα/β, VEGFR1/2/3, KIT, FLT3, CSF-1R, RET
Tacedinaline	HDAC
Tacrolimus	FK506-binding protein 1A
Tandutinib	FLT3, KIT, PDGFR
Tarenflurbil	Gamma-secretase
Temozolomide	DNA (cross-linking/alkylation)
Temsirolimus	mTOR
Teniposide	DNA topoisomerase 2-alpha
Thalidomide	Prostaglandin G/H synthase 2 TNF-alpha FGFR2 DNA (intercalation)
Thioguanine	DNA (intercalation)
Tofacitinib	JAK2/3
Topotecan	DNA topoisomerase I, DNA (intercalation)
Trametinib	MEK1/2
Tretinoin	Retinoic acid receptor
UCN-01	PKC/Chk1/PDK1
Valrubicin	DNA (intercalation), DNA topoisomerase 2-alpha
Vandetanib	VEGFR, EGFR, RET
Vatalanib	VEGFR1/2/3, PDGFR, KIT
Veliparib	PARP1/2
Vemurafenib	BRAF (V600E)
Vinblastine	Tubulin chain (antagonist)
Vismodegib	Smo
Vorinostat	HDAC 1-3/6
XAV-939	TNKS1/2

## Sheet: DSS
DRUG_NAME	Mechanism.Targets	Ly-BP RUNX1 p.R204Q	Mye-BP RUNX1 p.R162K	Mye-BP RUNX1 p.K117*	Mye-BP RUNX1 p.R107C	Ly-BP RUNX1 wild-1	My-BP RUNX1 wild-2	My-BP RUNX1 wild-3	My-BP RUNX1 wild-4
Abiraterone	CYP17	0	0	0	1.5	0	0	0	0
ABT-751	Tubulin beta	6.427094	9.8846	10.9	5.6	5.6	7.355124	3.0318	0.13
Afatinib	EGFR/HER2	0	2.5977	3.6	0	2.5	0	2.6115	2.02
Alisertib	Aurora A	0.602353	18.689	11.1	8.6	4.5	12.5664	2.8021	1.29
Allopurinol	Xanthine dehydrogenase/oxidase	0	0.0012	0	0	0.6	0	0	0.22
Altretamine	DNA (other/unknown)	0	0	0	0	0	0	0	0
Alvespimycin	HSP90	12.82899	18.6039	17	15.7	15.4	14.55715	4.9828	12.27
Alvocidib	Cdk4/6/8/9	14.823	20.3966	24	23.1	23.2	17.08847	17.5038	16.54
Aminoglutethimide	Aromatase enzyme/P450scc	0	0	0	0	0	0	0.5254	0
Amonafide	DNA topoisomerase 2/DNA (intercalation)	10.44149	9.3478	9.1	9.1	10.4	7.346603	3.9505	1.14
Anagrelide	cGMP-inhibited 3'.5'-cyclic phosphodiesterase A	0	0	0	0	0	0	0	0
Anastrozole	Aromatase enzyme	0	0	0	0	0	0	0	0
AT9283	Aurora A/B. JAK2/3	0	6.9396	8.2	0	3.9	2.286503	0	1.12
Axitinib	VEGFR1/2/3	19.97681	19.5622	8.2	13.1	8.3	7.942524	0.5221	6.16
AZ 3146	MPS1	0.7926641	4.6217	4.1	3	9.6	1.409142	4.407	0
Azacitidine	DNA (cytosine-5)-methyltransferase 1	0.9990681	5.2925	3.7	0	2.1	1.764912	0	0
AZD1152-HQPA	Aurora B	3.670308	12.9494	6.6	4.8	0	7.280986	0	0.64
AZD8055	mTORC1/2	25.3488	24.7311	27.5	12	19.4	17.60452	10.2502	6.18
Belinostat	HDAC	25.89429	20.8377	20.4	23.5	21.3	16.50398	16.833	10.64
Bexarotene	Retinoic acid receptor RXR-alpha/beta/gamma	4.203776	9.0595	0	0.4	6.4	0	0	4.35
BI 2536	Plk1/2/3	9.168362	19.1912	16.7	8.5	9.4	12.89397	4.2528	6.93
BIIB021	HSP90	15.57816	23.9322	22.3	21.1	20.9	20.50861	4.8498	11.45
Bimatoprost	Prostaglandin receptor	0	0	0	0	0	0	0	0
Bleomycin	DNA. DNA ligase 1/3	9.344555	2.6764	4.9	3.5	9.3	2.101327	0	0
BMS-754807	IGF-1R/Insulin receptor	8.362869	14.4789	9.2	8.6	12.3	5.210192	6.589	0.24
Bortezomib	26S Proteasome	15.10559	29.596	29.1	29.1	29.3	24.66924	22.1534	36
Bosutinib	Src/Abl	2.197978	32.0528	10.1	10.9	16.7	9.524418	7.0699	9.16
Bryostatin 1	PKC	0	0	25.4	0	8.4	10.31372	3.8447	0
Busulfan	DNA (cross-linking/alkylation)	0	1.9364	0.4	2.2	0.6	0	0	0
Canertinib	erbB-1/2/3/4	9.781197	13.0371	10.8	11.6	11.3	7.361374	7.8473	9.270001
Capecitabine	Thymidylate synthase	0	0	0	0	0	0	0	0
Carfilzomib	20S proteasome	31.71475	31.1159	29.7	30.7	32.4	25.4187	27.1193	34.11
Carmustine	Glutathione reductase. mitochondrial	0	0	0	0.7	0.9	0	0	0
Celecoxib	COX-2	0	0.0478	2.7	0	0	0	0	0
Chlorambucil	DNA (cross-linking/alkylation)	0.7216861	0.744	0.4	2.6	0.3	1.104557	0.0873	0.5
Cladribine	DNA	10.84622	17.3259	15.9	20.8	6.6	12.25405	7.0427	21.79
Clofarabine	DNA	32.85169	28.7161	26.1	28.6	18.1	24.38051	17.8865	21.27
Crizotinib	ALK/c-Met/RON	0	4.3197	4.2	2.2	1.1	0	0	4.1
CUDC-101	HDAC/HER2/EGFR	22.17743	20.5198	19.6	19	16.7	17.49456	8.555	9.63
Cyclophosphamide	DNA (cross-linking/alkylation)	0	0.0041	0	0	0	0	0	0
Dacarbazine	DNA (cross-linking/alkylation)	0	0	2.4	0	2.8	0	0	0
Dactinomycin	DNA (RNA synthesis inhibition)	18.21771	24.6308	30.5	28.2	36.7	25.50682	14.3661	26.44
Danusertib	Aurora A/B/C/BCR-ABL/RET/TrkA/FGFR1	21.3895	24.2633	10	11.7	16.4	11.5639	3.8637	4.48
Dasatinib	BCR-ABL	0	36.6336	13.1	12.7	12.8	21.46481	6.3888	22.48
Daunorubicin	DNA (intercalation)	10.58219	15.3442	11.7	19.9	15.9	15.7833	9.9408	22.61
Decitabine	DNA (cytosine-5)-methyltransferase 1	3.290107	10.8741	3.1	1.4	2.1	0	1.5432	2.7
Dexamethasone	Glucocorticoid receptor	26.16989	6.2383	20.2	0.8	29.5	0	2.2804	3.61
Docetaxel	Tubulin beta-1 chain. Bcl-2	7.962752	21.3059	25	3.3	0	17.096	0	3.63
Dovitinib	FGFR1-3. VEGFR1-3. PDGFRβ	0	0	1.1	2.3	1.6	0	0.3694	0
Doxorubicin	Topoisomerase II	6.852161	9.678001	9.9	10.8	10.4	11.69479	6.6799	20.49
Entinostat	HDAC1/3	17.43663	10.3795	11.6	11.1	9.7	10.5389	5.8538	5.23
Enzastaurin	PKC	0	0	1.4	0	0	0	0	0
Erlotinib	EGFR	0	6.0336	5.1	2.1	7	0	0.4028	0.73
Etoposide	DNA topoisomerase 2-alpha	10.44522	11.5075	5.1	8	5.4	11.8916	1.7371	3.4
Everolimus	mTOR	1.202707	12.7141	13.1	0	4.8	6.93855	4.1565	0
Exemestane	Aromatase enzyme	0	2.8013	4.6	0	3.8	0	0	0
Finasteride	3-oxo-5-alpha-steroid 4-dehydrogenase 1/2	0	0.1615	0	2.2	0.5	0	0	0
Fingolimod	sphingosine 1-phosphate receptor	3.755536	8.3414	9.6	7.6	7.9	5.788174	7.1077	2.73
Floxuridine	Thymidylate synthase	0	6.184	8.1	0	0	10.53864	0	0
Fludarabine	Ribonucleoside-diphosphate reductase large subunit	18.03207	13.6144	14.5	17.8	16.5	5.278643	7.9431	11.39
Fluorouracil	Thymidylate synthase. DNA. RNA	0	0.0195	1.6	0.9	3.1	0	0	0
Flutamide	Androgen receptor	0	1.6369	0	0	0	0	0	0
Foretinib	MET. VEGFR2. PDGFRβ. Tie-2. RON. Kit. FLT3	8.686068	13.5974	4	4.6	10.3	1.275271	4.0581	8.71
Fulvestrant	Estrogen receptor	0	0.6863	0	0	0.5	0	0.1552	0
Gefitinib	EGFR	0	3.1088	5.2	1.5	6.6	0	1.4938	0
Gemcitabine	DNA. Thymidylate synthase	0	22.4167	21.4	5.1	1.5	16.27438	3.3575	5.45
Hydroxyurea	Ribonucleoside-diphosphate reductase large subunit	0	0	0.3	0	0.5	0	0	0
Idarubicin	DNA intercalation. DNA topoisomerase 2-alpha	26.24477	14.8257	15.2	28.2	23.2	20.98639	13.95	23.25
Ifosfamide	DNA (other/unknown)	0	0	0	0	0	0	0	0
Imatinib	BCR-ABL	0	19.2203	6	7.7	5.5	5.406575	2.9348	9.68
Imiquimod	Toll-like receptor 7/8	0	0	2.4	0	0.2	0	0	0
Indibulin	Tubulin alpha	5.003688	12.8422	7.6	0	0	2.075551	0.2804	0
Irinotecan	DNA topoisomerase I	7.868546	12.8082	8.6	7	0	8.647783	2.5845	2.52
Ixabepilone	Tubulin beta-3 chain	0	5.3559	6.1	3.2	0	1.041285	0	0
Lapatinib	EGFR. HER2	0	0	0	0	0	0	0	0
Lenalidomide	Tumor necrosis factor ligand superfamily member 1/COX-2	0	0	5.4	4.8	0	0	0.0593	0
Lestaurtinib	TrkA/B/C. FLT3. JAK2	0	3.1367	16.3	7.2	13.7	6.397595	0	10.23
Letrozole	Aromatase enzyme	0	0	0	0	0	0	0	0
Linsitinib	IGF-1R. Insulin receptor	4.781968	8.1651	3	6.5	3.2	0	1.7303	0
Masitinib	KIT. PDGFR. FAK	0	13.7945	6.6	8.4	7.4	5.807337	6.249	8.68
Mercaptopurine	Hypoxanthine-guanine phosphoribosyltransferase	0	0	0	0	2.9	0	0	0
Methotrexate	Dihydrofolate reductase	0	1.8856	1.7	0	0	7.515785	0	0
Methylprednisolone	Glucocorticoid receptor	25.46701	6.6024	14.6	4.3	25.7	2.282037	0.7476	1.34
Midostaurin	FLT3. cKit. VEGFR2. PDGFR. PKC	0	6.9118	13.4	2.5	8.5	7.690606	0.0352	3.3
Mitomycin C	DNA (cross-linking/alkylation)	11.16825	3.9521	1.1	10.8	1.2	1.462893	2.214	0
Mitotane	Mechanism unknown	0	0	0	0	0	0	0	0
Mitoxantrone	DNA (intercalation). DNA topoisomerase 2-alpha	0	7.1916	7	9.8	6.8	15.5774	1.2913	16.46
MK-2206	Akt1	11.88382	4.1889	10.5	10.3	12.4	0.3933851	4.0057	2.51
Motesanib	VEGFR1-3. PDGFR. KIT	0	0	0	2.5	3	0	0.1882	0
Navitoclax	BCL-2/x/w	20.25931	28.0981	11.4	31.2	24.9	20.02152	15.4676	18.43
Nelarabine	DNA. DNA polymerase alpha catalytic subunit	3.144256	2.1341	0	8.3	3.5	0.8789657	4.8587	3.32
Nilotinib	BCR-ABL	0	34.4919	8.1	8.6	6.8	3.200801	0	3.46
Nilutamide	Androgen receptor	0	0	0	0	0	0	0	0
Obatoclax	BCL-2	12.56332	1.7651	0	2.7	0	12.86766	3.4608	10.62
Olaparib	PARP1/2	0	4.8791	5.4	3.7	2.9	2.925501	0.2874	0
OSI-027	mTORC1/2	18.53021	11.8088	7.8	8.4	7.2	5.238171	4.8112	3.46
Paclitaxel	Tubulin beta-1 chain. BCL-2	1.682066	19.8367	22.7	8.1	0	16.00489	3.6893	6.08
Panobinostat	HDAC 1-11	30.24233	21.4943	22.5	29.4	23.3	20.01874	20.55	22.91
Pazopanib	VEGFR1/2/3. PDGFRα/β. KIT	0	5.8042	3.6	3.8	11.6	0	2.1834	2.65
Pentostatin	Adenosine deaminase	6.240087	0	2.2	0	1.7	1.77479	0	0
PF-04691502	mTOR/PI3K	21.70768	17.4604	23.8	19	27.2	11.47804	11.6877	11.25
Pictilisib	PI3K	13.47772	10.0984	10.9	15.5	18.1	0	10.1772	5.43
Pilocarpine	Muscarinic acetylcholine receptor M1/2/3	0	0	2	0	0	0	0	0
Pipobroman	DNA (cross-linking/alkylation)	0	0	0	0.6	0.2	0	0	0
Plicamycin	DNA (RNA synthesis inhibition)	25.75565	6.3751	12.2	23.5	6.6	22.99621	11.8527	10.6
Prednisolone	Glucocorticoid receptor	21.21461	5.8161	15.6	2.4	20.1	2.954059	0.7505	0.18
Prednisone	Glucocorticoid receptor	0	0	1.4	0	0	0	0	0
Procarbazine	DNA (cross-linking/alkylation)	0	0	0	0	0	0	0	0
Quizartinib	FLT3	0	0.0314	0.6	4.6	3.5	0	3.0421	0
Refametinib	MEK1/2	11.04009	21.0453	13.3	9.1	18.6	17.38247	3.1379	10.66
Regorafenib	cKit. VEGFR1-3. BRAF. RET. PDGFRβ	6.27891	10.5871	4.7	6.5	9.7	1.599163	0.7429	5.39
Rucaparib	PARP1	0	0.6622	0.1	3.1	1.4	1.357415	0.032	0
Saracatinib	Src. Abl. VEGFR2. FGFR. cKit	0	17.9839	6.8	8.8	5.4	5.295366	3.2728	7.03
Selumetinib	MEK1/2	12.34043	12.8475	11.8	5.8	13.9	11.1389	8.8122	3.69
Serdemetan	HDM2	0.5271356	8.3554	9.1	7.4	9.8	7.504911	8.7024	7.57
SNS-032	Cdk2/7/9	11.7834	29.0633	35	30.5	30.2	15.63694	28.9889	21.56
Sorafenib	CRAF. BRAF. BRAF (mutated). KIT. RET. FLT3. PDGFRβ. VEGFR1/2/3	0	0.005	0	3.6	0.9	0	0	4.23
Sotrastaurin	PKC	0	3.0208	5	0	2.6	0	0	0
Streptozocin	DNA (cross-linking/alkylation)	0	0	3.8	0	0	0	0	0
Sunitinib	PDGFRα/β. VEGFR1/2/3. KIT. FLT3. CSF-1R. RET	4.964515	4.9902	0.6	2.4	7	0	4.506	7.07
Tacedinaline	HDAC	0	0	1.1	1.7	0.5	0	0	0
Tacrolimus	FK506-binding protein 1A	0	0	1.1	0	0	8.112227	0	0
Tandutinib	FLT3. KIT. PDGFR	0	0.0484	1.5	2.3	5.7	0	1.0429	2.29
Tarenflurbil	Gamma-secretase	0	0	0	0	0	0	0	0
Temozolomide	DNA (cross-linking/alkylation)	0	2.4208	3.5	0	0.2	0	0	0
Temsirolimus	mTOR	2.452267	13.444	19.1	4.6	6.2	5.717598	1.3485	0
Teniposide	DNA topoisomerase 2-alpha	21.14077	25.8818	10.1	16.8	11.7	16.71137	10.5595	8.4
Thalidomide	Prostaglandin G/H synthase 2 TNF-alpha FGFR2 DNA (intercalation)	0	1.0156	0	0	0	0	0	0
Thioguanine	DNA (intercalation)	0	4.8324	5.2	3.4	4.4	0	0.7209	0
Tofacitinib	JAK2/3	0	0	9.8	0	2.4	5.456694	0	0
Topotecan	DNA topoisomerase I. DNA (intercalation)	0	19.6986	17.3	13	4.5	12.10576	3.6867	5.62
Trametinib	MEK1/2	14.29731	18.4957	8.9	6.8	16	15.48905	4.2442	9.48
Tretinoin	Retinoic acid receptor	4.605063	19.3055	0	0	0	0	0	4.1
UCN-01	PKC/Chk1/PDK1	2.271571	17.2939	30.1	17.3	29.7	16.08918	3.6065	9.93
Valrubicin	DNA (intercalation). DNA topoisomerase 2-alpha	23.731	19.0582	11.8	16.4	16.3	17.08136	10.2428	13.77
Vandetanib	VEGFR. EGFR. RET	0	8.4401	1.8	0	4.3	0	2.4267	10.02
Vatalanib	VEGFR1/2/3. PDGFR. KIT	0	0	0.5	0	1.3	0	0.0448	0
Veliparib	PARP1/2	0	2.7552	0.7	1.2	2.9	0	1.6532	0
Vemurafenib	BRAF (V600E)	0	0	1.8	0	1.2	0	0	0
Vinblastine	Tubulin chain (antagonist)	5.490716	15.7459	17.8	10.7	10.2	17.49015	4.9621	5.98
Vismodegib	Smo	0	0	0	0	0	0	0.8643	0
Vorinostat	HDAC 1-3/6	14.93918	10.9809	12	12.4	12.3	10.97407	7.3443	7.7
XAV-939	TNKS1/2	0	0	0.9	0	0	0	0.0005	0

## Sheet: Combination plates
The following drugs (n=5) were tested in combination with imatinib (drug 0), each in 7 concentrations
				RUNX1 pR204Q Lymphoid-BP CML*			RUNX1 pR162K Myeloid-BP CML			RUNX1 pK117* Myeloid-BP CML			RUNX1 pR107C Myeloid-BP CML
Drug	target	Min (nMol)	Max (nMol)	DSS**	hsa Synergy score	most synergitic area score	DSS**	hsa Synergy score	most synergitic area score	DSS**	hsa Synergy score	most synergitic area score	DSS**	hsa Synergy score	most synergitic area score
Imatinib	Tyrosine kinase inhibitor (BCR-ABL1)	10	10000	0			23.4			36.7			16.1
Everolimus	mTOR/Rapalog inhibitor	0.1	100	0.1	1.54	5.56	9.4	4.94	16.99	6.6	2.35	7.42	0	19.89	24.74
Cobimetinib	MEK inhibitor	1	1000	0	6.34	20.32	16.3	6.17	18.42	20.4	4.05	12.38	8.8	17.75	27.06
Axitinib	VEGFR inhibitor	1	1000	5.3	2.21	9.03	16.1	3.82	11.71	28.6	1.6	8.78	19.2	1.84	10.05
Dexamethazone	Glucocorticoid	10	10000	12.9	3.77	15.62	0	12.69	25.82	20.8	12.00	22.77	21	20.21	27.36
Venetoclax	BCL2 selective inhibitor	1	1000	1.4	2.9	8.15	2.7	3.00	14.2	8.4	4.24	10.71	19.7	16.44	28.45
RUNX1 pR204Q Lymphoid-BP CML* has ABL1 T315I mutation (pan-TKI resistance mutation)
DSS** is calculaed for individual drugs
