# Supplementary material for: RUNX1 mutations in blast-phase chronic myeloid leukemia associate with distinct phenotypes, transcriptional profiles, and drug responses
Source: Leukemia. 2020 Aug 11;35(4):1087–99. doi: 10.1038/s41375-020-01011-5 (PMC8024199; doi:10.1038/s41375-020-01011-5)
Supplement: Supplementary file 10 — Supplemental dataset 9 [file 41375_2020_1011_MOESM10_ESM.xlsx]

## Sheet: Index
Supplementary table 9: RNA-sequencing data of BCR-ABL1/Ba/f3 edited cell lines
S1	Differential expression analysis of RNA-sequencing data from BCR-ABL1/Ba/f3 edited cell lines (n=9, 3 biological replicates of each condition)
S2	Enriched pathways in top 300 DE genes list in RUNX1-/mut vs RUNX1wt/wt BCR-ABL1-Ba/f3 edited cell lines comparison (Enrichr output)
S3	Enriched pathways in top 300 DE genes list in RUNX1-/- vs RUNX1wt/wt BCR-ABL1-Ba/f3 edited cell lines comparison (Enrichr output)
ensembl_gene_id	gene ID (read aligned to human reference genome build 38 (EnsEMBL v82))
start_position	Genomic start coordinate of the gene
end_position	Genomic end coordinate of the gene
chromosome_name	Chromosome
external_gene_name	Gene name
description	HGNC Symbol of gene
gene_biotype	annotation of gene type
Strand	strandness of reads
Length	length of gene
Columns J-R	raw reads of corresponding gene in all samples
Columns S-AA	CPM values of corresponding gene in all samples
Columns AB-AJ	RPKM values of corresponding gene in all samples
logFC (Het_vs_Wt)"	log fold change of corresponding gene mean between RUNX1-/mut samples (n=3) and RUNX1wt/wt samples (n=3)
logCPM (Het_vs_Wt)"	log fold change of corresponding gene CPM values (batch corrected) mean of RUNX1-/mut samples (n=3) and RUNX1wt/wt samples (n=3)
LR (Het_vs_Wt)"	Likelihood ratio
PValue (Het_vs_Wt)"	P value
QValue (Het_vs_Wt)"	adjusted p value
Is_significant (Het_vs_Wt)"	0 if Q>0.05, 1 if Q<0.05 and NA if comparison is not applicable
Columns AQ-AV	abovementioned values for RUNX1-/mut (n=3) and RUNX1-/-(n=3) samples
Columns AW-BB	abovementioned values for RUNX1-/- (n=3) and RUNX1wt/wt (n=3) samples
Enrichr
Column title	Description	For detailed description,refer to Enrichr documentation:http://amp.pharm.mssm.edu/Enrichr/help#background&q=4
Term	enriched pathway name
Overlap	Number of genes in tested gene list/number of genes (size) in the corresponding enriched pathway
P-value	of Fisher exact test or hypergeometric test
Adjusted P-value	q-value, FDR
Old P-value
Old Adjusted P-value
Z-score	score of deviation from exprected rank
Combined Score	combination of the p-value and z-score
Gene set	the background.source gene set name
Enriched in	group of samples in which the pathway is enriched
Genes	Genes in the tested gene set that overlap with the enriched pathway

## Sheet: Gene expression data
ensembl_gene_id	start_position	end_position	chromosome_name	external_gene_name	description	gene_biotype	Strand	'"Length"	RUNX1-/-_1	RUNX1-/-_2	RUNX1-/-_3	RUNX1-/mut_1	RUNX1-/mut_2	RUNX1-/mut_3	RUNX1wt/wt_1	RUNX1wt/wt_2	RUNX1wt/wt_3	RUNX1-/-_1 (CPM)	RUNX1-/-_2 (CPM)	RUNX1-/-_3 (CPM)	RUNX1-/mut_1 (CPM)	RUNX1-/mut_2 (CPM)	RUNX1-/mut_3 (CPM)	RUNX1wt/wt_1 (CPM)	RUNX1wt/wt_2 (CPM)	RUNX1wt/wt_3 (CPM)	RUNX1-/-_1 (RPKM)	RUNX1-/-_2 (RPKM)	RUNX1-/-_3 (RPKM)	RUNX1-/mut_1 (RPKM)	RUNX1-/mut_2 (RPKM)	RUNX1-/mut_3 (RPKM)	RUNX1wt/wt_1 (RPKM)	RUNX1wt/wt_2 (RPKM)	RUNX1wt/wt_3 (RPKM)	logFC (HET_vs_WT)	logCPM (HET_vs_WT)	LR (HET_vs_WT)	PValue (HET_vs_WT)	QValue (HET_vs_WT)	Is_significant (HET_vs_WT)	logFC (HET_vs_KO)	logCPM (HET_vs_KO)	LR (HET_vs_KO)	PValue (HET_vs_KO)	QValue (HET_vs_KO)	Is_significant (HET_vs_KO)	logFC (KO_vs_WT)	logCPM (KO_vs_WT)
ENSMUSG00000102693	3073253	3074322	1	4933401J01Rik	RIKEN cDNA 4933401J01 gene [Source:MGI Symbol;Acc:MGI:1918292]	TEC	+	1070	0	0	0	0	0	0	0	0	0	-7.50981477375313	-7.50981477375313	-7.50981477375313	-7.50981477375313	-7.50981477375313	-7.50981477375313	-7.50981477375313	-7.50981477375313	-7.50981477375313	-7.60742557037955	-7.60742557037955	-7.60742557037955	-7.60742557037955	-7.60742557037955	-7.60742557037955	-7.60742557037955	-7.60742557037955	-7.60742557037955	NA	NA	NA	NA	NA	NA	NA	NA	NA	NA	NA	NA	NA	NA
ENSMUSG00000064842	3102016	3102125	1	Gm26206	predicted gene, 26206 [Source:MGI Symbol;Acc:MGI:5455983]	snRNA	+	110	0	0	0	0	1	0	0	0	0	-7.50981477375313	-7.50981477375313	-7.50981477375313	-7.50981477375313	-4.60907790881657	-7.50981477375313	-7.50981477375313	-7.50981477375313	-7.50981477375313	-4.3253902026157	-4.3253902026157	-4.3253902026157	-4.3253902026157	-1.42465333767915	-4.3253902026157	-4.3253902026157	-4.3253902026157	-4.3253902026157	NA	NA	NA	NA	NA	NA	NA	NA	NA	NA	NA	NA	NA	NA
ENSMUSG00000051951	3205901	3671498	1	Xkr4	X Kell blood group precursor related family member 4 [Source:MGI Symbol;Acc:MGI:3528744]	protein_coding	-;-;-;-	6094	0	0	0	0	0	0	0	0	0	-7.50981477375313	-7.50981477375313	-7.50981477375313	-7.50981477375313	-7.50981477375313	-7.50981477375313	-7.50981477375313	-7.50981477375313	-7.50981477375313	-10.1172042737775	-10.1172042737775	-10.1172042737775	-10.1172042737775	-10.1172042737775	-10.1172042737775	-10.1172042737775	-10.1172042737775	-10.1172042737775	NA	NA	NA	NA	NA	NA	NA	NA	NA	NA	NA	NA	NA	NA
ENSMUSG00000102851	3252757	3253236	1	Gm18956	predicted gene, 18956 [Source:MGI Symbol;Acc:MGI:5011141]	processed_pseudogene	+	480	0	0	0	0	0	0	0	0	0	-7.50981477375313	-7.50981477375313	-7.50981477375313	-7.50981477375313	-7.50981477375313	-7.50981477375313	-7.50981477375313	-7.50981477375313	-7.50981477375313	-6.45092108469956	-6.45092108469956	-6.45092108469956	-6.45092108469956	-6.45092108469956	-6.45092108469956	-6.45092108469956	-6.45092108469956	-6.45092108469956	NA	NA	NA	NA	NA	NA	NA	NA	NA	NA	NA	NA	NA	NA
ENSMUSG00000103377	3365731	3368549	1	Gm37180	predicted gene, 37180 [Source:MGI Symbol;Acc:MGI:5610408]	TEC	-	2819	0	0	0	0	0	0	0	0	0	-7.50981477375313	-7.50981477375313	-7.50981477375313	-7.50981477375313	-7.50981477375313	-7.50981477375313	-7.50981477375313	-7.50981477375313	-7.50981477375313	-9.00499825166147	-9.00499825166147	-9.00499825166147	-9.00499825166147	-9.00499825166147	-9.00499825166147	-9.00499825166147	-9.00499825166147	-9.00499825166147	NA	NA	NA	NA	NA	NA	NA	NA	NA	NA	NA	NA	NA	NA
ENSMUSG00000104017	3375556	3377788	1	Gm37363	predicted gene, 37363 [Source:MGI Symbol;Acc:MGI:5610591]	TEC	-	2233	0	0	0	0	0	0	0	0	0	-7.50981477375313	-7.50981477375313	-7.50981477375313	-7.50981477375313	-7.50981477375313	-7.50981477375313	-7.50981477375313	-7.50981477375313	-7.50981477375313	-8.66879802491352	-8.66879802491352	-8.66879802491352	-8.66879802491352	-8.66879802491352	-8.66879802491352	-8.66879802491352	-8.66879802491352	-8.66879802491352	NA	NA	NA	NA	NA	NA	NA	NA	NA	NA	NA	NA	NA	NA
ENSMUSG00000103025	3464977	3467285	1	Gm37686	predicted gene, 37686 [Source:MGI Symbol;Acc:MGI:5610914]	TEC	-	2309	0	0	0	0	0	0	0	0	0	-7.50981477375313	-7.50981477375313	-7.50981477375313	-7.50981477375313	-7.50981477375313	-7.50981477375313	-7.50981477375313	-7.50981477375313	-7.50981477375313	-8.71708294686516	-8.71708294686516	-8.71708294686516	-8.71708294686516	-8.71708294686516	-8.71708294686516	-8.71708294686516	-8.71708294686516	-8.71708294686516	NA	NA	NA	NA	NA	NA	NA	NA	NA	NA	NA	NA	NA	NA
ENSMUSG00000089699	3466587	3513553	1	Gm1992	predicted gene 1992 [Source:MGI Symbol;Acc:MGI:3780162]	antisense	+;+	250	0	0	0	0	0	0	0	0	0	-7.50981477375313	-7.50981477375313	-7.50981477375313	-7.50981477375313	-7.50981477375313	-7.50981477375313	-7.50981477375313	-7.50981477375313	-7.50981477375313	-5.50981477375313	-5.50981477375313	-5.50981477375313	-5.50981477375313	-5.50981477375313	-5.50981477375313	-5.50981477375313	-5.50981477375313	-5.50981477375313	NA	NA	NA	NA	NA	NA	NA	NA	NA	NA	NA	NA	NA	NA
ENSMUSG00000103201	3512451	3514507	1	Gm37329	predicted gene, 37329 [Source:MGI Symbol;Acc:MGI:5610557]	TEC	-	2057	0	0	0	0	0	0	0	0	0	-7.50981477375313	-7.50981477375313	-7.50981477375313	-7.50981477375313	-7.50981477375313	-7.50981477375313	-7.50981477375313	-7.50981477375313	-7.50981477375313	-8.55035656761598	-8.55035656761598	-8.55035656761598	-8.55035656761598	-8.55035656761598	-8.55035656761598	-8.55035656761598	-8.55035656761598	-8.55035656761598	NA	NA	NA	NA	NA	NA	NA	NA	NA	NA	NA	NA	NA	NA
ENSMUSG00000103147	3531795	3532720	1	Gm7341	predicted gene 7341 [Source:MGI Symbol;Acc:MGI:3648497]	processed_pseudogene	+	926	0	0	0	0	0	0	0	0	0	-7.50981477375313	-7.50981477375313	-7.50981477375313	-7.50981477375313	-7.50981477375313	-7.50981477375313	-7.50981477375313	-7.50981477375313	-7.50981477375313	-7.39889887235128	-7.39889887235128	-7.39889887235128	-7.39889887235128	-7.39889887235128	-7.39889887235128	-7.39889887235128	-7.39889887235128	-7.39889887235128	NA	NA	NA	NA	NA	NA	NA	NA	NA	NA	NA	NA	NA	NA
ENSMUSG00000103161	3592892	3595903	1	Gm38148	predicted gene, 38148 [Source:MGI Symbol;Acc:MGI:5611376]	TEC	-	3012	0	0	0	0	0	0	0	0	0	-7.50981477375313	-7.50981477375313	-7.50981477375313	-7.50981477375313	-7.50981477375313	-7.50981477375313	-7.50981477375313	-7.50981477375313	-7.50981477375313	-9.10053654376297	-9.10053654376297	-9.10053654376297	-9.10053654376297	-9.10053654376297	-9.10053654376297	-9.10053654376297	-9.10053654376297	-9.10053654376297	NA	NA	NA	NA	NA	NA	NA	NA	NA	NA	NA	NA	NA	NA
ENSMUSG00000102331	3647309	3658904	1	Gm19938	predicted gene, 19938 [Source:MGI Symbol;Acc:MGI:5012123]	sense_intronic	-;-	3259	0	0	0	0	0	0	0	0	0	-7.50981477375313	-7.50981477375313	-7.50981477375313	-7.50981477375313	-7.50981477375313	-7.50981477375313	-7.50981477375313	-7.50981477375313	-7.50981477375313	-9.21424412582961	-9.21424412582961	-9.21424412582961	-9.21424412582961	-9.21424412582961	-9.21424412582961	-9.21424412582961	-9.21424412582961	-9.21424412582961	NA	NA	NA	NA	NA	NA	NA	NA	NA	NA	NA	NA	NA	NA
ENSMUSG00000102348	3680155	3681788	1	Gm10568	predicted gene 10568 [Source:MGI Symbol;Acc:MGI:3642703]	TEC	+	1634	0	0	0	0	0	0	0	0	0	-7.50981477375313	-7.50981477375313	-7.50981477375313	-7.50981477375313	-7.50981477375313	-7.50981477375313	-7.50981477375313	-7.50981477375313	-7.50981477375313	-8.21822275723673	-8.21822275723673	-8.21822275723673	-8.21822275723673	-8.21822275723673	-8.21822275723673	-8.21822275723673	-8.21822275723673	-8.21822275723673	NA	NA	NA	NA	NA	NA	NA	NA	NA	NA	NA	NA	NA	NA
ENSMUSG00000102592	3752010	3754360	1	Gm38385	predicted gene, 38385 [Source:MGI Symbol;Acc:MGI:5611613]	TEC	+	2351	0	0	0	0	0	0	0	0	0	-7.50981477375313	-7.50981477375313	-7.50981477375313	-7.50981477375313	-7.50981477375313	-7.50981477375313	-7.50981477375313	-7.50981477375313	-7.50981477375313	-8.74308931274407	-8.74308931274407	-8.74308931274407	-8.74308931274407	-8.74308931274407	-8.74308931274407	-8.74308931274407	-8.74308931274407	-8.74308931274407	NA	NA	NA	NA	NA	NA	NA	NA	NA	NA	NA	NA	NA	NA
ENSMUSG00000088333	3783876	3783933	1	Gm27396	predicted gene, 27396 [Source:MGI Symbol;Acc:MGI:5530778]	snRNA	-	58	0	0	0	0	0	0	0	0	0	-7.50981477375313	-7.50981477375313	-7.50981477375313	-7.50981477375313	-7.50981477375313	-7.50981477375313	-7.50981477375313	-7.50981477375313	-7.50981477375313	-3.40201148421862	-3.40201148421862	-3.40201148421862	-3.40201148421862	-3.40201148421862	-3.40201148421862	-3.40201148421862	-3.40201148421862	-3.40201148421862	NA	NA	NA	NA	NA	NA	NA	NA	NA	NA	NA	NA	NA	NA
ENSMUSG00000102343	3905739	3986215	1	Gm37381	predicted gene, 37381 [Source:MGI Symbol;Acc:MGI:5610609]	lincRNA	-;-;-;-	1364	0	0	0	0	0	0	0	0	0	-7.50981477375313	-7.50981477375313	-7.50981477375313	-7.50981477375313	-7.50981477375313	-7.50981477375313	-7.50981477375313	-7.50981477375313	-7.50981477375313	-7.95765841811522	-7.95765841811522	-7.95765841811522	-7.95765841811522	-7.95765841811522	-7.95765841811522	-7.95765841811522	-7.95765841811522	-7.95765841811522	NA	NA	NA	NA	NA	NA	NA	NA	NA	NA	NA	NA	NA	NA
ENSMUSG00000025900	4290846	4409241	1	Rp1	retinitis pigmentosa 1 (human) [Source:MGI Symbol;Acc:MGI:1341105]	protein_coding	-;-;-;-;-;-;-;-;-;-;-;-;-;-;-;-;-;-;-;-;-;-;-;-;-;-;-;-;-;-;-;-	12311	0	0	0	0	0	1	0	0	0	-7.50981477375313	-7.50981477375313	-7.50981477375313	-7.50981477375313	-7.50981477375313	-4.76892602152493	-7.50981477375313	-7.50981477375313	-7.50981477375313	-11.1316908227005	-11.1316908227005	-11.1316908227005	-11.1316908227005	-11.1316908227005	-8.39080207047232	-11.1316908227005	-11.1316908227005	-11.1316908227005	NA	NA	NA	NA	NA	NA	NA	NA	NA	NA	NA	NA	NA	NA
ENSMUSG00000102948	4256234	4260519	1	Gm6101	predicted gene 6101 [Source:MGI Symbol;Acc:MGI:3644986]	processed_pseudogene	-;-	1867	0	0	0	0	0	0	0	0	0	-7.50981477375313	-7.50981477375313	-7.50981477375313	-7.50981477375313	-7.50981477375313	-7.50981477375313	-7.50981477375313	-7.50981477375313	-7.50981477375313	-8.41053670131725	-8.41053670131725	-8.41053670131725	-8.41053670131725	-8.41053670131725	-8.41053670131725	-8.41053670131725	-8.41053670131725	-8.41053670131725	NA	NA	NA	NA	NA	NA	NA	NA	NA	NA	NA	NA	NA	NA
ENSMUSG00000109048	NA	NA	NA	NA	NA	NA	-;-;-;-	858	0	0	0	0	0	0	0	0	0	-7.50981477375313	-7.50981477375313	-7.50981477375313	-7.50981477375313	-7.50981477375313	-7.50981477375313	-7.50981477375313	-7.50981477375313	-7.50981477375313	-7.28886432659059	-7.28886432659059	-7.28886432659059	-7.28886432659059	-7.28886432659059	-7.28886432659059	-7.28886432659059	-7.28886432659059	-7.28886432659059	NA	NA	NA	NA	NA	NA	NA	NA	NA	NA	NA	NA	NA	NA
ENSMUSG00000104123	4363346	4364829	1	Gm37483	predicted gene, 37483 [Source:MGI Symbol;Acc:MGI:5610711]	TEC	-	1484	0	0	0	0	0	0	0	0	1	-7.50981477375313	-7.50981477375313	-7.50981477375313	-7.50981477375313	-7.50981477375313	-7.50981477375313	-7.50981477375313	-7.50981477375313	-6.21623233332973	-8.07930586571185	-8.07930586571185	-8.07930586571185	-8.07930586571185	-8.07930586571185	-8.07930586571185	-8.07930586571185	-8.07930586571185	-6.78572342528844	NA	NA	NA	NA	NA	NA	NA	NA	NA	NA	NA	NA	NA	NA
ENSMUSG00000025902	4490931	4497354	1	Sox17	SRY (sex determining region Y)-box 17 [Source:MGI Symbol;Acc:MGI:107543]	protein_coding	-;-;-;-	4772	0	0	0	0	0	0	0	0	0	-7.50981477375313	-7.50981477375313	-7.50981477375313	-7.50981477375313	-7.50981477375313	-7.50981477375313	-7.50981477375313	-7.50981477375313	-7.50981477375313	-9.76440881678627	-9.76440881678627	-9.76440881678627	-9.76440881678627	-9.76440881678627	-9.76440881678627	-9.76440881678627	-9.76440881678627	-9.76440881678627	NA	NA	NA	NA	NA	NA	NA	NA	NA	NA	NA	NA	NA	NA
ENSMUSG00000104238	4496551	4499558	1	Gm37587	predicted gene, 37587 [Source:MGI Symbol;Acc:MGI:5610815]	processed_transcript	+;+	2917	0	0	0	0	0	0	0	0	0	-7.50981477375313	-7.50981477375313	-7.50981477375313	-7.50981477375313	-7.50981477375313	-7.50981477375313	-7.50981477375313	-7.50981477375313	-7.50981477375313	-9.05430015998922	-9.05430015998922	-9.05430015998922	-9.05430015998922	-9.05430015998922	-9.05430015998922	-9.05430015998922	-9.05430015998922	-9.05430015998922	NA	NA	NA	NA	NA	NA	NA	NA	NA	NA	NA	NA	NA	NA
ENSMUSG00000102269	4522905	4526737	1	Gm7357	predicted gene 7357 [Source:MGI Symbol;Acc:MGI:3643257]	processed_pseudogene	+;+	2991	1	3	8	3	2	1	1	2	15	-4.67482501471177	-3.12723836195703	-3.20070284249674	-3.03837371696254	-3.70905414059478	-4.76892602152493	-4.71144695465684	-3.92554021011858	-3.00072693010015	-6.25545292516904	-4.7078662724143	-4.78133075295401	-4.6190016274198	-5.28968205105204	-6.34955393198219	-6.29207486511411	-5.50616812057585	-4.58135484055741	NA	NA	NA	NA	NA	NA	NA	NA	NA	NA	NA	NA	NA	NA
ENSMUSG00000096126	4529017	4529123	1	Gm22307	predicted gene, 22307 [Source:MGI Symbol;Acc:MGI:5452084]	snRNA	+	107	0	1	0	0	0	0	0	0	0	-7.50981477375313	-4.58010666916557	-7.50981477375313	-7.50981477375313	-7.50981477375313	-7.50981477375313	-7.50981477375313	-7.50981477375313	-7.50981477375313	-4.28549747549219	-1.35578937090463	-4.28549747549219	-4.28549747549219	-4.28549747549219	-4.28549747549219	-4.28549747549219	-4.28549747549219	-4.28549747549219	NA	NA	NA	NA	NA	NA	NA	NA	NA	NA	NA	NA	NA	NA
ENSMUSG00000103003	4534837	4535286	1	Gm38076	predicted gene, 38076 [Source:MGI Symbol;Acc:MGI:5611304]	processed_pseudogene	-	450	0	0	0	0	0	0	0	0	0	-7.50981477375313	-7.50981477375313	-7.50981477375313	-7.50981477375313	-7.50981477375313	-7.50981477375313	-7.50981477375313	-7.50981477375313	-7.50981477375313	-6.35781168030808	-6.35781168030808	-6.35781168030808	-6.35781168030808	-6.35781168030808	-6.35781168030808	-6.35781168030808	-6.35781168030808	-6.35781168030808	NA	NA	NA	NA	NA	NA	NA	NA	NA	NA	NA	NA	NA	NA
ENSMUSG00000104328	4583129	4586252	1	Gm37323	predicted gene, 37323 [Source:MGI Symbol;Acc:MGI:5610551]	lincRNA	-;-	2773	0	0	0	0	0	0	0	0	0	-7.50981477375313	-7.50981477375313	-7.50981477375313	-7.50981477375313	-7.50981477375313	-7.50981477375313	-7.50981477375313	-7.50981477375313	-7.50981477375313	-8.98126239013052	-8.98126239013052	-8.98126239013052	-8.98126239013052	-8.98126239013052	-8.98126239013052	-8.98126239013052	-8.98126239013052	-8.98126239013052	NA	NA	NA	NA	NA	NA	NA	NA	NA	NA	NA	NA	NA	NA
ENSMUSG00000102735	4610471	4611406	1	Gm7369	predicted gene 7369 [Source:MGI Symbol;Acc:MGI:3643485]	processed_pseudogene	+	936	0	0	0	0	0	0	0	0	0	-7.50981477375313	-7.50981477375313	-7.50981477375313	-7.50981477375313	-7.50981477375313	-7.50981477375313	-7.50981477375313	-7.50981477375313	-7.50981477375313	-7.41439520867445	-7.41439520867445	-7.41439520867445	-7.41439520867445	-7.41439520867445	-7.41439520867445	-7.41439520867445	-7.41439520867445	-7.41439520867445	NA	NA	NA	NA	NA	NA	NA	NA	NA	NA	NA	NA	NA	NA
ENSMUSG00000098104	4687934	4689403	1	Gm6085	predicted gene 6085 [Source:MGI Symbol;Acc:MGI:3646770]	processed_pseudogene	-	1470	31	21	67	18	12	24	9	26	126	0.0690990590323561	-0.380420405940772	-0.200169212466579	-0.508649875589941	-1.21304669048231	-0.407201944950818	-1.73875405449913	-0.340635052297949	0.0127383158499028	-0.486717096029284	-0.936236561002412	-0.755985367528219	-1.06446603065158	-1.76886284554395	-0.963018100012458	-2.29457020956077	-0.896451207359589	-0.543077839211737	NA	NA	NA	NA	NA	NA	NA	NA	NA	NA	NA	NA	NA	NA
ENSMUSG00000102175	4692219	4693424	1	Gm6119	predicted gene 6119 [Source:MGI Symbol;Acc:MGI:3644547]	processed_pseudogene	-	1206	1	1	2	0	3	1	2	2	4	-4.67482501471177	-4.58010666916557	-4.99739083701659	-7.50981477375313	-3.15901827149297	-4.76892602152493	-3.81905579862192	-3.92554021011858	-4.7431262313014	-4.94505492194977	-4.85033657640356	-5.26762074425459	-7.78004468099113	-3.42924817873097	-5.03915592876293	-4.08928570585991	-4.19577011735658	-5.01335613853939	NA	NA	NA	NA	NA	NA	NA	NA	NA	NA	NA	NA	NA	NA
ENSMUSG00000088000	4723277	4723379	1	Gm25493	predicted gene, 25493 [Source:MGI Symbol;Acc:MGI:5455270]	snRNA	-	103	0	0	0	0	0	0	0	0	0	-7.50981477375313	-7.50981477375313	-7.50981477375313	-7.50981477375313	-7.50981477375313	-7.50981477375313	-7.50981477375313	-7.50981477375313	-7.50981477375313	-4.23053101627426	-4.23053101627426	-4.23053101627426	-4.23053101627426	-4.23053101627426	-4.23053101627426	-4.23053101627426	-4.23053101627426	-4.23053101627426	NA	NA	NA	NA	NA	NA	NA	NA	NA	NA	NA	NA	NA	NA
ENSMUSG00000103265	4735046	4735676	1	Gm2053	predicted gene 2053 [Source:MGI Symbol;Acc:MGI:3780221]	processed_pseudogene	-	631	0	0	0	0	0	0	0	0	0	-7.50981477375313	-7.50981477375313	-7.50981477375313	-7.50981477375313	-7.50981477375313	-7.50981477375313	-7.50981477375313	-7.50981477375313	-7.50981477375313	-6.84552668407359	-6.84552668407359	-6.84552668407359	-6.84552668407359	-6.84552668407359	-6.84552668407359	-6.84552668407359	-6.84552668407359	-6.84552668407359	NA	NA	NA	NA	NA	NA	NA	NA	NA	NA	NA	NA	NA	NA
ENSMUSG00000103922	4771131	4772199	1	Gm6123	predicted gene 6123 [Source:MGI Symbol;Acc:MGI:3647047]	processed_pseudogene	+	1069	14	11	42	13	13	8	11	13	61	-1.06860878025467	-1.30396906386805	-0.868538051773116	-0.973810126074092	-1.09898177538449	-1.97132126289613	-1.45405885937536	-1.33064582254468	-1.0254676780294	-1.16487063331308	-1.40023091692645	-0.964799904831519	-1.0700719791325	-1.1952436284429	-2.06758311595454	-1.55032071243377	-1.42690767560308	-1.1217295310878	NA	NA	NA	NA	NA	NA	NA	NA	NA	NA	NA	NA	NA	NA
ENSMUSG00000027955	79884533	79946280	3	Fam198b	family with sequence similarity 198, member B [Source:MGI Symbol;Acc:MGI:1915909]	protein_coding	+;+;+;+;+;+	9598	45	33	111	208	237	333	0	0	0	0.604406	0.267904	0.524548	3.01154	3.07321	3.37744	-7.50981	-7.50981	-7.50981	-2.65833	-2.99483	-2.73819	-0.251193	-0.189528	0.114706	-10.7725	-10.7725	-10.7725	11.7014	1.59755	752.691	1.0431e-165	7.59295e-164	1	2.7101	1.59755	228.73	1.1282e-51	2.19793e-50	1	8.99127	1.59755
ENSMUSG00000102275	4778063	4779212	1	Gm37144	predicted gene, 37144 [Source:MGI Symbol;Acc:MGI:5610372]	TEC	-	1150	3	10	29	6	7	14	10	4	29	-3.23137404965506	-1.43951944111305	-1.39641015640701	-2.07126247767069	-1.97760563845903	-1.17733091397359	-1.58939525725536	-2.98697067253342	-2.08055221369241	-3.43300791082471	-1.6411533022827	-1.59804401757666	-2.27289633884034	-2.17923949962868	-1.37896477514324	-1.79102911842501	-3.18860453370307	-2.28218607486206	NA	NA	NA	NA	NA	NA	NA	NA	NA	NA	NA	NA	NA	NA
ENSMUSG00000015441	56205266	56211407	14	Gzmf	granzyme F [Source:MGI Symbol;Acc:MGI:109254]	protein_coding	-;-;-;-;-	906	124	94	277	382	425	436	2	0	3	2.06343	1.77383	1.84057	3.88808	3.91537	3.76607	-3.81906	-7.50981	-5.08918	2.20585	1.91624	1.98299	4.0305	4.05778	3.90848	-3.67664	-7.3674	-4.94676	8.98878	2.48525	1218.27	6.52795e-267	1.22989e-264	1	1.9915	2.48525	238.57	8.06424e-54	1.70631e-52	1	6.99728	2.48525
ENSMUSG00000034833	130322852	130362642	10	Tespa1	thymocyte expressed, positive selection associated 1 [Source:MGI Symbol;Acc:MGI:1914846]	protein_coding	+;+;+;+;+;+;+;+;+	1694	56	68	213	503	527	760	2	3	14	0.918885	1.30759	1.4622	4.28494	4.2256	4.56749	-3.81906	-3.38124	-3.09574	0.158451	0.547152	0.70177	3.52451	3.46517	3.80706	-4.57949	-4.14167	-3.85618	7.69262	2.84069	1035.51	3.43136e-227	4.57922e-225	1	3.11662	2.84069	388.005	2.25059e-86	1.08949e-84	1	4.576	2.84069
ENSMUSG00000079186	56231401	56234656	14	Gzmc	granzyme C [Source:MGI Symbol;Acc:MGI:109256]	protein_coding	-;-;-;-;-	934	1057	945	2488	16544	16281	17653	116	119	361	5.15332	5.10132	5.00564	9.32415	9.17444	9.10494	1.92472	1.84589	1.5262	5.25182	5.19983	5.10414	9.42266	9.27294	9.20345	2.02323	1.94439	1.6247	7.51825	7.71932	3623.91	0	0	1	4.14259	7.71932	1644.22	0	0	1	3.37566	7.71932
ENSMUSG00000062588	4880049	4880651	1	Gm6104	predicted gene 6104 [Source:MGI Symbol;Acc:MGI:3648587]	processed_pseudogene	-	603	4	4	16	4	13	16	9	14	60	-2.83504285889155	-2.72959661759761	-2.23755883984474	-2.63968688045291	-1.09898177538449	-0.986925351157421	-1.73875405449913	-1.22515342380475	-1.04904588560636	-2.10527276612954	-1.99982652483561	-1.50778874708273	-1.9099167876909	-0.36921168262249	-0.257155258395419	-1.00898396173713	-0.495383331042743	-0.319275792844361	NA	NA	NA	NA	NA	NA	NA	NA	NA	NA	NA	NA	NA	NA
ENSMUSG00000103280	4905751	4906861	1	Gm37277	predicted gene, 37277 [Source:MGI Symbol;Acc:MGI:5610505]	TEC	-	1111	0	2	6	1	5	0	1	1	9	-7.50981477375313	-3.67802624701831	-3.59168257822724	-4.49880231262106	-2.45061584505312	-7.50981477375313	-4.71144695465684	-4.81001006281336	-3.69606014611867	-7.66167359048014	-3.82988506374532	-3.74354139495424	-4.65066112934807	-2.60247466178013	-7.66167359048014	-4.86330577138385	-4.96186887954037	-3.84791896284568	NA	NA	NA	NA	NA	NA	NA	NA	NA	NA	NA	NA	NA	NA
ENSMUSG00000002459	4909576	5070285	1	Rgs20	regulator of G-protein signaling 20 [Source:MGI Symbol;Acc:MGI:1929866]	protein_coding	-;-;-;-;-;-;-;-;-	4239	0	0	1	0	1	1	0	0	1	-7.50981477375313	-7.50981477375313	-5.7644097782424	-7.50981477375313	-4.60907790881657	-4.76892602152493	-7.50981477375313	-7.50981477375313	-6.21623233332973	-9.59353874014614	-9.59353874014614	-7.8481337446354	-9.59353874014614	-6.69280187520958	-6.85264998791794	-9.59353874014614	-9.59353874014614	-8.29995629972273	NA	NA	NA	NA	NA	NA	NA	NA	NA	NA	NA	NA	NA	NA
ENSMUSG00000091305	4927028	4927299	1	Gm17100	predicted gene 17100 [Source:MGI Symbol;Acc:MGI:4937927]	processed_pseudogene	-	272	0	0	0	0	0	0	0	0	0	-7.50981477375313	-7.50981477375313	-7.50981477375313	-7.50981477375313	-7.50981477375313	-7.50981477375313	-7.50981477375313	-7.50981477375313	-7.50981477375313	-5.63149333034139	-5.63149333034139	-5.63149333034139	-5.63149333034139	-5.63149333034139	-5.63149333034139	-5.63149333034139	-5.63149333034139	-5.63149333034139	NA	NA	NA	NA	NA	NA	NA	NA	NA	NA	NA	NA	NA	NA
ENSMUSG00000102653	4938576	4940710	1	Gm37079	predicted gene, 37079 [Source:MGI Symbol;Acc:MGI:5610307]	TEC	-	2135	1	0	0	0	0	0	0	0	0	-4.67482501471177	-7.50981477375313	-7.50981477375313	-7.50981477375313	-7.50981477375313	-7.50981477375313	-7.50981477375313	-7.50981477375313	-7.50981477375313	-5.76906108455754	-8.6040508435989	-8.6040508435989	-8.6040508435989	-8.6040508435989	-8.6040508435989	-8.6040508435989	-8.6040508435989	-8.6040508435989	NA	NA	NA	NA	NA	NA	NA	NA	NA	NA	NA	NA	NA	NA
ENSMUSG00000085623	4970857	4976820	1	Gm16041	predicted gene 16041 [Source:MGI Symbol;Acc:MGI:3801909]	antisense	+;+;+	3725	0	0	0	0	0	0	0	0	0	-7.50981477375313	-7.50981477375313	-7.50981477375313	-7.50981477375313	-7.50981477375313	-7.50981477375313	-7.50981477375313	-7.50981477375313	-7.50981477375313	-9.40705519932793	-9.40705519932793	-9.40705519932793	-9.40705519932793	-9.40705519932793	-9.40705519932793	-9.40705519932793	-9.40705519932793	-9.40705519932793	NA	NA	NA	NA	NA	NA	NA	NA	NA	NA	NA	NA	NA	NA
ENSMUSG00000091665	5063060	5064647	1	Gm17101	predicted gene 17101 [Source:MGI Symbol;Acc:MGI:4937928]	processed_pseudogene	+	1588	0	0	0	0	0	0	0	0	0	-7.50981477375313	-7.50981477375313	-7.50981477375313	-7.50981477375313	-7.50981477375313	-7.50981477375313	-7.50981477375313	-7.50981477375313	-7.50981477375313	-8.177025686234	-8.177025686234	-8.177025686234	-8.177025686234	-8.177025686234	-8.177025686234	-8.177025686234	-8.177025686234	-8.177025686234	NA	NA	NA	NA	NA	NA	NA	NA	NA	NA	NA	NA	NA	NA
ENSMUSG00000036172	44943678	44981380	16	Cd200r3	CD200 receptor 3 [Source:MGI Symbol;Acc:MGI:1921853]	protein_coding	+;+;+;+;+;+;+;+;+	5984	131	119	397	252	294	466	3	1	8	2.14255	2.11357	2.35916	3.28821	3.38395	3.86203	-3.27182	-4.81001	-3.85322	-0.438556	-0.467541	-0.221952	0.707099	0.802843	1.28092	-5.85293	-7.39112	-6.43433	7.49138	2.34698	666.393	6.08115e-147	3.0916e-145	1	1.34255	2.34698	62.1562	3.17273e-15	9.42089e-15	1	6.14884	2.34698
ENSMUSG00000104352	5276106	5277337	1	Gm7182	predicted gene 7182 [Source:MGI Symbol;Acc:MGI:3644877]	processed_pseudogene	-;-	732	0	0	0	0	0	0	0	0	0	-7.50981477375313	-7.50981477375313	-7.50981477375313	-7.50981477375313	-7.50981477375313	-7.50981477375313	-7.50981477375313	-7.50981477375313	-7.50981477375313	-7.05973032737509	-7.05973032737509	-7.05973032737509	-7.05973032737509	-7.05973032737509	-7.05973032737509	-7.05973032737509	-7.05973032737509	-7.05973032737509	NA	NA	NA	NA	NA	NA	NA	NA	NA	NA	NA	NA	NA	NA
ENSMUSG00000104046	5307739	5310017	1	Gm37567	predicted gene, 37567 [Source:MGI Symbol;Acc:MGI:5610795]	TEC	+	2279	0	0	1	0	1	0	0	0	0	-7.50981477375313	-7.50981477375313	-5.7644097782424	-7.50981477375313	-4.60907790881657	-7.50981477375313	-7.50981477375313	-7.50981477375313	-7.50981477375313	-8.69821569835634	-8.69821569835634	-6.95281070284561	-8.69821569835634	-5.79747883341978	-8.69821569835634	-8.69821569835634	-8.69821569835634	-8.69821569835634	NA	NA	NA	NA	NA	NA	NA	NA	NA	NA	NA	NA	NA	NA
ENSMUSG00000102907	5403547	5405578	1	Gm38264	predicted gene, 38264 [Source:MGI Symbol;Acc:MGI:5611492]	TEC	+	2032	0	0	0	0	0	0	0	0	0	-7.50981477375313	-7.50981477375313	-7.50981477375313	-7.50981477375313	-7.50981477375313	-7.50981477375313	-7.50981477375313	-7.50981477375313	-7.50981477375313	-8.53271517586321	-8.53271517586321	-8.53271517586321	-8.53271517586321	-8.53271517586321	-8.53271517586321	-8.53271517586321	-8.53271517586321	-8.53271517586321	NA	NA	NA	NA	NA	NA	NA	NA	NA	NA	NA	NA	NA	NA
ENSMUSG00000025905	5588466	5606131	1	Oprk1	opioid receptor, kappa 1 [Source:MGI Symbol;Acc:MGI:97439]	protein_coding	+;+;+	9151	0	0	0	0	0	0	0	0	0	-7.50981477375313	-7.50981477375313	-7.50981477375313	-7.50981477375313	-7.50981477375313	-7.50981477375313	-7.50981477375313	-7.50981477375313	-7.50981477375313	-10.7037441801237	-10.7037441801237	-10.7037441801237	-10.7037441801237	-10.7037441801237	-10.7037441801237	-10.7037441801237	-10.7037441801237	-10.7037441801237	NA	NA	NA	NA	NA	NA	NA	NA	NA	NA	NA	NA	NA	NA
ENSMUSG00000103936	5617837	5618230	1	Gm36965	predicted gene, 36965 [Source:MGI Symbol;Acc:MGI:5610193]	processed_pseudogene	-	394	0	0	0	0	0	0	0	0	0	-7.50981477375313	-7.50981477375313	-7.50981477375313	-7.50981477375313	-7.50981477375313	-7.50981477375313	-7.50981477375313	-7.50981477375313	-7.50981477375313	-6.16608230854742	-6.16608230854742	-6.16608230854742	-6.16608230854742	-6.16608230854742	-6.16608230854742	-6.16608230854742	-6.16608230854742	-6.16608230854742	NA	NA	NA	NA	NA	NA	NA	NA	NA	NA	NA	NA	NA	NA
ENSMUSG00000093015	5644645	5644745	1	Gm22463	predicted gene, 22463 [Source:MGI Symbol;Acc:MGI:5452240]	miRNA	-	101	0	0	0	0	0	0	0	0	0	-7.50981477375313	-7.50981477375313	-7.50981477375313	-7.50981477375313	-7.50981477375313	-7.50981477375313	-7.50981477375313	-7.50981477375313	-7.50981477375313	-4.20224197184284	-4.20224197184284	-4.20224197184284	-4.20224197184284	-4.20224197184284	-4.20224197184284	-4.20224197184284	-4.20224197184284	-4.20224197184284	NA	NA	NA	NA	NA	NA	NA	NA	NA	NA	NA	NA	NA	NA
ENSMUSG00000103519	5842874	5844672	1	Gm37429	predicted gene, 37429 [Source:MGI Symbol;Acc:MGI:5610657]	TEC	-	1799	0	0	0	0	0	0	0	0	0	-7.50981477375313	-7.50981477375313	-7.50981477375313	-7.50981477375313	-7.50981477375313	-7.50981477375313	-7.50981477375313	-7.50981477375313	-7.50981477375313	-8.35700996034253	-8.35700996034253	-8.35700996034253	-8.35700996034253	-8.35700996034253	-8.35700996034253	-8.35700996034253	-8.35700996034253	-8.35700996034253	NA	NA	NA	NA	NA	NA	NA	NA	NA	NA	NA	NA	NA	NA
ENSMUSG00000033774	5913707	5917398	1	Npbwr1	neuropeptides B/W receptor 1 [Source:MGI Symbol;Acc:MGI:891989]	protein_coding	-	3692	0	0	0	0	0	0	0	0	0	-7.50981477375313	-7.50981477375313	-7.50981477375313	-7.50981477375313	-7.50981477375313	-7.50981477375313	-7.50981477375313	-7.50981477375313	-7.50981477375313	-9.39421732673682	-9.39421732673682	-9.39421732673682	-9.39421732673682	-9.39421732673682	-9.39421732673682	-9.39421732673682	-9.39421732673682	-9.39421732673682	NA	NA	NA	NA	NA	NA	NA	NA	NA	NA	NA	NA	NA	NA
ENSMUSG00000103090	6048963	6050045	1	Gm19214	predicted gene, 19214 [Source:MGI Symbol;Acc:MGI:5011399]	processed_pseudogene	-	1083	0	0	0	0	0	0	0	0	0	-7.50981477375313	-7.50981477375313	-7.50981477375313	-7.50981477375313	-7.50981477375313	-7.50981477375313	-7.50981477375313	-7.50981477375313	-7.50981477375313	-7.62484801669937	-7.62484801669937	-7.62484801669937	-7.62484801669937	-7.62484801669937	-7.62484801669937	-7.62484801669937	-7.62484801669937	-7.62484801669937	NA	NA	NA	NA	NA	NA	NA	NA	NA	NA	NA	NA	NA	NA
ENSMUSG00000021699	108449948	109953461	13	Pde4d	phosphodiesterase 4D, cAMP specific [Source:MGI Symbol;Acc:MGI:99555]	protein_coding	+;+;+;+;+;+;+;+;+;+;+;+;+;+;+;+;+;+;+;+;+;+;+;+;+;+;+;+;+;+;+;+;+	12006	164	132	414	75	60	64	1	1	0	2.46632	2.26297	2.41959	1.54166	1.09413	1.00126	-4.71145	-4.81001	-7.50981	-1.11936	-1.32272	-1.1661	-2.04402	-2.49156	-2.58442	-8.29713	-8.39569	-11.0955	7.47326	1.30259	321.501	6.82432e-72	1.26343e-70	1	-1.14438	1.30259	44.6853	2.31389e-11	4.63313e-11	1	8.61764	1.30259
ENSMUSG00000090031	6209866	6215293	1	4732440D04Rik	RIKEN cDNA 4732440D04 gene [Source:MGI Symbol;Acc:MGI:3604103]	antisense	-	5428	83	64	226	81	80	131	91	78	387	1.48520705001035	1.22032239313527	1.54750838364719	1.65248912615056	1.50823566253036	2.03265889654774	1.57511108542575	1.23762932853098	1.62634678421087	-0.955213670746416	-1.2200983276215	-0.89291233710958	-0.787931594606205	-0.93218505822641	-0.407761824209027	-0.865309635331022	-1.20279139222579	-0.814073936545896	0.283160423578043	1.58453408213417	2.51783039753546	0.112565362224149	0.040260276319142	1	0.339781005715954	1.58453408213417	3.47637979488439	0.0622507862211042	0.0247438743439199	1	-0.0566205821379117	1.58453408213417
ENSMUSG00000087247	6359218	6394731	1	Fam150a	family with sequence similarity 150, member A [Source:MGI Symbol;Acc:MGI:3645495]	protein_coding	+;+;+;+;+	971	0	0	0	0	0	0	0	0	0	-7.50981477375313	-7.50981477375313	-7.50981477375313	-7.50981477375313	-7.50981477375313	-7.50981477375313	-7.50981477375313	-7.50981477375313	-7.50981477375313	-7.46735797451024	-7.46735797451024	-7.46735797451024	-7.46735797451024	-7.46735797451024	-7.46735797451024	-7.46735797451024	-7.46735797451024	-7.46735797451024	NA	NA	NA	NA	NA	NA	NA	NA	NA	NA	NA	NA	NA	NA
ENSMUSG00000103355	6380394	6381032	1	Gm2147	predicted gene 2147 [Source:MGI Symbol;Acc:MGI:3780316]	processed_pseudogene	+	639	1	0	8	2	0	2	0	0	5	-4.67482501471177	-7.50981477375313	-3.20070284249674	-3.59118053317231	-7.50981477375313	-3.88108312396241	-7.50981477375313	-7.50981477375313	-4.46423190918872	-4.02871285099668	-6.86370261003804	-2.55459067878165	-2.94506836945721	-6.86370261003804	-3.23497096024732	-6.86370261003804	-6.86370261003804	-3.81811974547363	NA	NA	NA	NA	NA	NA	NA	NA	NA	NA	NA	NA	NA	NA
ENSMUSG00000102706	6382634	6383106	1	Gm7417	predicted gene 7417 [Source:MGI Symbol;Acc:MGI:3647903]	processed_pseudogene	-	473	0	0	0	0	0	0	0	0	0	-7.50981477375313	-7.50981477375313	-7.50981477375313	-7.50981477375313	-7.50981477375313	-7.50981477375313	-7.50981477375313	-7.50981477375313	-7.50981477375313	-6.42972686243044	-6.42972686243044	-6.42972686243044	-6.42972686243044	-6.42972686243044	-6.42972686243044	-6.42972686243044	-6.42972686243044	-6.42972686243044	NA	NA	NA	NA	NA	NA	NA	NA	NA	NA	NA	NA	NA	NA
ENSMUSG00000103845	6429655	6441296	1	Gm19026	predicted gene, 19026 [Source:MGI Symbol;Acc:MGI:5011211]	processed_pseudogene	-;-	4530	5	0	7	3	3	0	0	3	9	-2.52445609138226	-7.50981477375313	-3.38298828816709	-3.03837371696254	-3.15901827149297	-7.50981477375313	-7.50981477375313	-3.38123935406105	-3.69606014611867	-4.70396714165377	-9.68932582402464	-5.5624993384386	-5.21788476723405	-5.33852932176448	-9.68932582402464	-9.68932582402464	-5.56075040433256	-5.87557119639018	NA	NA	NA	NA	NA	NA	NA	NA	NA	NA	NA	NA	NA	NA
ENSMUSG00000033740	6487231	6860940	1	St18	suppression of tumorigenicity 18 [Source:MGI Symbol;Acc:MGI:2446700]	protein_coding	+;+;+;+;+;+;+;+;+;+;+;+;+;+;+;+;+;+;+;+;+;+;+;+;+;+;+;+;+	6464	0	0	1	1	0	0	0	0	4	-7.50981477375313	-7.50981477375313	-5.7644097782424	-4.49880231262106	-7.50981477375313	-7.50981477375313	-7.50981477375313	-7.50981477375313	-4.7431262313014	-10.2022419718428	-10.2022419718428	-8.4568369763321	-7.19122951071077	-10.2022419718428	-10.2022419718428	-10.2022419718428	-10.2022419718428	-7.4355534293911	NA	NA	NA	NA	NA	NA	NA	NA	NA	NA	NA	NA	NA	NA
ENSMUSG00000103329	6861237	6864151	1	Gm37405	predicted gene, 37405 [Source:MGI Symbol;Acc:MGI:5610633]	TEC	-	2915	0	0	0	0	0	0	0	0	0	-7.50981477375313	-7.50981477375313	-7.50981477375313	-7.50981477375313	-7.50981477375313	-7.50981477375313	-7.50981477375313	-7.50981477375313	-7.50981477375313	-9.0533106571789	-9.0533106571789	-9.0533106571789	-9.0533106571789	-9.0533106571789	-9.0533106571789	-9.0533106571789	-9.0533106571789	-9.0533106571789	NA	NA	NA	NA	NA	NA	NA	NA	NA	NA	NA	NA	NA	NA
ENSMUSG00000104385	6910560	6911222	1	Gm7449	predicted gene 7449 [Source:MGI Symbol;Acc:MGI:3647895]	processed_pseudogene	+	663	0	0	0	0	0	0	0	0	0	-7.50981477375313	-7.50981477375313	-7.50981477375313	-7.50981477375313	-7.50981477375313	-7.50981477375313	-7.50981477375313	-7.50981477375313	-7.50981477375313	-6.91689554920363	-6.91689554920363	-6.91689554920363	-6.91689554920363	-6.91689554920363	-6.91689554920363	-6.91689554920363	-6.91689554920363	-6.91689554920363	NA	NA	NA	NA	NA	NA	NA	NA	NA	NA	NA	NA	NA	NA
ENSMUSG00000102135	6916559	6923588	1	Gm37108	predicted gene, 37108 [Source:MGI Symbol;Acc:MGI:5610336]	processed_pseudogene	+;+	626	7	11	41	8	7	10	11	8	59	-2.05210090136221	-1.30396906386805	-0.902951006451814	-1.66456566815386	-1.97760563845903	-1.65561456527671	-1.45405885937536	-2.01869548864814	-1.07301584715896	-1.37633546363274	-0.628203626138579	-0.227185568722345	-0.98880023042439	-1.30184020072956	-0.979849127547244	-0.778293421645894	-1.34293005091867	-0.397250409429494	NA	NA	NA	NA	NA	NA	NA	NA	NA	NA	NA	NA	NA	NA
ENSMUSG00000103282	6929759	6929788	1	Gm37275	predicted gene, 37275 [Source:MGI Symbol;Acc:MGI:5610503]	processed_pseudogene	+	30	0	0	0	0	0	0	0	0	0	-7.50981477375313	-7.50981477375313	-7.50981477375313	-7.50981477375313	-7.50981477375313	-7.50981477375313	-7.50981477375313	-7.50981477375313	-7.50981477375313	-2.45092108469956	-2.45092108469956	-2.45092108469956	-2.45092108469956	-2.45092108469956	-2.45092108469956	-2.45092108469956	-2.45092108469956	-2.45092108469956	NA	NA	NA	NA	NA	NA	NA	NA	NA	NA	NA	NA	NA	NA
ENSMUSG00000102534	6998217	6998541	1	Gm37225	predicted gene, 37225 [Source:MGI Symbol;Acc:MGI:5610453]	processed_pseudogene	+	325	0	0	0	0	0	0	0	0	0	-7.50981477375313	-7.50981477375313	-7.50981477375313	-7.50981477375313	-7.50981477375313	-7.50981477375313	-7.50981477375313	-7.50981477375313	-7.50981477375313	-5.88832639700686	-5.88832639700686	-5.88832639700686	-5.88832639700686	-5.88832639700686	-5.88832639700686	-5.88832639700686	-5.88832639700686	-5.88832639700686	NA	NA	NA	NA	NA	NA	NA	NA	NA	NA	NA	NA	NA	NA
ENSMUSG00000102213	7013762	7013920	1	Gm37489	predicted gene, 37489 [Source:MGI Symbol;Acc:MGI:5610717]	processed_pseudogene	+	159	0	0	0	0	0	0	0	0	0	-7.50981477375313	-7.50981477375313	-7.50981477375313	-7.50981477375313	-7.50981477375313	-7.50981477375313	-7.50981477375313	-7.50981477375313	-7.50981477375313	-4.8569134443754	-4.8569134443754	-4.8569134443754	-4.8569134443754	-4.8569134443754	-4.8569134443754	-4.8569134443754	-4.8569134443754	-4.8569134443754	NA	NA	NA	NA	NA	NA	NA	NA	NA	NA	NA	NA	NA	NA
ENSMUSG00000103629	7035915	7037217	1	Gm5694	predicted gene 5694 [Source:MGI Symbol;Acc:MGI:3645764]	processed_pseudogene	+;+	641	0	0	0	0	0	1	0	0	0	-7.50981477375313	-7.50981477375313	-7.50981477375313	-7.50981477375313	-7.50981477375313	-4.76892602152493	-7.50981477375313	-7.50981477375313	-7.50981477375313	-6.86821103570979	-6.86821103570979	-6.86821103570979	-6.86821103570979	-6.86821103570979	-4.12732228348158	-6.86821103570979	-6.86821103570979	-6.86821103570979	NA	NA	NA	NA	NA	NA	NA	NA	NA	NA	NA	NA	NA	NA
ENSMUSG00000030516	65296165	65371239	7	Tjp1	tight junction protein 1 [Source:MGI Symbol;Acc:MGI:98759]	protein_coding	-;-;-;-;-;-;-;-;-;-;-;-;-;-;-;-;-;-;-;-;-;-;-;-;-;-;-;-;-;-;-	7811	1561	1623	4849	2723	2875	4002	19	21	87	5.71574	5.8815	5.96822	6.72118	6.67295	6.96387	-0.674724	-0.646373	-0.518085	2.75024	2.916	3.00271	3.75567	3.70744	3.99836	-3.64023	-3.61188	-3.48359	7.40747	5.81859	2593.27	0	0	1	0.956397	5.81859	100.328	1.29162e-23	7.46246e-23	1	6.45107	5.81859
ENSMUSG00000098201	7136199	7136586	1	Gm26983	predicted gene, 26983 [Source:MGI Symbol;Acc:MGI:5504098]	processed_pseudogene	-	388	0	3	10	3	0	1	1	3	15	-7.50981477375313	-3.12723836195703	-2.89340435608096	-3.03837371696254	-7.50981477375313	-4.76892602152493	-4.71144695465684	-3.38123935406105	-3.00072693010015	-6.14394333127817	-1.76136691948208	-1.52753291360601	-1.67250227448758	-6.14394333127817	-3.40305457904997	-3.34557551218188	-2.01536791158609	-1.63485548762519	NA	NA	NA	NA	NA	NA	NA	NA	NA	NA	NA	NA	NA	NA
ENSMUSG00000103509	7148110	7152137	1	Gm38372	predicted gene, 38372 [Source:MGI Symbol;Acc:MGI:5611600]	TEC	+	4028	85	57	147	116	89	132	63	63	202	1.51949202377187	1.0536295664555	0.928456352021518	2.16986019350947	1.66175957163845	2.04361535781023	1.04577663275053	0.930306061019198	0.690714808021591	-0.490571659572826	-0.956434116889202	-1.08160733132318	0.159796510164768	-0.34830411170625	0.0335516744655324	-0.964287050594165	-1.0797576223255	-1.31934887532311	1.14585332567527	1.35351086404534	33.6038814614229	6.75577831111416e-09	7.94630658072396e-09	1	0.83562867168328	1.35351086404534	17.969373181916	2.24487915383796e-05	1.89095409873775e-05	1	0.310224653991991	1.35351086404534
ENSMUSG00000048538	7177739	7179037	1	Gm9826	predicted gene 9826 [Source:MGI Symbol;Acc:MGI:3642725]	processed_pseudogene	+	1299	20	6	30	4	5	8	10	11	36	-0.559025030692358	-2.16224218934116	-1.34819532373457	-2.63968688045291	-2.45061584505312	-1.97132126289613	-1.58939525725536	-1.56803855524234	-1.77513321366429	-0.936426461478152	-2.53964362012696	-1.72559675452036	-3.0170883112387	-2.82801727583891	-2.34872269368193	-1.96679668804115	-1.94543998602814	-2.15253464445008	NA	NA	NA	NA	NA	NA	NA	NA	NA	NA	NA	NA	NA	NA
ENSMUSG00000103709	7189742	7189919	1	Nras-ps2	neuroblastoma ras oncogene, pseudogene 2 [Source:MGI Symbol;Acc:MGI:97378]	processed_pseudogene	-	178	0	0	0	0	0	0	0	0	0	-7.50981477375313	-7.50981477375313	-7.50981477375313	-7.50981477375313	-7.50981477375313	-7.50981477375313	-7.50981477375313	-7.50981477375313	-7.50981477375313	-5.01976392005744	-5.01976392005744	-5.01976392005744	-5.01976392005744	-5.01976392005744	-5.01976392005744	-5.01976392005744	-5.01976392005744	-5.01976392005744	NA	NA	NA	NA	NA	NA	NA	NA	NA	NA	NA	NA	NA	NA
ENSMUSG00000077244	7265803	7265932	1	Gm23274	predicted gene, 23274 [Source:MGI Symbol;Acc:MGI:5453051]	snoRNA	+	130	0	0	0	0	0	0	0	0	0	-7.50981477375313	-7.50981477375313	-7.50981477375313	-7.50981477375313	-7.50981477375313	-7.50981477375313	-7.50981477375313	-7.50981477375313	-7.50981477375313	-4.5663983021195	-4.5663983021195	-4.5663983021195	-4.5663983021195	-4.5663983021195	-4.5663983021195	-4.5663983021195	-4.5663983021195	-4.5663983021195	NA	NA	NA	NA	NA	NA	NA	NA	NA	NA	NA	NA	NA	NA
ENSMUSG00000102768	7315451	7316462	1	Gm19002	predicted gene, 19002 [Source:MGI Symbol;Acc:MGI:5011187]	processed_pseudogene	+	1012	0	0	0	0	0	0	0	0	0	-7.50981477375313	-7.50981477375313	-7.50981477375313	-7.50981477375313	-7.50981477375313	-7.50981477375313	-7.50981477375313	-7.50981477375313	-7.50981477375313	-7.52702406378536	-7.52702406378536	-7.52702406378536	-7.52702406378536	-7.52702406378536	-7.52702406378536	-7.52702406378536	-7.52702406378536	-7.52702406378536	NA	NA	NA	NA	NA	NA	NA	NA	NA	NA	NA	NA	NA	NA
ENSMUSG00000097797	7349406	7397869	1	Gm26901	predicted gene, 26901 [Source:MGI Symbol;Acc:MGI:5477395]	lincRNA	-;-;-;-;-;-;-	4339	6	4	13	10	7	9	2	3	18	-2.26903240669935	-2.72959661759761	-2.52852993944655	-1.34766523140777	-1.97760563845903	-1.80484928054465	-3.81905579862192	-3.38123935406105	-2.74829108420316	-4.38639499285401	-4.84695920375226	-4.64589252560121	-3.46502781756243	-4.09496822461369	-3.92221186669931	-5.93641838477657	-5.4986019402157	-4.86565367035782	NA	NA	NA	NA	NA	NA	NA	NA	NA	NA	NA	NA	NA	NA
ENSMUSG00000103498	7410679	7411993	1	Gm18984	predicted gene, 18984 [Source:MGI Symbol;Acc:MGI:5011169]	processed_pseudogene	+;+	1124	0	0	0	0	0	0	0	0	1	-7.50981477375313	-7.50981477375313	-7.50981477375313	-7.50981477375313	-7.50981477375313	-7.50981477375313	-7.50981477375313	-7.50981477375313	-6.21623233332973	-7.67845680931197	-7.67845680931197	-7.67845680931197	-7.67845680931197	-7.67845680931197	-7.67845680931197	-7.67845680931197	-7.67845680931197	-6.38487436888856	NA	NA	NA	NA	NA	NA	NA	NA	NA	NA	NA	NA	NA	NA
ENSMUSG00000103067	7497968	7518149	1	Gm30414	predicted gene, 30414 [Source:MGI Symbol;Acc:MGI:5589573]	lincRNA	+;+;+	2596	2	3	12	6	17	4	51	89	258	-3.77963622695834	-3.12723836195703	-2.64020609534858	-2.07126247767069	-0.715953808545423	-2.94061045619015	0.741823955003499	1.4275455898295	1.04266570786604	-5.15592661029539	-4.50352874529409	-4.01649647868564	-3.44755286100774	-2.09224419188247	-4.3169008395272	-0.634466428333553	0.0512552064924456	-0.333624675471008	NA	NA	NA	NA	NA	NA	NA	NA	NA	NA	NA	NA	NA	NA
ENSMUSG00000102320	7591646	7591931	1	Gm37791	predicted gene, 37791 [Source:MGI Symbol;Acc:MGI:5611019]	processed_pseudogene	+	286	0	0	0	0	0	0	0	0	0	-7.50981477375313	-7.50981477375313	-7.50981477375313	-7.50981477375313	-7.50981477375313	-7.50981477375313	-7.50981477375313	-7.50981477375313	-7.50981477375313	-5.70390182586943	-5.70390182586943	-5.70390182586943	-5.70390182586943	-5.70390182586943	-5.70390182586943	-5.70390182586943	-5.70390182586943	-5.70390182586943	NA	NA	NA	NA	NA	NA	NA	NA	NA	NA	NA	NA	NA	NA
ENSMUSG00000104226	7597379	7599473	1	Gm7470	predicted gene 7470 [Source:MGI Symbol;Acc:MGI:3645544]	processed_pseudogene	+	2095	0	0	2	0	1	1	0	0	3	-7.50981477375313	-7.50981477375313	-4.99739083701659	-7.50981477375313	-4.60907790881657	-4.76892602152493	-7.50981477375313	-7.50981477375313	-5.08917598130854	-8.57676501767776	-8.57676501767776	-6.06434108094122	-8.57676501767776	-5.6760281527412	-5.83587626544956	-8.57676501767776	-8.57676501767776	-6.15612622523316	NA	NA	NA	NA	NA	NA	NA	NA	NA	NA	NA	NA	NA	NA
ENSMUSG00000103903	7664081	7664961	1	Rps2-ps2	ribosomal protein S2, pseudogene 2 [Source:MGI Symbol;Acc:MGI:3645546]	processed_pseudogene	+	881	1	1	1	2	0	1	0	0	0	-4.67482501471177	-4.58010666916557	-5.7644097782424	-3.59118053317231	-7.50981477375313	-4.76892602152493	-7.50981477375313	-7.50981477375313	-7.50981477375313	-4.4920389389701	-4.39732059342389	-5.58162370250072	-3.40839445743063	-7.32702869801146	-4.58613994578326	-7.32702869801146	-7.32702869801146	-7.32702869801146	NA	NA	NA	NA	NA	NA	NA	NA	NA	NA	NA	NA	NA	NA
ENSMUSG00000103557	7728861	7730565	1	Gm38216	predicted gene, 38216 [Source:MGI Symbol;Acc:MGI:5611444]	processed_pseudogene	-;-	1214	0	0	1	1	0	2	0	0	1	-7.50981477375313	-7.50981477375313	-5.7644097782424	-4.49880231262106	-7.50981477375313	-3.88108312396241	-7.50981477375313	-7.50981477375313	-6.21623233332973	-7.78958319534673	-7.78958319534673	-6.04417819983599	-4.77857073421466	-7.78958319534673	-4.16085154555601	-7.78958319534673	-7.78958319534673	-6.49600075492332	NA	NA	NA	NA	NA	NA	NA	NA	NA	NA	NA	NA	NA	NA
ENSMUSG00000025909	8361475	9299878	1	Sntg1	syntrophin, gamma 1 [Source:MGI Symbol;Acc:MGI:1918346]	protein_coding	-;-;-;-;-;-;-;-;-;-;-;-;-;-;-;-;-;-;-;-;-;-;-;-	10908	0	0	0	0	0	0	0	0	0	-7.50981477375313	-7.50981477375313	-7.50981477375313	-7.50981477375313	-7.50981477375313	-7.50981477375313	-7.50981477375313	-7.50981477375313	-7.50981477375313	-10.9571294740063	-10.9571294740063	-10.9571294740063	-10.9571294740063	-10.9571294740063	-10.9571294740063	-10.9571294740063	-10.9571294740063	-10.9571294740063	NA	NA	NA	NA	NA	NA	NA	NA	NA	NA	NA	NA	NA	NA
ENSMUSG00000102647	8450960	8453491	1	Gm38024	predicted gene, 38024 [Source:MGI Symbol;Acc:MGI:5611252]	TEC	-	2532	0	0	0	0	0	0	0	0	0	-7.50981477375313	-7.50981477375313	-7.50981477375313	-7.50981477375313	-7.50981477375313	-7.50981477375313	-7.50981477375313	-7.50981477375313	-7.50981477375313	-8.85009217851939	-8.85009217851939	-8.85009217851939	-8.85009217851939	-8.85009217851939	-8.85009217851939	-8.85009217851939	-8.85009217851939	-8.85009217851939	NA	NA	NA	NA	NA	NA	NA	NA	NA	NA	NA	NA	NA	NA
ENSMUSG00000086235	8468426	8468825	1	Gm16284	predicted gene 16284 [Source:MGI Symbol;Acc:MGI:3826541]	processed_pseudogene	-	400	2	0	3	2	0	1	0	1	6	-3.77963622695834	-7.50981477375313	-4.49927321338062	-3.59118053317231	-7.50981477375313	-4.76892602152493	-7.50981477375313	-4.81001006281336	-4.23061678134014	-2.45770813207097	-6.18788667886577	-3.17734511849325	-2.26925243828494	-6.18788667886577	-3.44699792663757	-6.18788667886577	-3.488081967926	-2.90868868645278	NA	NA	NA	NA	NA	NA	NA	NA	NA	NA	NA	NA	NA	NA
ENSMUSG00000102253	8527780	8531313	1	Gm38259	predicted gene, 38259 [Source:MGI Symbol;Acc:MGI:5611487]	TEC	-	3534	0	0	0	0	0	0	0	0	0	-7.50981477375313	-7.50981477375313	-7.50981477375313	-7.50981477375313	-7.50981477375313	-7.50981477375313	-7.50981477375313	-7.50981477375313	-7.50981477375313	-9.33111681364266	-9.33111681364266	-9.33111681364266	-9.33111681364266	-9.33111681364266	-9.33111681364266	-9.33111681364266	-9.33111681364266	-9.33111681364266	NA	NA	NA	NA	NA	NA	NA	NA	NA	NA	NA	NA	NA	NA
ENSMUSG00000093970	8588615	8588724	1	Gm23358	predicted gene, 23358 [Source:MGI Symbol;Acc:MGI:5453135]	miRNA	-	110	0	0	0	0	0	0	0	0	0	-7.50981477375313	-7.50981477375313	-7.50981477375313	-7.50981477375313	-7.50981477375313	-7.50981477375313	-7.50981477375313	-7.50981477375313	-7.50981477375313	-4.3253902026157	-4.3253902026157	-4.3253902026157	-4.3253902026157	-4.3253902026157	-4.3253902026157	-4.3253902026157	-4.3253902026157	-4.3253902026157	NA	NA	NA	NA	NA	NA	NA	NA	NA	NA	NA	NA	NA	NA
ENSMUSG00000103884	8643696	8644859	1	Gm37005	predicted gene, 37005 [Source:MGI Symbol;Acc:MGI:5610233]	TEC	-	1164	0	0	0	0	0	0	0	0	0	-7.50981477375313	-7.50981477375313	-7.50981477375313	-7.50981477375313	-7.50981477375313	-7.50981477375313	-7.50981477375313	-7.50981477375313	-7.50981477375313	-7.72890583199933	-7.72890583199933	-7.72890583199933	-7.72890583199933	-7.72890583199933	-7.72890583199933	-7.72890583199933	-7.72890583199933	-7.72890583199933	NA	NA	NA	NA	NA	NA	NA	NA	NA	NA	NA	NA	NA	NA
ENSMUSG00000084353	8791923	8792162	1	Gm15452	predicted gene 15452 [Source:MGI Symbol;Acc:MGI:3768636]	processed_pseudogene	-	240	37	39	149	28	33	46	61	59	268	0.323131983252122	0.507900763875884	0.947896699405779	0.124752300058143	0.234659533275674	0.526368336807296	0.999359755744827	0.835950772581701	1.09738425643347	2.38202567230569	2.56679445292945	3.00679038845935	2.18364598911171	2.29355322232924	2.58526202586086	3.0582534447984	2.89484446163527	3.15627794548704	-0.65199302481236	0.781240895824257	9.42511954501193	0.00214033145110087	0.0011425293127067	1	-0.337255080284904	0.781240895824257	2.3182882648073	0.127860659070575	0.0462801411272783	1	-0.314737944527455	0.781240895824257
ENSMUSG00000103933	8815842	8816039	1	Gm36964	predicted gene, 36964 [Source:MGI Symbol;Acc:MGI:5610192]	processed_pseudogene	+	198	13	3	22	5	4	4	9	10	38	-1.17424741950923	-3.12723836195703	-1.78834444404103	-2.32765887724009	-2.7617663732041	-2.94061045619015	-1.73875405449913	-1.70319693970018	-1.69855737482271	1.16218024507325	-0.790810697374557	0.548083220541443	0.00876878734238984	-0.425338708621624	-0.604182791607675	0.597673610083344	0.633230724882297	0.637870289759764	NA	NA	NA	NA	NA	NA	NA	NA	NA	NA	NA	NA	NA	NA
ENSMUSG00000076135	8816138	8816247	1	Gm24276	predicted gene, 24276 [Source:MGI Symbol;Acc:MGI:5454053]	miRNA	+	110	81	65	280	20	26	37	51	83	491	1.45008743476125	1.2426379381621	1.85609008656891	-0.357773417730267	-0.107484746615774	0.21359597884337	0.741823955003499	1.32706430717504	1.96919305525646	4.63451200589868	4.42706250929953	5.04051465770634	2.82665115340716	3.07693982452165	3.3980205499808	3.92624852614093	4.51148887831247	5.15361762639389	-1.49399882308175	1.32103111211853	26.2525967776776	2.99551760762705e-07	2.88201110427836e-07	1	-1.59004888299422	1.32103111211853	29.3220277468652	6.12949449280955e-08	7.81785824531997e-08	1	0.0960500599124771	1.32103111211853
ENSMUSG00000086195	8855928	8856267	1	Gm6152	predicted gene 6152 [Source:MGI Symbol;Acc:MGI:3648859]	processed_pseudogene	-	340	0	0	0	0	0	0	0	0	0	-7.50981477375313	-7.50981477375313	-7.50981477375313	-7.50981477375313	-7.50981477375313	-7.50981477375313	-7.50981477375313	-7.50981477375313	-7.50981477375313	-5.95342142522875	-5.95342142522875	-5.95342142522875	-5.95342142522875	-5.95342142522875	-5.95342142522875	-5.95342142522875	-5.95342142522875	-5.95342142522875	NA	NA	NA	NA	NA	NA	NA	NA	NA	NA	NA	NA	NA	NA
ENSMUSG00000104504	8856763	8857102	1	Gm7445	predicted gene 7445 [Source:MGI Symbol;Acc:MGI:3644942]	processed_pseudogene	+	340	0	0	0	0	0	0	0	0	1	-7.50981477375313	-7.50981477375313	-7.50981477375313	-7.50981477375313	-7.50981477375313	-7.50981477375313	-7.50981477375313	-7.50981477375313	-6.21623233332973	-5.95342142522875	-5.95342142522875	-5.95342142522875	-5.95342142522875	-5.95342142522875	-5.95342142522875	-5.95342142522875	-5.95342142522875	-4.65983898480534	NA	NA	NA	NA	NA	NA	NA	NA	NA	NA	NA	NA	NA	NA
ENSMUSG00000066693	8962996	8963621	1	Gm7493	predicted gene 7493 [Source:MGI Symbol;Acc:MGI:3643471]	processed_pseudogene	-	626	0	0	0	1	2	0	4	0	1	-7.50981477375313	-7.50981477375313	-7.50981477375313	-4.49880231262106	-3.70905414059478	-7.50981477375313	-2.8760279111371	-7.50981477375313	-6.21623233332973	-6.83404933602366	-6.83404933602366	-6.83404933602366	-3.8230368748916	-3.03328870286531	-6.83404933602366	-2.20026247340763	-6.83404933602366	-5.54046689560026	NA	NA	NA	NA	NA	NA	NA	NA	NA	NA	NA	NA	NA	NA
ENSMUSG00000102316	9191067	9192116	1	Gm37629	predicted gene, 37629 [Source:MGI Symbol;Acc:MGI:5610857]	TEC	-	1050	0	0	0	0	0	0	0	0	0	-7.50981477375313	-7.50981477375313	-7.50981477375313	-7.50981477375313	-7.50981477375313	-7.50981477375313	-7.50981477375313	-7.50981477375313	-7.50981477375313	-7.58020410164453	-7.58020410164453	-7.58020410164453	-7.58020410164453	-7.58020410164453	-7.58020410164453	-7.58020410164453	-7.58020410164453	-7.58020410164453	NA	NA	NA	NA	NA	NA	NA	NA	NA	NA	NA	NA	NA	NA
ENSMUSG00000103819	9258617	9259134	1	Gm38008	predicted gene, 38008 [Source:MGI Symbol;Acc:MGI:5611236]	processed_pseudogene	-	518	0	0	0	0	0	0	0	0	0	-7.50981477375313	-7.50981477375313	-7.50981477375313	-7.50981477375313	-7.50981477375313	-7.50981477375313	-7.50981477375313	-7.50981477375313	-7.50981477375313	-6.5608387767776	-6.5608387767776	-6.5608387767776	-6.5608387767776	-6.5608387767776	-6.5608387767776	-6.5608387767776	-6.5608387767776	-6.5608387767776	NA	NA	NA	NA	NA	NA	NA	NA	NA	NA	NA	NA	NA	NA
ENSMUSG00000102871	9286922	9290180	1	Gm37143	predicted gene, 37143 [Source:MGI Symbol;Acc:MGI:5610371]	TEC	+	3259	0	0	0	0	0	0	0	0	0	-7.50981477375313	-7.50981477375313	-7.50981477375313	-7.50981477375313	-7.50981477375313	-7.50981477375313	-7.50981477375313	-7.50981477375313	-7.50981477375313	-9.21424412582961	-9.21424412582961	-9.21424412582961	-9.21424412582961	-9.21424412582961	-9.21424412582961	-9.21424412582961	-9.21424412582961	-9.21424412582961	NA	NA	NA	NA	NA	NA	NA	NA	NA	NA	NA	NA	NA	NA
ENSMUSG00000101571	9396773	9398687	1	Gm6187	predicted gene 6187 [Source:MGI Symbol;Acc:MGI:3648954]	processed_pseudogene	-;-;-	960	0	1	0	0	0	0	1	0	0	-7.50981477375313	-4.58010666916557	-7.50981477375313	-7.50981477375313	-7.50981477375313	-7.50981477375313	-4.71144695465684	-7.50981477375313	-7.50981477375313	-7.45092108469956	-4.521212980112	-7.45092108469956	-7.45092108469956	-7.45092108469956	-7.45092108469956	-4.65255326560327	-7.45092108469956	-7.45092108469956	NA	NA	NA	NA	NA	NA	NA	NA	NA	NA	NA	NA	NA	NA
ENSMUSG00000104428	9439741	9440376	1	Gm18299	predicted gene, 18299 [Source:MGI Symbol;Acc:MGI:5010484]	processed_pseudogene	-	636	0	0	0	0	0	0	0	0	0	-7.50981477375313	-7.50981477375313	-7.50981477375313	-7.50981477375313	-7.50981477375313	-7.50981477375313	-7.50981477375313	-7.50981477375313	-7.50981477375313	-6.8569134443754	-6.8569134443754	-6.8569134443754	-6.8569134443754	-6.8569134443754	-6.8569134443754	-6.8569134443754	-6.8569134443754	-6.8569134443754	NA	NA	NA	NA	NA	NA	NA	NA	NA	NA	NA	NA	NA	NA
ENSMUSG00000102272	9450579	9451748	1	Gm7512	predicted gene 7512 [Source:MGI Symbol;Acc:MGI:3646401]	processed_pseudogene	+	1170	0	0	1	0	0	0	1	0	2	-7.50981477375313	-7.50981477375313	-5.7644097782424	-7.50981477375313	-7.50981477375313	-7.50981477375313	-4.71144695465684	-7.50981477375313	-5.54533472470802	-7.73632330356181	-7.73632330356181	-5.99091830805108	-7.73632330356181	-7.73632330356181	-7.73632330356181	-4.93795548446552	-7.73632330356181	-5.7718432545167	NA	NA	NA	NA	NA	NA	NA	NA	NA	NA	NA	NA	NA	NA
ENSMUSG00000065625	9458670	9458772	1	Gm24765	predicted gene, 24765 [Source:MGI Symbol;Acc:MGI:5454542]	snRNA	+	103	0	0	0	0	0	0	0	0	0	-7.50981477375313	-7.50981477375313	-7.50981477375313	-7.50981477375313	-7.50981477375313	-7.50981477375313	-7.50981477375313	-7.50981477375313	-7.50981477375313	-4.23053101627426	-4.23053101627426	-4.23053101627426	-4.23053101627426	-4.23053101627426	-4.23053101627426	-4.23053101627426	-4.23053101627426	-4.23053101627426	NA	NA	NA	NA	NA	NA	NA	NA	NA	NA	NA	NA	NA	NA
ENSMUSG00000103411	9499338	9501522	1	Gm18300	predicted gene, 18300 [Source:MGI Symbol;Acc:MGI:5010485]	processed_pseudogene	-;-;-	1406	0	0	0	0	0	0	0	0	0	-7.50981477375313	-7.50981477375313	-7.50981477375313	-7.50981477375313	-7.50981477375313	-7.50981477375313	-7.50981477375313	-7.50981477375313	-7.50981477375313	-8.00141136816358	-8.00141136816358	-8.00141136816358	-8.00141136816358	-8.00141136816358	-8.00141136816358	-8.00141136816358	-8.00141136816358	-8.00141136816358	NA	NA	NA	NA	NA	NA	NA	NA	NA	NA	NA	NA	NA	NA
ENSMUSG00000033960	4634929	4682868	18	9430020K01Rik	RIKEN cDNA 9430020K01 gene [Source:MGI Symbol;Acc:MGI:2685174]	protein_coding	+;+;+;+	6730	38	43	88	226	277	269	0	5	7	0.36144	0.648245	0.191001	3.1312	3.29807	3.06971	-7.50981	-2.67765	-4.02961	-2.38917	-2.10236	-2.55961	0.380595	0.547463	0.319099	-10.2604	-5.42826	-6.78022	7.1149	1.58733	737.567	2.02634e-162	1.3521e-160	1	2.8314	1.58733	273.129	2.36053e-61	6.13161e-60	1	4.28351	1.58733
ENSMUSG00000025911	9547948	9580673	1	Adhfe1	alcohol dehydrogenase, iron containing, 1 [Source:MGI Symbol;Acc:MGI:1923437]	protein_coding	+;+;+;+;+;+;+;+;+;+;+;+;+;+;+;+	3780	17	24	47	13	12	10	15	16	54	-0.79143372574121	-0.189063924461527	-0.707804971282387	-0.973810126074092	-1.21304669048231	-1.65561456527671	-1.01239485027172	-1.03482340120217	-1.1992302289891	-2.70981996018756	-2.10745015890787	-2.62619120572873	-2.89219636052044	-3.13143292492866	-3.57400079972306	-2.93078108471807	-2.95320963564852	-3.11761646343544	NA	NA	NA	NA	NA	NA	NA	NA	NA	NA	NA	NA	NA	NA
ENSMUSG00000079671	9560832	9631175	1	2610203C22Rik	RIKEN cDNA 2610203C22 gene [Source:MGI Symbol;Acc:MGI:1919731]	processed_transcript	-;-;-;-;-;-	4910	60	55	142	29	47	34	60	47	183	1.01814168368482	1.00223793097671	0.87867756726866	0.175128004141398	0.742848928220526	0.0922076644142436	0.975579006594795	0.509028354336672	0.548712254106419	-1.27758134085515	-1.29348509356326	-1.41704545727131	-2.12059502039857	-1.55287409631944	-2.20351536012572	-1.32014401794517	-1.7866946702033	-1.74701077043355	-0.263241037197408	0.723935856405626	1.53237963553339	0.21575565493056	0.0710064262747808	0	-0.566773750746	0.723935856405626	7.15008048788192	0.00749606226700066	0.00379494833513978	1	0.303532713548592	0.723935856405626
ENSMUSG00000081441	9574548	9575649	1	Gm6161	predicted gene 6161 [Source:MGI Symbol;Acc:MGI:3644104]	processed_pseudogene	+	1102	0	0	1	0	0	0	0	0	2	-7.50981477375313	-7.50981477375313	-5.7644097782424	-7.50981477375313	-7.50981477375313	-7.50981477375313	-7.50981477375313	-7.50981477375313	-5.54533472470802	-7.6499389976622	-7.6499389976622	-5.90453400215147	-7.6499389976622	-7.6499389976622	-7.6499389976622	-7.6499389976622	-7.6499389976622	-5.68545894861709	NA	NA	NA	NA	NA	NA	NA	NA	NA	NA	NA	NA	NA	NA
ENSMUSG00000067879	9601199	9627143	1	3110035E14Rik	RIKEN cDNA 3110035E14 gene [Source:MGI Symbol;Acc:MGI:1924232]	protein_coding	+;+;+;+;+;+	3256	11	11	39	10	12	11	12	12	49	-1.41201116959695	-1.30396906386805	-0.974341932434633	-1.34766523140777	-1.21304669048231	-1.5203800361324	-1.33033640554459	-1.44446487212656	-1.33755438010514	-3.11511186920111	-3.00706976347221	-2.67744263203879	-3.05076593101193	-2.91614739008647	-3.22348073573656	-3.03343710514875	-3.14756557173072	-3.0406550797093	NA	NA	NA	NA	NA	NA	NA	NA	NA	NA	NA	NA	NA	NA
ENSMUSG00000099827	9639255	9640582	1	Gm29520	predicted gene 29520 [Source:MGI Symbol;Acc:MGI:5580226]	lincRNA	-;-	1067	1	0	0	0	0	0	0	0	3	-4.67482501471177	-7.50981477375313	-7.50981477375313	-7.50981477375313	-7.50981477375313	-7.50981477375313	-7.50981477375313	-7.50981477375313	-5.08917598130854	-4.76838519087411	-7.60337494991547	-7.60337494991547	-7.60337494991547	-7.60337494991547	-7.60337494991547	-7.60337494991547	-7.60337494991547	-5.18273615747088	NA	NA	NA	NA	NA	NA	NA	NA	NA	NA	NA	NA	NA	NA
ENSMUSG00000021200	103321142	103356001	12	Asb2	ankyrin repeat and SOCS box-containing 2 [Source:MGI Symbol;Acc:MGI:1929743]	protein_coding	-;-;-;-;-;-;-;-;-;-;-	3542	176	89	258	440	623	443	4	6	19	2.5681	1.6951	1.73822	4.09194	4.46697	3.78904	-2.87603	-2.42308	-2.67309	0.74354	-0.129463	-0.0863435	2.26738	2.6424	1.96447	-4.70059	-4.24764	-4.49765	6.85333	2.7614	486.145	9.83107e-108	3.24614e-106	1	2.1183	2.7614	92.6832	6.1372e-22	3.19354e-21	1	4.73502	2.7614
ENSMUSG00000061603	52699383	53151015	12	Akap6	A kinase (PRKA) anchor protein 6 [Source:MGI Symbol;Acc:MGI:3050566]	protein_coding	+;+;+;+;+;+;+;+;+;+;+;+;+;+	10263	1586	1613	4220	1761	1792	1880	19	24	65	5.73866	5.87259	5.76779	6.09241	5.991	5.87395	-0.674724	-0.455277	-0.934829	2.37928	2.51321	2.40841	2.73303	2.63162	2.51457	-4.0341	-3.81466	-4.29421	6.8072	5.30978	2639.29	0	0	1	0.218388	5.30978	6.8932	0.00865241	0.00431877	1	6.58881	5.30978
ENSMUSG00000097893	9747648	9791922	1	1700034P13Rik	RIKEN cDNA 1700034P13 gene [Source:MGI Symbol;Acc:MGI:1920581]	antisense	+;+;+;+;+;+;+;+;+;+;+;+	3101	145	174	497	194	236	248	226	187	1151	2.28886720029737	2.66111653328907	2.68295411130306	2.91108458140403	3.06711001258855	2.95251919583366	2.88590757894637	2.49716357696542	3.19712624211437	0.656133674346833	1.02838300733854	1.05022058535253	1.2783510554535	1.43437648663802	1.31978566988312	1.25317405299584	0.864430051014886	1.56439271616384	0.105724380844704	2.84011541975927	0.421428324478953	0.516225197247815	0.148419709185638	0	0.440756238251604	2.84011541975927	7.01326698419519	0.00809079085424672	0.00407087823296351	1	-0.3350318574069	2.84011541975927
ENSMUSG00000024421	12333819	12583013	18	Lama3	laminin, alpha 3 [Source:MGI Symbol;Acc:MGI:99909]	protein_coding	+;+;+;+;+;+;+;+;+;+;+;+;+;+;+;+;+;+;+;+;+;+;+;+;+;+;+;+;+;+;+;+;+;+;+;+;+;+;+;+;+;+;+;+;+;+;+;+;+;+;+;+;+;+;+;+;+;+;+;+;+;+;+;+;+;+;+;+;+;+;+;+;+;+;+;+	10745	47	33	109	208	278	272	2	4	11	0.666921	0.267904	0.498418	3.01154	3.30327	3.0857	-3.81906	-2.98697	-3.42533	-2.75867	-3.15769	-2.92718	-0.414053	-0.122328	-0.339898	-7.24465	-6.41256	-6.85092	6.60547	1.58703	712.293	6.34762e-157	3.98638e-155	1	2.67503	1.58703	254.222	3.11902e-57	7.27392e-56	1	3.93044	1.58703
ENSMUSG00000046334	9802197	9802553	1	Gm6195	predicted pseudogene 6195 [Source:MGI Symbol;Acc:MGI:3647661]	processed_pseudogene	-	357	0	0	11	1	1	2	4	5	13	-7.50981477375313	-7.50981477375313	-2.76125768723612	-4.49880231262106	-4.60907790881657	-3.88108312396241	-2.8760279111371	-2.67764891297857	-3.19746315068248	-6.02381075312015	-6.02381075312015	-1.27525366660313	-3.01279829198808	-3.12307388818359	-2.39507910332943	-1.39002389050411	-1.19164489234559	-1.71145913004949	NA	NA	NA	NA	NA	NA	NA	NA	NA	NA	NA	NA	NA	NA
ENSMUSG00000088916	9834498	9834602	1	Gm22607	predicted gene, 22607 [Source:MGI Symbol;Acc:MGI:5452384]	snRNA	-	105	2	0	1	1	1	0	0	0	1	-3.77963622695834	-7.50981477375313	-5.7644097782424	-4.49880231262106	-4.60907790881657	-7.50981477375313	-7.50981477375313	-7.50981477375313	-6.21623233332973	-0.528097459962371	-4.25827600675717	-2.51287101124643	-1.2472635456251	-1.35753914182061	-4.25827600675717	-4.25827600675717	-4.25827600675717	-2.96469356633376	NA	NA	NA	NA	NA	NA	NA	NA	NA	NA	NA	NA	NA	NA
ENSMUSG00000046768	75308322	75401456	12	Rhoj	ras homolog gene family, member J [Source:MGI Symbol;Acc:MGI:1931551]	protein_coding	+;+;+;+;+	6484	197	192	467	35	33	33	1	1	0	2.73058	2.80302	2.59321	0.445228	0.23466	0.0493639	-4.71145	-4.81001	-7.50981	0.0336982	0.106134	-0.103674	-2.25166	-2.46222	-2.64752	-7.40833	-7.50689	-10.2067	6.49351	1.35661	186.342	1.99896e-42	1.61677e-41	1	-2.43796	1.35661	182.677	1.26148e-41	1.81551e-40	1	8.93147	1.35661
ENSMUSG00000098234	9941959	9944118	1	Snhg6	small nucleolar RNA host gene 6 [Source:MGI Symbol;Acc:MGI:1921074]	lincRNA	-;-;-	1146	874	788	2249	1114	1183	1449	873	1051	3468	4.87909582820427	4.83924939996781	4.85995943320493	5.43183588638708	5.39194504267826	5.4983169513356	4.83477257111782	4.98666299364105	4.78776554354935	4.68248878410945	4.64264235587299	4.66335238911012	5.23522884229226	5.19533799858344	5.30170990724078	4.638165527023	4.79005594954623	4.59115849945453	0.609875053203894	5.08195670885068	56.7859783371372	4.85918795253361e-14	9.26386002515337e-14	1	0.606902801609853	5.08195670885068	55.461679906346	9.52987730027356e-14	2.46143556785562e-13	1	0.00297225159404041	5.08195670885068
ENSMUSG00000093178	9942463	9942549	1	Snord87	small nucleolar RNA, C/D box 87 [Source:MGI Symbol;Acc:MGI:2387894]	snoRNA	-	87	17	8	20	11	19	23	17	23	45	-0.79143372574121	-1.75608997743097	-1.92311629216624	-1.21199429974568	-0.556858444151507	-0.468146160154424	-0.833702441809265	-0.516205942245795	-1.4586339987639	2.73140706307215	1.76675081138239	1.59972449664712	2.31084648906768	2.96598234466185	3.05469462865894	2.68913834700409	3.00663484656756	2.06420679004945	NA	NA	NA	NA	NA	NA	NA	NA	NA	NA	NA	NA	NA	NA
ENSMUSG00000099032	9960163	9967932	1	Tcf24	transcription factor 24 [Source:MGI Symbol;Acc:MGI:3780500]	protein_coding	-;-	4193	1	0	0	0	0	0	0	0	2	-4.67482501471177	-7.50981477375313	-7.50981477375313	-7.50981477375313	-7.50981477375313	-7.50981477375313	-7.50981477375313	-7.50981477375313	-5.54533472470802	-6.74280784489607	-9.57779760393743	-9.57779760393743	-9.57779760393743	-9.57779760393743	-9.57779760393743	-9.57779760393743	-9.57779760393743	-7.61331755489232	NA	NA	NA	NA	NA	NA	NA	NA	NA	NA	NA	NA	NA	NA
ENSMUSG00000104025	9967314	9968687	1	E330040D14Rik	RIKEN cDNA E330040D14 gene [Source:MGI Symbol;Acc:MGI:3649088]	TEC	+	1374	0	0	0	0	0	0	0	0	1	-7.50981477375313	-7.50981477375313	-7.50981477375313	-7.50981477375313	-7.50981477375313	-7.50981477375313	-7.50981477375313	-7.50981477375313	-6.21623233332973	-7.96819677790915	-7.96819677790915	-7.96819677790915	-7.96819677790915	-7.96819677790915	-7.96819677790915	-7.96819677790915	-7.96819677790915	-6.67461433748574	NA	NA	NA	NA	NA	NA	NA	NA	NA	NA	NA	NA	NA	NA
ENSMUSG00000025916	9968624	10009136	1	Ppp1r42	protein phosphatase 1, regulatory subunit 42 [Source:MGI Symbol;Acc:MGI:1921138]	protein_coding	-;-;-;-;-;-;-;-;-	1523	1	1	0	1	2	0	3	2	5	-4.67482501471177	-4.58010666916557	-7.50981477375313	-4.49880231262106	-3.70905414059478	-7.50981477375313	-3.27182363900714	-3.92554021011858	-4.46423190918872	-5.28174095653698	-5.18702261099077	-8.11673071557834	-5.10571825444627	-4.31597008241998	-8.11673071557834	-3.87873958083234	-4.53245615194379	-5.07114785101393	NA	NA	NA	NA	NA	NA	NA	NA	NA	NA	NA	NA	NA	NA
ENSMUSG00000087199	9982387	9992366	1	Gm15818	predicted gene 15818 [Source:MGI Symbol;Acc:MGI:3801960]	antisense	+;+	656	0	2	0	0	0	2	0	0	2	-7.50981477375313	-3.67802624701831	-7.50981477375313	-7.50981477375313	-7.50981477375313	-3.88108312396241	-7.50981477375313	-7.50981477375313	-5.54533472470802	-6.90158249370913	-3.06979396697431	-6.90158249370913	-6.90158249370913	-6.90158249370913	-3.27285084391841	-6.90158249370913	-6.90158249370913	-4.93710244466402	NA	NA	NA	NA	NA	NA	NA	NA	NA	NA	NA	NA	NA	NA
ENSMUSG00000095780	10009814	10009917	1	Gm24674	predicted gene, 24674 [Source:MGI Symbol;Acc:MGI:5454451]	snRNA	-	104	0	0	0	0	0	0	0	0	0	-7.50981477375313	-7.50981477375313	-7.50981477375313	-7.50981477375313	-7.50981477375313	-7.50981477375313	-7.50981477375313	-7.50981477375313	-7.50981477375313	-4.24447020723214	-4.24447020723214	-4.24447020723214	-4.24447020723214	-4.24447020723214	-4.24447020723214	-4.24447020723214	-4.24447020723214	-4.24447020723214	NA	NA	NA	NA	NA	NA	NA	NA	NA	NA	NA	NA	NA	NA
ENSMUSG00000048480	74191785	74194631	1	Cxcr1	chemokine (C-X-C motif) receptor 1 [Source:MGI Symbol;Acc:MGI:2448715]	protein_coding	-;-	1491	221	192	467	95	132	146	1	2	6	2.8963	2.80302	2.59321	1.88212	2.22961	2.18886	-4.71145	-3.92554	-4.23062	2.32002	2.22674	2.01693	1.30584	1.65332	1.61258	-5.28773	-4.50182	-4.8069	6.46021	1.83063	455.126	5.52845e-101	1.65484e-99	1	-0.621406	1.83063	15.6727	7.53022e-05	5.78482e-05	1	7.08162	1.83063
ENSMUSG00000038729	57717657	57896982	4	Akap2	A kinase (PRKA) anchor protein 2 [Source:MGI Symbol;Acc:MGI:1306795]	protein_coding	+;+;+;+;+;+;+;+;+;+	8161	57	29	102	30	43	66	0	0	4	0.944347	0.0823978	0.403043	0.223804	0.614965	1.04553	-7.50981	-7.50981	-4.74313	-2.0844	-2.94635	-2.6257	-2.80494	-2.41378	-1.98321	-10.5386	-10.5386	-7.77187	6.12662	-0.12281	174.844	6.47517e-40	4.81184e-39	1	0.193905	-0.12281	0.56215	0.453395	0.134916	0	5.93272	-0.12281
ENSMUSG00000102356	10057025	10057944	1	1700047N06Rik	RIKEN cDNA 1700047N06 gene [Source:MGI Symbol;Acc:MGI:1923853]	TEC	-	920	2	1	3	0	2	0	1	0	4	-3.77963622695834	-4.58010666916557	-4.49927321338062	-7.50981477375313	-3.70905414059478	-7.50981477375313	-4.71144695465684	-7.50981477375313	-4.7431262313014	-3.65934199324062	-4.45981243544785	-4.3789789796629	-7.38952054003542	-3.58875990687706	-7.38952054003542	-4.59115272093913	-7.38952054003542	-4.62283199758368	NA	NA	NA	NA	NA	NA	NA	NA	NA	NA	NA	NA	NA	NA
ENSMUSG00000089945	57568179	57896984	4	Pakap	paralemmin A kinase anchor protein [Source:MGI Symbol;Acc:MGI:5141924]	protein_coding	+;+;+;+;+;+;+;+;+;+;+;+;+	8517	57	29	102	30	43	65	0	0	4	0.944347	0.0823978	0.403043	0.223804	0.614965	1.02357	-7.50981	-7.50981	-4.74313	-2.146	-3.00795	-2.6873	-2.86654	-2.47538	-2.06678	-10.6002	-10.6002	-7.83347	6.1163	-0.127429	175.647	4.32533e-40	3.22923e-39	1	0.184423	-0.127429	0.515493	0.47277	0.139629	0	5.93188	-0.127429
ENSMUSG00000088153	10166539	10166778	1	Gm26348	predicted gene, 26348 [Source:MGI Symbol;Acc:MGI:5456125]	misc_RNA	+	240	0	3	1	3	0	1	3	3	8	-7.50981477375313	-3.12723836195703	-5.7644097782424	-3.03837371696254	-7.50981477375313	-4.76892602152493	-3.27182363900714	-3.38123935406105	-3.8532176174446	-5.45092108469956	-1.06834467290347	-3.70551608918883	-0.979480027908971	-5.45092108469956	-2.71003233247136	-1.21292994995357	-1.32234566500748	-1.79432392839103	NA	NA	NA	NA	NA	NA	NA	NA	NA	NA	NA	NA	NA	NA
ENSMUSG00000102556	10197081	10198802	1	Gm37569	predicted gene, 37569 [Source:MGI Symbol;Acc:MGI:5610797]	TEC	-	1722	4	6	20	9	9	8	6	5	18	-2.83504285889155	-2.16224218934116	-1.92311629216624	-1.49743164676852	-1.62198013894724	-1.97132126289613	-2.31056728969956	-2.67764891297857	-2.74829108420316	-3.6191280016263	-2.94632733207592	-2.707201434901	-2.28151678950328	-2.406065281682	-2.75540640563089	-3.09465243243432	-3.46173405571333	-3.53237622693792	NA	NA	NA	NA	NA	NA	NA	NA	NA	NA	NA	NA	NA	NA
ENSMUSG00000042501	10324720	10719945	1	Cpa6	carboxypeptidase A6 [Source:MGI Symbol;Acc:MGI:3045348]	protein_coding	-;-;-;-;-;-;-;-;-;-;-;-	6840	0	1	0	0	0	0	2	2	8	-7.50981477375313	-4.58010666916557	-7.50981477375313	-7.50981477375313	-7.50981477375313	-7.50981477375313	-3.81905579862192	-3.92554021011858	-3.8532176174446	-10.2838110988643	-7.35410299427674	-10.2838110988643	-10.2838110988643	-10.2838110988643	-10.2838110988643	-6.59305212373309	-6.69953653522975	-6.62721394255577	NA	NA	NA	NA	NA	NA	NA	NA	NA	NA	NA	NA	NA	NA
ENSMUSG00000103810	10449245	10451989	1	Gm38005	predicted gene, 38005 [Source:MGI Symbol;Acc:MGI:5611233]	TEC	-	2745	0	0	0	0	0	0	0	0	0	-7.50981477375313	-7.50981477375313	-7.50981477375313	-7.50981477375313	-7.50981477375313	-7.50981477375313	-7.50981477375313	-7.50981477375313	-7.50981477375313	-8.96662092298361	-8.96662092298361	-8.96662092298361	-8.96662092298361	-8.96662092298361	-8.96662092298361	-8.96662092298361	-8.96662092298361	-8.96662092298361	NA	NA	NA	NA	NA	NA	NA	NA	NA	NA	NA	NA	NA	NA
ENSMUSG00000083422	10554098	10555553	1	Gm15604	predicted gene 15604 [Source:MGI Symbol;Acc:MGI:3783051]	processed_pseudogene	-	1456	1	0	1	1	2	1	3	0	2	-4.67482501471177	-7.50981477375313	-5.7644097782424	-4.49880231262106	-3.70905414059478	-4.76892602152493	-3.27182363900714	-7.50981477375313	-5.54533472470802	-5.21683537024838	-8.05182512928974	-6.30642013377901	-5.04081266815767	-4.25106449613139	-5.31093637706154	-3.81383399454375	-8.05182512928974	-6.08734508024463	NA	NA	NA	NA	NA	NA	NA	NA	NA	NA	NA	NA	NA	NA
ENSMUSG00000094979	10555554	10555660	1	Gm25253	predicted gene, 25253 [Source:MGI Symbol;Acc:MGI:5455030]	snRNA	-	107	0	0	0	0	0	0	0	0	0	-7.50981477375313	-7.50981477375313	-7.50981477375313	-7.50981477375313	-7.50981477375313	-7.50981477375313	-7.50981477375313	-7.50981477375313	-7.50981477375313	-4.28549747549219	-4.28549747549219	-4.28549747549219	-4.28549747549219	-4.28549747549219	-4.28549747549219	-4.28549747549219	-4.28549747549219	-4.28549747549219	NA	NA	NA	NA	NA	NA	NA	NA	NA	NA	NA	NA	NA	NA
ENSMUSG00000081417	10695123	10695614	1	Gm15603	predicted gene 15603 [Source:MGI Symbol;Acc:MGI:3783050]	processed_pseudogene	+	492	0	0	0	0	1	0	0	1	1	-7.50981477375313	-7.50981477375313	-7.50981477375313	-7.50981477375313	-4.60907790881657	-7.50981477375313	-7.50981477375313	-4.81001006281336	-6.21623233332973	-6.48654499443029	-6.48654499443029	-6.48654499443029	-6.48654499443029	-3.58580812949373	-6.48654499443029	-6.48654499443029	-3.78674028349051	-5.19296255400688	NA	NA	NA	NA	NA	NA	NA	NA	NA	NA	NA	NA	NA	NA
ENSMUSG00000103448	10782456	10784377	1	Gm37133	predicted gene, 37133 [Source:MGI Symbol;Acc:MGI:5610361]	TEC	-	1922	0	0	0	0	0	0	0	0	0	-7.50981477375313	-7.50981477375313	-7.50981477375313	-7.50981477375313	-7.50981477375313	-7.50981477375313	-7.50981477375313	-7.50981477375313	-7.50981477375313	-8.4524231098648	-8.4524231098648	-8.4524231098648	-8.4524231098648	-8.4524231098648	-8.4524231098648	-8.4524231098648	-8.4524231098648	-8.4524231098648	NA	NA	NA	NA	NA	NA	NA	NA	NA	NA	NA	NA	NA	NA
ENSMUSG00000100212	10805281	10806522	1	Gm5522	predicted gene 5522 [Source:MGI Symbol;Acc:MGI:3649087]	processed_pseudogene	+	1242	0	0	0	0	0	0	0	0	0	-7.50981477375313	-7.50981477375313	-7.50981477375313	-7.50981477375313	-7.50981477375313	-7.50981477375313	-7.50981477375313	-7.50981477375313	-7.50981477375313	-7.82247994731153	-7.82247994731153	-7.82247994731153	-7.82247994731153	-7.82247994731153	-7.82247994731153	-7.82247994731153	-7.82247994731153	-7.82247994731153	NA	NA	NA	NA	NA	NA	NA	NA	NA	NA	NA	NA	NA	NA
ENSMUSG00000100648	10868688	10869446	1	Gm28659	predicted gene 28659 [Source:MGI Symbol;Acc:MGI:5579365]	processed_pseudogene	+	759	0	0	2	0	0	0	1	1	4	-7.50981477375313	-7.50981477375313	-4.99739083701659	-7.50981477375313	-7.50981477375313	-7.50981477375313	-4.71144695465684	-4.81001006281336	-4.7431262313014	-7.11198656450651	-7.11198656450651	-4.59956262776997	-7.11198656450651	-7.11198656450651	-7.11198656450651	-4.31361874541022	-4.41218185356674	-4.34529802205478	NA	NA	NA	NA	NA	NA	NA	NA	NA	NA	NA	NA	NA	NA
ENSMUSG00000088585	10921670	10921760	1	Gm22963	predicted gene, 22963 [Source:MGI Symbol;Acc:MGI:5452740]	snoRNA	+	91	0	0	0	0	0	0	0	0	0	-7.50981477375313	-7.50981477375313	-7.50981477375313	-7.50981477375313	-7.50981477375313	-7.50981477375313	-7.50981477375313	-7.50981477375313	-7.50981477375313	-4.05182512928974	-4.05182512928974	-4.05182512928974	-4.05182512928974	-4.05182512928974	-4.05182512928974	-4.05182512928974	-4.05182512928974	-4.05182512928974	NA	NA	NA	NA	NA	NA	NA	NA	NA	NA	NA	NA	NA	NA
ENSMUSG00000048960	10993465	11303681	1	Prex2	phosphatidylinositol-3,4,5-trisphosphate-dependent Rac exchange factor 2 [Source:MGI Symbol;Acc:MGI:1923385]	protein_coding	+;+;+;+;+;+;+;+;+;+;+;+;+;+;+;+;+;+;+;+;+;+;+;+;+;+;+;+;+;+;+;+;+;+;+;+;+;+;+;+;+;+;+	16609	0	0	0	0	0	0	0	0	0	-7.50981477375313	-7.50981477375313	-7.50981477375313	-7.50981477375313	-7.50981477375313	-7.50981477375313	-7.50981477375313	-7.50981477375313	-7.50981477375313	-11.5637080823098	-11.5637080823098	-11.5637080823098	-11.5637080823098	-11.5637080823098	-11.5637080823098	-11.5637080823098	-11.5637080823098	-11.5637080823098	NA	NA	NA	NA	NA	NA	NA	NA	NA	NA	NA	NA	NA	NA
ENSMUSG00000077318	11134111	11134238	1	Gm24173	predicted gene, 24173 [Source:MGI Symbol;Acc:MGI:5453950]	snoRNA	-	128	0	0	0	0	0	0	0	0	0	-7.50981477375313	-7.50981477375313	-7.50981477375313	-7.50981477375313	-7.50981477375313	-7.50981477375313	-7.50981477375313	-7.50981477375313	-7.50981477375313	-4.54403048909105	-4.54403048909105	-4.54403048909105	-4.54403048909105	-4.54403048909105	-4.54403048909105	-4.54403048909105	-4.54403048909105	-4.54403048909105	NA	NA	NA	NA	NA	NA	NA	NA	NA	NA	NA	NA	NA	NA
ENSMUSG00000101827	11223566	11224174	1	Gm28686	predicted gene 28686 [Source:MGI Symbol;Acc:MGI:5579392]	processed_pseudogene	-	609	0	0	0	0	0	0	0	0	0	-7.50981477375313	-7.50981477375313	-7.50981477375313	-7.50981477375313	-7.50981477375313	-7.50981477375313	-7.50981477375313	-7.50981477375313	-7.50981477375313	-6.79432890699738	-6.79432890699738	-6.79432890699738	-6.79432890699738	-6.79432890699738	-6.79432890699738	-6.79432890699738	-6.79432890699738	-6.79432890699738	NA	NA	NA	NA	NA	NA	NA	NA	NA	NA	NA	NA	NA	NA
ENSMUSG00000103494	11363926	11366964	1	Gm37410	predicted gene, 37410 [Source:MGI Symbol;Acc:MGI:5610638]	TEC	-	3039	0	0	0	0	0	0	0	0	0	-7.50981477375313	-7.50981477375313	-7.50981477375313	-7.50981477375313	-7.50981477375313	-7.50981477375313	-7.50981477375313	-7.50981477375313	-7.50981477375313	-9.11341144861334	-9.11341144861334	-9.11341144861334	-9.11341144861334	-9.11341144861334	-9.11341144861334	-9.11341144861334	-9.11341144861334	-9.11341144861334	NA	NA	NA	NA	NA	NA	NA	NA	NA	NA	NA	NA	NA	NA
ENSMUSG00000057715	11414105	11975901	1	A830018L16Rik	RIKEN cDNA A830018L16 gene [Source:MGI Symbol;Acc:MGI:2444149]	protein_coding	+;+;+;+;+;+;+;+;+;+;+;+;+;+;+;+	9183	0	0	0	0	0	0	0	0	0	-7.50981477375313	-7.50981477375313	-7.50981477375313	-7.50981477375313	-7.50981477375313	-7.50981477375313	-7.50981477375313	-7.50981477375313	-7.50981477375313	-10.7087803193392	-10.7087803193392	-10.7087803193392	-10.7087803193392	-10.7087803193392	-10.7087803193392	-10.7087803193392	-10.7087803193392	-10.7087803193392	NA	NA	NA	NA	NA	NA	NA	NA	NA	NA	NA	NA	NA	NA
ENSMUSG00000103825	11416918	11419388	1	Gm38178	predicted gene, 38178 [Source:MGI Symbol;Acc:MGI:5611406]	TEC	+	2471	0	0	0	0	0	0	0	0	0	-7.50981477375313	-7.50981477375313	-7.50981477375313	-7.50981477375313	-7.50981477375313	-7.50981477375313	-7.50981477375313	-7.50981477375313	-7.50981477375313	-8.81490978441983	-8.81490978441983	-8.81490978441983	-8.81490978441983	-8.81490978441983	-8.81490978441983	-8.81490978441983	-8.81490978441983	-8.81490978441983	NA	NA	NA	NA	NA	NA	NA	NA	NA	NA	NA	NA	NA	NA
ENSMUSG00000099845	11608139	11608400	1	Gm29273	predicted gene 29273 [Source:MGI Symbol;Acc:MGI:5579979]	processed_pseudogene	-	262	0	0	0	0	0	0	0	0	0	-7.50981477375313	-7.50981477375313	-7.50981477375313	-7.50981477375313	-7.50981477375313	-7.50981477375313	-7.50981477375313	-7.50981477375313	-7.50981477375313	-5.5774534906285	-5.5774534906285	-5.5774534906285	-5.5774534906285	-5.5774534906285	-5.5774534906285	-5.5774534906285	-5.5774534906285	-5.5774534906285	NA	NA	NA	NA	NA	NA	NA	NA	NA	NA	NA	NA	NA	NA
ENSMUSG00000103561	11704207	11706350	1	Gm38069	predicted gene, 38069 [Source:MGI Symbol;Acc:MGI:5611297]	TEC	+	2144	0	0	0	0	0	0	0	0	0	-7.50981477375313	-7.50981477375313	-7.50981477375313	-7.50981477375313	-7.50981477375313	-7.50981477375313	-7.50981477375313	-7.50981477375313	-7.50981477375313	-8.61011967954882	-8.61011967954882	-8.61011967954882	-8.61011967954882	-8.61011967954882	-8.61011967954882	-8.61011967954882	-8.61011967954882	-8.61011967954882	NA	NA	NA	NA	NA	NA	NA	NA	NA	NA	NA	NA	NA	NA
ENSMUSG00000101610	12120960	12121832	1	Gm7560	predicted gene 7560 [Source:MGI Symbol;Acc:MGI:3648484]	processed_pseudogene	+	873	0	0	2	1	1	1	1	1	2	-7.50981477375313	-7.50981477375313	-4.99739083701659	-4.49880231262106	-4.60907790881657	-4.76892602152493	-4.71144695465684	-4.81001006281336	-5.54533472470802	-7.31386833272049	-7.31386833272049	-4.80144439598394	-4.30285587158842	-4.41313146778393	-4.57297958049228	-4.5155005136242	-4.61406362178071	-5.34938828367537	NA	NA	NA	NA	NA	NA	NA	NA	NA	NA	NA	NA	NA	NA
ENSMUSG00000093864	12374936	12375042	1	Gm22633	predicted gene, 22633 [Source:MGI Symbol;Acc:MGI:5452410]	snRNA	+	107	0	0	2	0	0	0	0	1	0	-7.50981477375313	-7.50981477375313	-4.99739083701659	-7.50981477375313	-7.50981477375313	-7.50981477375313	-7.50981477375313	-4.81001006281336	-7.50981477375313	-4.28549747549219	-4.28549747549219	-1.77307353875565	-4.28549747549219	-4.28549747549219	-4.28549747549219	-4.28549747549219	-1.58569276455242	-4.28549747549219	NA	NA	NA	NA	NA	NA	NA	NA	NA	NA	NA	NA	NA	NA
ENSMUSG00000098555	12425986	12426106	1	Mir6341	microRNA 6341 [Source:MGI Symbol;Acc:MGI:5530644]	miRNA	+	121	0	0	0	0	0	0	0	0	0	-7.50981477375313	-7.50981477375313	-7.50981477375313	-7.50981477375313	-7.50981477375313	-7.50981477375313	-7.50981477375313	-7.50981477375313	-7.50981477375313	-4.46289372636564	-4.46289372636564	-4.46289372636564	-4.46289372636564	-4.46289372636564	-4.46289372636564	-4.46289372636564	-4.46289372636564	-4.46289372636564	NA	NA	NA	NA	NA	NA	NA	NA	NA	NA	NA	NA	NA	NA
ENSMUSG00000097628	12565577	12566383	1	Gm2383	predicted gene 2383 [Source:MGI Symbol;Acc:MGI:3780551]	processed_pseudogene	+	807	0	1	4	1	1	0	0	2	3	-7.50981477375313	-4.58010666916557	-4.12970063248677	-4.49880231262106	-4.60907790881657	-7.50981477375313	-7.50981477375313	-3.92554021011858	-5.08917598130854	-7.20045535236883	-4.27074724778126	-3.82034121110246	-4.18944289123676	-4.29971848743227	-7.20045535236883	-7.20045535236883	-3.61618078873427	-4.77981655992423	NA	NA	NA	NA	NA	NA	NA	NA	NA	NA	NA	NA	NA	NA
ENSMUSG00000098163	12655867	12656553	1	Gm6216	predicted gene 6216 [Source:MGI Symbol;Acc:MGI:3647030]	processed_pseudogene	+	687	0	0	0	0	0	0	0	0	0	-7.50981477375313	-7.50981477375313	-7.50981477375313	-7.50981477375313	-7.50981477375313	-7.50981477375313	-7.50981477375313	-7.50981477375313	-7.50981477375313	-6.96819677790915	-6.96819677790915	-6.96819677790915	-6.96819677790915	-6.96819677790915	-6.96819677790915	-6.96819677790915	-6.96819677790915	-6.96819677790915	NA	NA	NA	NA	NA	NA	NA	NA	NA	NA	NA	NA	NA	NA
ENSMUSG00000097171	12667563	12673090	1	Gm17644	predicted gene, 17644 [Source:MGI Symbol;Acc:MGI:4937278]	lincRNA	+;+;+	3200	0	0	0	0	0	0	0	0	0	-7.50981477375313	-7.50981477375313	-7.50981477375313	-7.50981477375313	-7.50981477375313	-7.50981477375313	-7.50981477375313	-7.50981477375313	-7.50981477375313	-9.18788667886577	-9.18788667886577	-9.18788667886577	-9.18788667886577	-9.18788667886577	-9.18788667886577	-9.18788667886577	-9.18788667886577	-9.18788667886577	NA	NA	NA	NA	NA	NA	NA	NA	NA	NA	NA	NA	NA	NA
ENSMUSG00000101314	12670324	12671176	1	Gm29663	predicted gene 29663 [Source:MGI Symbol;Acc:MGI:5580369]	lincRNA	-	853	0	0	0	0	0	0	0	0	0	-7.50981477375313	-7.50981477375313	-7.50981477375313	-7.50981477375313	-7.50981477375313	-7.50981477375313	-7.50981477375313	-7.50981477375313	-7.50981477375313	-7.28043242040934	-7.28043242040934	-7.28043242040934	-7.28043242040934	-7.28043242040934	-7.28043242040934	-7.28043242040934	-7.28043242040934	-7.28043242040934	NA	NA	NA	NA	NA	NA	NA	NA	NA	NA	NA	NA	NA	NA
ENSMUSG00000016918	12692277	12861192	1	Sulf1	sulfatase 1 [Source:MGI Symbol;Acc:MGI:2138563]	protein_coding	+;+;+;+;+;+;+;+;+;+;+;+;+;+;+;+;+;+;+;+;+;+;+;+;+;+	11294	0	1	0	0	0	0	0	0	0	-7.50981477375313	-4.58010666916557	-7.50981477375313	-7.50981477375313	-7.50981477375313	-7.50981477375313	-7.50981477375313	-7.50981477375313	-7.50981477375313	-11.0072994050723	-8.07759130048477	-11.0072994050723	-11.0072994050723	-11.0072994050723	-11.0072994050723	-11.0072994050723	-11.0072994050723	-11.0072994050723	NA	NA	NA	NA	NA	NA	NA	NA	NA	NA	NA	NA	NA	NA
ENSMUSG00000025938	12866549	12992650	1	Slco5a1	solute carrier organic anion transporter family, member 5A1 [Source:MGI Symbol;Acc:MGI:2443431]	protein_coding	-;-;-;-;-;-;-;-;-;-;-	13137	1	0	0	0	0	0	0	0	0	-4.67482501471177	-7.50981477375313	-7.50981477375313	-7.50981477375313	-7.50981477375313	-7.50981477375313	-7.50981477375313	-7.50981477375313	-7.50981477375313	-8.39038896522349	-11.2253787242649	-11.2253787242649	-11.2253787242649	-11.2253787242649	-11.2253787242649	-11.2253787242649	-11.2253787242649	-11.2253787242649	NA	NA	NA	NA	NA	NA	NA	NA	NA	NA	NA	NA	NA	NA
ENSMUSG00000104518	13059401	13059951	1	Gm37162	predicted gene, 37162 [Source:MGI Symbol;Acc:MGI:5610390]	TEC	-	551	0	0	0	0	0	0	0	0	0	-7.50981477375313	-7.50981477375313	-7.50981477375313	-7.50981477375313	-7.50981477375313	-7.50981477375313	-7.50981477375313	-7.50981477375313	-7.50981477375313	-6.6499389976622	-6.6499389976622	-6.6499389976622	-6.6499389976622	-6.6499389976622	-6.6499389976622	-6.6499389976622	-6.6499389976622	-6.6499389976622	NA	NA	NA	NA	NA	NA	NA	NA	NA	NA	NA	NA	NA	NA
ENSMUSG00000069620	13062025	13062345	1	Gm5250	predicted gene 5250 [Source:MGI Symbol;Acc:MGI:3647667]	processed_pseudogene	+	321	0	0	0	0	0	0	0	0	0	-7.50981477375313	-7.50981477375313	-7.50981477375313	-7.50981477375313	-7.50981477375313	-7.50981477375313	-7.50981477375313	-7.50981477375313	-7.50981477375313	-5.87045997621335	-5.87045997621335	-5.87045997621335	-5.87045997621335	-5.87045997621335	-5.87045997621335	-5.87045997621335	-5.87045997621335	-5.87045997621335	NA	NA	NA	NA	NA	NA	NA	NA	NA	NA	NA	NA	NA	NA
ENSMUSG00000099498	13068838	13078662	1	Gm29283	predicted gene 29283 [Source:MGI Symbol;Acc:MGI:5579989]	lincRNA	+;+;+;+	288	0	0	0	0	0	0	0	0	0	-7.50981477375313	-7.50981477375313	-7.50981477375313	-7.50981477375313	-7.50981477375313	-7.50981477375313	-7.50981477375313	-7.50981477375313	-7.50981477375313	-5.71395549053336	-5.71395549053336	-5.71395549053336	-5.71395549053336	-5.71395549053336	-5.71395549053336	-5.71395549053336	-5.71395549053336	-5.71395549053336	NA	NA	NA	NA	NA	NA	NA	NA	NA	NA	NA	NA	NA	NA
ENSMUSG00000042414	13113457	13127163	1	Prdm14	PR domain containing 14 [Source:MGI Symbol;Acc:MGI:3588194]	protein_coding	-;-;-;-;-;-;-;-	2564	1	0	0	0	0	0	0	0	1	-4.67482501471177	-7.50981477375313	-7.50981477375313	-7.50981477375313	-7.50981477375313	-7.50981477375313	-7.50981477375313	-7.50981477375313	-6.21623233332973	-6.03322127666842	-8.86821103570979	-8.86821103570979	-8.86821103570979	-8.86821103570979	-8.86821103570979	-8.86821103570979	-8.86821103570979	-7.57462859528638	NA	NA	NA	NA	NA	NA	NA	NA	NA	NA	NA	NA	NA	NA
ENSMUSG00000090124	88095062	88220002	1	Ugt1a7c	UDP glucuronosyltransferase 1 family, polypeptide A7C [Source:MGI Symbol;Acc:MGI:3032636]	protein_coding	+;+;+;+;+;+;+	4219	153	126	356	69	60	78	0	0	7	2.36626	2.19593	2.20207	1.4216	1.09413	1.28595	-7.50981	-7.50981	-4.02961	0.28936	0.119029	0.125173	-0.6553	-0.982776	-0.790949	-9.58672	-9.58672	-6.10651	5.97255	1.21221	325.505	9.15714e-73	1.73544e-71	1	-0.956145	1.21221	35.8248	2.15882e-09	3.34016e-09	1	6.92869	1.21221
ENSMUSG00000103506	13177462	13179714	1	Gm38376	predicted gene, 38376 [Source:MGI Symbol;Acc:MGI:5611604]	TEC	-	2253	7	9	29	13	13	13	10	17	70	-2.05210090136221	-1.58913894081987	-1.39641015640701	-0.973810126074092	-1.09898177538449	-1.28286968067298	-1.58939525725536	-0.948314898853195	-0.828995231325336	-3.22394821493555	-2.76098625439321	-2.56825746998035	-2.14565743964743	-2.27082908895783	-2.45471699424632	-2.7612425708287	-2.12016221242654	-2.00084254489868	NA	NA	NA	NA	NA	NA	NA	NA	NA	NA	NA	NA	NA	NA
ENSMUSG00000103495	13234809	13236434	1	Gm37409	predicted gene, 37409 [Source:MGI Symbol;Acc:MGI:5610637]	TEC	-	1626	7	2	9	1	4	3	1	2	22	-2.05210090136221	-3.67802624701831	-3.03888707955875	-4.49880231262106	-2.7617663732041	-3.33553136560846	-4.71144695465684	-3.92554021011858	-2.4684875564749	-2.75342815877515	-4.37935350443125	-3.74021433697169	-5.20012957003401	-3.46309363061704	-4.0368586230214	-5.41277421206978	-4.62686746753152	-3.16981481388784	NA	NA	NA	NA	NA	NA	NA	NA	NA	NA	NA	NA	NA	NA
ENSMUSG00000099183	13262198	13262279	1	Gm27881	predicted gene, 27881 [Source:MGI Symbol;Acc:MGI:5531263]	miRNA	+	82	2	1	2	1	1	2	1	3	4	-3.77963622695834	-4.58010666916557	-4.99739083701659	-4.49880231262106	-4.60907790881657	-3.88108312396241	-4.71144695465684	-3.38123935406105	-4.7431262313014	-0.171403946914332	-0.971874389121563	-1.38915855697258	-0.890570032577061	-1.00084562877257	-0.27285084391841	-1.10321467461284	0.226992925982955	-1.13489395125739	NA	NA	NA	NA	NA	NA	NA	NA	NA	NA	NA	NA	NA	NA
ENSMUSG00000102639	13289812	13290506	1	Gm38223	predicted gene, 38223 [Source:MGI Symbol;Acc:MGI:5611451]	TEC	-	695	0	0	2	0	1	2	0	1	5	-7.50981477375313	-7.50981477375313	-4.99739083701659	-7.50981477375313	-4.60907790881657	-3.88108312396241	-7.50981477375313	-4.81001006281336	-4.46423190918872	-6.98489965670191	-6.98489965670191	-4.47247571996537	-6.98489965670191	-4.08416279176536	-3.3561680069112	-6.98489965670191	-4.28509494576214	-3.9393167921375	NA	NA	NA	NA	NA	NA	NA	NA	NA	NA	NA	NA	NA	NA
ENSMUSG00000104170	13297036	13298907	1	Gm37702	predicted gene, 37702 [Source:MGI Symbol;Acc:MGI:5610930]	TEC	-	1872	3	1	10	1	0	2	3	2	9	-3.23137404965506	-4.58010666916557	-2.89340435608096	-4.49880231262106	-7.50981477375313	-3.88108312396241	-3.27182363900714	-3.92554021011858	-3.69606014611867	-4.13595448457637	-5.48468710408688	-3.79798479100228	-5.40338274754238	-8.41439520867445	-4.78566355888373	-4.17640407392845	-4.8301206450399	-4.60064058103999	NA	NA	NA	NA	NA	NA	NA	NA	NA	NA	NA	NA	NA	NA
ENSMUSG00000087782	13334498	13334609	1	Gm23169	predicted gene, 23169 [Source:MGI Symbol;Acc:MGI:5452946]	snRNA	-	112	2	0	3	0	0	0	0	0	4	-3.77963622695834	-7.50981477375313	-4.49927321338062	-7.50981477375313	-7.50981477375313	-7.50981477375313	-7.50981477375313	-7.50981477375313	-4.7431262313014	-0.621206864353853	-4.35138541114865	-1.34084385077613	-4.35138541114865	-4.35138541114865	-4.35138541114865	-4.35138541114865	-4.35138541114865	-1.58469686869691	NA	NA	NA	NA	NA	NA	NA	NA	NA	NA	NA	NA	NA	NA
ENSMUSG00000103085	13343563	13348204	1	Gm38120	predicted gene, 38120 [Source:MGI Symbol;Acc:MGI:5611348]	TEC	-	4642	20	11	46	12	17	18	24	16	57	-0.559025030692358	-1.30396906386805	-0.738550828658	-1.08799235797256	-0.715953808545423	-0.818744601453596	-0.340323485690521	-1.03482340120217	-1.12218466804682	-2.77377155337475	-3.51871558655044	-2.9532973513404	-3.30273888065495	-2.93070033122782	-3.03349112413599	-2.55507000837292	-3.24956992388457	-3.33693119072922	NA	NA	NA	NA	NA	NA	NA	NA	NA	NA	NA	NA	NA	NA
ENSMUSG00000102664	13354483	13356730	1	Gm38380	predicted gene, 38380 [Source:MGI Symbol;Acc:MGI:5611608]	TEC	-	2248	11	9	17	13	6	10	8	6	46	-1.41201116959695	-1.58913894081987	-2.15229360122775	-0.973810126074092	-2.1948114747459	-1.65561456527671	-1.90538048681389	-2.42308034669435	-1.42739818243167	-2.58065320515579	-2.75778097637871	-3.32093563678659	-2.14245216163293	-3.36345351030474	-2.82425660083555	-3.07402252237273	-3.59172238225319	-2.59604021799051	NA	NA	NA	NA	NA	NA	NA	NA	NA	NA	NA	NA	NA	NA
ENSMUSG00000101476	13376070	13388413	1	Gm29570	predicted gene 29570 [Source:MGI Symbol;Acc:MGI:5580276]	antisense	+;+	681	0	0	0	0	1	2	1	0	4	-7.50981477375313	-7.50981477375313	-7.50981477375313	-7.50981477375313	-4.60907790881657	-3.88108312396241	-4.71144695465684	-7.50981477375313	-4.7431262313014	-6.95554147710312	-6.95554147710312	-6.95554147710312	-6.95554147710312	-4.05480461216656	-3.3268098273124	-4.15717365800683	-6.95554147710312	-4.18885293465138	NA	NA	NA	NA	NA	NA	NA	NA	NA	NA	NA	NA	NA	NA
ENSMUSG00000101171	13407012	13407655	1	Gm7593	predicted gene 7593 [Source:MGI Symbol;Acc:MGI:3647262]	processed_pseudogene	-	644	2	0	1	0	1	2	0	1	2	-3.77963622695834	-7.50981477375313	-5.7644097782424	-7.50981477375313	-4.60907790881657	-3.88108312396241	-7.50981477375313	-4.81001006281336	-5.54533472470802	-3.14476882041087	-6.87494736720566	-5.12954237169493	-6.87494736720566	-3.9742105022691	-3.24621571741494	-6.87494736720566	-4.17514265626589	-4.91046731816055	NA	NA	NA	NA	NA	NA	NA	NA	NA	NA	NA	NA	NA	NA
ENSMUSG00000074445	92285417	92291405	3	Sprr2a3	small proline-rich protein 2A3 [Source:MGI Symbol;Acc:MGI:3845028]	protein_coding	+;+	2883	68	44	110	30	43	19	0	0	3	1.19825	0.681297	0.511542	0.223804	0.614965	-0.741477	-7.50981	-7.50981	-5.08918	-0.329317	-0.846273	-1.01603	-1.30377	-0.912606	-2.26905	-9.03739	-9.03739	-6.61675	5.9258	-0.192338	121.074	3.68064e-28	1.65338e-27	1	-0.662025	-0.192338	5.14766	0.0232778	0.0104382	1	6.58783	-0.192338
ENSMUSG00000015437	56258856	56262260	14	Gzmb	granzyme B [Source:MGI Symbol;Acc:MGI:109267]	protein_coding	-;-;-;-;-	1418	3685	3984	10305	27368	27218	30168	527	599	2019	6.95485	7.17698	7.05574	10.0503	9.9158	9.87804	4.10678	4.17572	4.00751	6.45099	6.67312	6.55188	9.54647	9.41195	9.37418	3.60292	3.67186	3.50365	5.89295	8.58305	2788.3	0	0	1	2.90874	8.58305	922.133	1.51483e-202	2.41994e-200	1	2.98421	8.58305
ENSMUSG00000102982	13641483	13642748	1	Gm38319	predicted gene, 38319 [Source:MGI Symbol;Acc:MGI:5611547]	TEC	-	1266	8	5	31	12	14	17	3	9	35	-1.86356511853941	-2.4182075565939	-1.30153985607579	-1.08799235797256	-0.993278217687899	-0.900385674598865	-3.27182363900714	-1.8523389190536	-1.81500130886118	-2.20384252330566	-2.75848496136016	-1.64181726084205	-1.42826976273881	-1.33355562245415	-1.24066307936512	-3.61210104377339	-2.19261632381985	-2.15527871362744	NA	NA	NA	NA	NA	NA	NA	NA	NA	NA	NA	NA	NA	NA
ENSMUSG00000067813	13668771	13701723	1	Xkr9	X Kell blood group precursor related family member 9 homolog [Source:MGI Symbol;Acc:MGI:2686466]	protein_coding	+;+;+;+	1926	2	1	3	2	7	5	2	2	18	-3.77963622695834	-4.58010666916557	-4.49927321338062	-3.59118053317231	-1.97760563845903	-2.63088834729939	-3.81905579862192	-3.92554021011858	-2.74829108420316	-4.72524393013971	-5.52571437234694	-5.44488091656199	-4.53678823635368	-2.9232133416404	-3.57649605048076	-4.76466350180329	-4.87114791329995	-3.69389878738453	NA	NA	NA	NA	NA	NA	NA	NA	NA	NA	NA	NA	NA	NA
ENSMUSG00000077368	13774334	13774464	1	Gm26273	predicted gene, 26273 [Source:MGI Symbol;Acc:MGI:5456050]	snoRNA	-	131	0	0	0	0	0	0	0	0	0	-7.50981477375313	-7.50981477375313	-7.50981477375313	-7.50981477375313	-7.50981477375313	-7.50981477375313	-7.50981477375313	-7.50981477375313	-7.50981477375313	-4.5774534906285	-4.5774534906285	-4.5774534906285	-4.5774534906285	-4.5774534906285	-4.5774534906285	-4.5774534906285	-4.5774534906285	-4.5774534906285	NA	NA	NA	NA	NA	NA	NA	NA	NA	NA	NA	NA	NA	NA
ENSMUSG00000097711	13785883	13786879	1	Gm5523	predicted pseudogene 5523 [Source:MGI Symbol;Acc:MGI:3649089]	processed_pseudogene	-	997	2	2	10	3	2	1	1	1	14	-3.77963622695834	-3.67802624701831	-2.89340435608096	-3.03837371696254	-3.70905414059478	-4.76892602152493	-4.71144695465684	-4.81001006281336	-3.09574409073764	-3.77530163669444	-3.67369165675442	-2.88906976581707	-3.03403912669865	-3.70471955033088	-4.76459143126104	-4.70711236439295	-4.80567547254947	-3.09140950047375	NA	NA	NA	NA	NA	NA	NA	NA	NA	NA	NA	NA	NA	NA
ENSMUSG00000102166	13846871	13849119	1	Gm36947	predicted gene, 36947 [Source:MGI Symbol;Acc:MGI:5610175]	TEC	-	2249	0	0	0	0	0	1	0	0	0	-7.50981477375313	-7.50981477375313	-7.50981477375313	-7.50981477375313	-7.50981477375313	-4.76892602152493	-7.50981477375313	-7.50981477375313	-7.50981477375313	-8.67909843486886	-8.67909843486886	-8.67909843486886	-8.67909843486886	-8.67909843486886	-5.93820968264066	-8.67909843486886	-8.67909843486886	-8.67909843486886	NA	NA	NA	NA	NA	NA	NA	NA	NA	NA	NA	NA	NA	NA
ENSMUSG00000089358	13932378	13932685	1	Gm25491	predicted gene, 25491 [Source:MGI Symbol;Acc:MGI:5455268]	misc_RNA	+	308	0	0	0	0	0	0	0	0	0	-7.50981477375313	-7.50981477375313	-7.50981477375313	-7.50981477375313	-7.50981477375313	-7.50981477375313	-7.50981477375313	-7.50981477375313	-7.50981477375313	-5.81081702978595	-5.81081702978595	-5.81081702978595	-5.81081702978595	-5.81081702978595	-5.81081702978595	-5.81081702978595	-5.81081702978595	-5.81081702978595	NA	NA	NA	NA	NA	NA	NA	NA	NA	NA	NA	NA	NA	NA
ENSMUSG00000104209	14109215	14112819	1	Gm37400	predicted gene, 37400 [Source:MGI Symbol;Acc:MGI:5610628]	TEC	-	3605	0	0	0	0	0	0	0	0	0	-7.50981477375313	-7.50981477375313	-7.50981477375313	-7.50981477375313	-7.50981477375313	-7.50981477375313	-7.50981477375313	-7.50981477375313	-7.50981477375313	-9.35981403321923	-9.35981403321923	-9.35981403321923	-9.35981403321923	-9.35981403321923	-9.35981403321923	-9.35981403321923	-9.35981403321923	-9.35981403321923	NA	NA	NA	NA	NA	NA	NA	NA	NA	NA	NA	NA	NA	NA
ENSMUSG00000025932	14168954	14310235	1	Eya1	eyes absent 1 homolog (Drosophila) [Source:MGI Symbol;Acc:MGI:109344]	protein_coding	-;-;-;-;-;-;-;-;-;-;-;-;-;-;-;-;-;-	7808	0	0	0	0	0	0	0	0	0	-7.50981477375313	-7.50981477375313	-7.50981477375313	-7.50981477375313	-7.50981477375313	-7.50981477375313	-7.50981477375313	-7.50981477375313	-7.50981477375313	-10.4747678266539	-10.4747678266539	-10.4747678266539	-10.4747678266539	-10.4747678266539	-10.4747678266539	-10.4747678266539	-10.4747678266539	-10.4747678266539	NA	NA	NA	NA	NA	NA	NA	NA	NA	NA	NA	NA	NA	NA
ENSMUSG00000095853	14182578	14182677	1	Gm22616	predicted gene, 22616 [Source:MGI Symbol;Acc:MGI:5452393]	miRNA	+	100	0	0	0	0	0	0	0	0	0	-7.50981477375313	-7.50981477375313	-7.50981477375313	-7.50981477375313	-7.50981477375313	-7.50981477375313	-7.50981477375313	-7.50981477375313	-7.50981477375313	-4.18788667886577	-4.18788667886577	-4.18788667886577	-4.18788667886577	-4.18788667886577	-4.18788667886577	-4.18788667886577	-4.18788667886577	-4.18788667886577	NA	NA	NA	NA	NA	NA	NA	NA	NA	NA	NA	NA	NA	NA
ENSMUSG00000102588	14255552	14255990	1	Gm37444	predicted gene, 37444 [Source:MGI Symbol;Acc:MGI:5610672]	TEC	-	439	0	0	0	0	0	0	0	0	0	-7.50981477375313	-7.50981477375313	-7.50981477375313	-7.50981477375313	-7.50981477375313	-7.50981477375313	-7.50981477375313	-7.50981477375313	-7.50981477375313	-6.3221076186264	-6.3221076186264	-6.3221076186264	-6.3221076186264	-6.3221076186264	-6.3221076186264	-6.3221076186264	-6.3221076186264	-6.3221076186264	NA	NA	NA	NA	NA	NA	NA	NA	NA	NA	NA	NA	NA	NA
ENSMUSG00000054493	14752937	14776931	1	Gm9947	predicted gene 9947 [Source:MGI Symbol;Acc:MGI:3642739]	antisense	+;+;+;+;+	3566	0	0	0	0	0	0	0	0	0	-7.50981477375313	-7.50981477375313	-7.50981477375313	-7.50981477375313	-7.50981477375313	-7.50981477375313	-7.50981477375313	-7.50981477375313	-7.50981477375313	-9.34412147671604	-9.34412147671604	-9.34412147671604	-9.34412147671604	-9.34412147671604	-9.34412147671604	-9.34412147671604	-9.34412147671604	-9.34412147671604	NA	NA	NA	NA	NA	NA	NA	NA	NA	NA	NA	NA	NA	NA
ENSMUSG00000025930	14753346	14755992	1	Msc	musculin [Source:MGI Symbol;Acc:MGI:1333884]	protein_coding	-;-	2546	0	0	0	0	0	0	0	1	0	-7.50981477375313	-7.50981477375313	-7.50981477375313	-7.50981477375313	-7.50981477375313	-7.50981477375313	-7.50981477375313	-4.81001006281336	-7.50981477375313	-8.8580471929924	-8.8580471929924	-8.8580471929924	-8.8580471929924	-8.8580471929924	-8.8580471929924	-8.8580471929924	-6.15824248205263	-8.8580471929924	NA	NA	NA	NA	NA	NA	NA	NA	NA	NA	NA	NA	NA	NA
ENSMUSG00000103492	14788645	14792965	1	Gm37412	predicted gene, 37412 [Source:MGI Symbol;Acc:MGI:5610640]	TEC	+	4321	0	0	0	0	0	0	0	0	0	-7.50981477375313	-7.50981477375313	-7.50981477375313	-7.50981477375313	-7.50981477375313	-7.50981477375313	-7.50981477375313	-7.50981477375313	-7.50981477375313	-9.62118000468078	-9.62118000468078	-9.62118000468078	-9.62118000468078	-9.62118000468078	-9.62118000468078	-9.62118000468078	-9.62118000468078	-9.62118000468078	NA	NA	NA	NA	NA	NA	NA	NA	NA	NA	NA	NA	NA	NA
ENSMUSG00000081201	14839869	14840156	1	Smt3h2-ps4	SMT3 suppressor of mif two 3 homolog 2, pseudogene 4 (S. cerevisiae) [Source:MGI Symbol;Acc:MGI:2149598]	processed_pseudogene	-	288	1	0	2	0	0	0	0	0	0	-4.67482501471177	-7.50981477375313	-4.99739083701659	-7.50981477375313	-7.50981477375313	-7.50981477375313	-7.50981477375313	-7.50981477375313	-7.50981477375313	-2.878965731492	-5.71395549053336	-3.20153155379681	-5.71395549053336	-5.71395549053336	-5.71395549053336	-5.71395549053336	-5.71395549053336	-5.71395549053336	NA	NA	NA	NA	NA	NA	NA	NA	NA	NA	NA	NA	NA	NA
ENSMUSG00000082193	14865072	14865965	1	Rpl5-ps1	ribosomal protein L5, pseudogene 1 [Source:MGI Symbol;Acc:MGI:3647110]	processed_pseudogene	+	894	54	35	144	40	38	43	51	80	314	0.866572796397288	0.352417621647336	0.898795654432195	0.637145805974501	0.437307454714424	0.429454522524575	0.741823955003499	1.27407128095339	1.32537374006057	1.02822605987606	0.514070885126106	1.06044891791096	0.79879906945327	0.598960718193193	0.591107786003344	0.903477218482268	1.43572454443216	1.48702700353934	-0.636197111695333	0.921401977781376	9.35390140506348	0.00222511303714828	0.0011842338292946	1	-0.233503672030265	0.921401977781376	1.14282649362469	0.285055866497422	0.0916435392895215	0	-0.402693439665068	0.921401977781376
ENSMUSG00000032769	14872648	14918862	1	Trpa1	transient receptor potential cation channel, subfamily A, member 1 [Source:MGI Symbol;Acc:MGI:3522699]	protein_coding	-;-;-;-;-;-;-;-;-;-;-;-;-;-;-;-;-;-;-;-;-;-;-;-;-;-;-	4263	0	0	0	0	1	0	0	0	0	-7.50981477375313	-7.50981477375313	-7.50981477375313	-7.50981477375313	-4.60907790881657	-7.50981477375313	-7.50981477375313	-7.50981477375313	-7.50981477375313	-9.60168382905498	-9.60168382905498	-9.60168382905498	-9.60168382905498	-6.70094696411842	-9.60168382905498	-9.60168382905498	-9.60168382905498	-9.60168382905498	NA	NA	NA	NA	NA	NA	NA	NA	NA	NA	NA	NA	NA	NA
ENSMUSG00000088159	15019040	15019159	1	Gm26345	predicted gene, 26345 [Source:MGI Symbol;Acc:MGI:5456122]	snoRNA	-	120	0	0	0	0	0	0	0	0	0	-7.50981477375313	-7.50981477375313	-7.50981477375313	-7.50981477375313	-7.50981477375313	-7.50981477375313	-7.50981477375313	-7.50981477375313	-7.50981477375313	-4.45092108469956	-4.45092108469956	-4.45092108469956	-4.45092108469956	-4.45092108469956	-4.45092108469956	-4.45092108469956	-4.45092108469956	-4.45092108469956	NA	NA	NA	NA	NA	NA	NA	NA	NA	NA	NA	NA	NA	NA
ENSMUSG00000073737	15268802	15269797	1	Gm10566	predicted gene 10566 [Source:MGI Symbol;Acc:MGI:3642220]	processed_pseudogene	-	996	7	4	28	8	8	8	8	5	37	-2.05210090136221	-2.72959661759761	-1.44629220649476	-1.66456566815386	-1.7888627725965	-1.97132126289613	-1.90538048681389	-2.67764891297857	-1.73633728919813	-2.0463185487682	-2.7238142650036	-1.44050985390075	-1.65878331555985	-1.7830804200025	-1.96553891030213	-1.89959813421989	-2.67186656038457	-1.73055493660412	NA	NA	NA	NA	NA	NA	NA	NA	NA	NA	NA	NA	NA	NA
ENSMUSG00000092083	15287254	15723750	1	Kcnb2	potassium voltage gated channel, Shab-related subfamily, member 2 [Source:MGI Symbol;Acc:MGI:99632]	protein_coding	+;+;+	15165	0	0	0	0	0	0	0	0	0	-7.50981477375313	-7.50981477375313	-7.50981477375313	-7.50981477375313	-7.50981477375313	-7.50981477375313	-7.50981477375313	-7.50981477375313	-7.50981477375313	-11.4324883666026	-11.4324883666026	-11.4324883666026	-11.4324883666026	-11.4324883666026	-11.4324883666026	-11.4324883666026	-11.4324883666026	-11.4324883666026	NA	NA	NA	NA	NA	NA	NA	NA	NA	NA	NA	NA	NA	NA
ENSMUSG00000102937	15364302	15365834	1	Gm38116	predicted gene, 38116 [Source:MGI Symbol;Acc:MGI:5611344]	TEC	+	1533	0	0	0	0	0	0	0	0	0	-7.50981477375313	-7.50981477375313	-7.50981477375313	-7.50981477375313	-7.50981477375313	-7.50981477375313	-7.50981477375313	-7.50981477375313	-7.50981477375313	-8.12617247074982	-8.12617247074982	-8.12617247074982	-8.12617247074982	-8.12617247074982	-8.12617247074982	-8.12617247074982	-8.12617247074982	-8.12617247074982	NA	NA	NA	NA	NA	NA	NA	NA	NA	NA	NA	NA	NA	NA
ENSMUSG00000104149	15556249	15558337	1	Gm37138	predicted gene, 37138 [Source:MGI Symbol;Acc:MGI:5610366]	TEC	+	2089	0	0	0	0	0	0	0	0	0	-7.50981477375313	-7.50981477375313	-7.50981477375313	-7.50981477375313	-7.50981477375313	-7.50981477375313	-7.50981477375313	-7.50981477375313	-7.50981477375313	-8.57262726615815	-8.57262726615815	-8.57262726615815	-8.57262726615815	-8.57262726615815	-8.57262726615815	-8.57262726615815	-8.57262726615815	-8.57262726615815	NA	NA	NA	NA	NA	NA	NA	NA	NA	NA	NA	NA	NA	NA
ENSMUSG00000088829	15685935	15686046	1	Gm25227	predicted gene, 25227 [Source:MGI Symbol;Acc:MGI:5455004]	snoRNA	-	112	0	0	0	0	0	0	0	0	0	-7.50981477375313	-7.50981477375313	-7.50981477375313	-7.50981477375313	-7.50981477375313	-7.50981477375313	-7.50981477375313	-7.50981477375313	-7.50981477375313	-4.35138541114865	-4.35138541114865	-4.35138541114865	-4.35138541114865	-4.35138541114865	-4.35138541114865	-4.35138541114865	-4.35138541114865	-4.35138541114865	NA	NA	NA	NA	NA	NA	NA	NA	NA	NA	NA	NA	NA	NA
ENSMUSG00000077377	15757832	15757963	1	Gm25168	predicted gene, 25168 [Source:MGI Symbol;Acc:MGI:5454945]	snoRNA	+	132	0	0	0	0	0	0	0	0	0	-7.50981477375313	-7.50981477375313	-7.50981477375313	-7.50981477375313	-7.50981477375313	-7.50981477375313	-7.50981477375313	-7.50981477375313	-7.50981477375313	-4.5884246084495	-4.5884246084495	-4.5884246084495	-4.5884246084495	-4.5884246084495	-4.5884246084495	-4.5884246084495	-4.5884246084495	-4.5884246084495	NA	NA	NA	NA	NA	NA	NA	NA	NA	NA	NA	NA	NA	NA
ENSMUSG00000101652	15760122	15760668	1	Gm6060	predicted gene 6060 [Source:MGI Symbol;Acc:MGI:3648622]	processed_pseudogene	-;-	251	0	0	0	0	0	1	1	1	1	-7.50981477375313	-7.50981477375313	-7.50981477375313	-7.50981477375313	-7.50981477375313	-4.76892602152493	-4.71144695465684	-4.81001006281336	-6.21623233332973	-5.51557404304182	-5.51557404304182	-5.51557404304182	-5.51557404304182	-5.51557404304182	-2.77468529081361	-2.71720622394553	-2.81576933210205	-4.22199160261841	NA	NA	NA	NA	NA	NA	NA	NA	NA	NA	NA	NA	NA	NA
ENSMUSG00000100814	15760761	15760860	1	Gm28669	predicted gene 28669 [Source:MGI Symbol;Acc:MGI:5579375]	processed_pseudogene	+	100	0	0	0	0	0	0	0	0	0	-7.50981477375313	-7.50981477375313	-7.50981477375313	-7.50981477375313	-7.50981477375313	-7.50981477375313	-7.50981477375313	-7.50981477375313	-7.50981477375313	-4.18788667886577	-4.18788667886577	-4.18788667886577	-4.18788667886577	-4.18788667886577	-4.18788667886577	-4.18788667886577	-4.18788667886577	-4.18788667886577	NA	NA	NA	NA	NA	NA	NA	NA	NA	NA	NA	NA	NA	NA
ENSMUSG00000073940	103812524	103813996	7	Hbb-bt	hemoglobin, beta adult t chain [Source:MGI Symbol;Acc:MGI:5474850]	protein_coding	-;-;-	703	221	178	419	1182	1257	1684	23	52	85	2.8963	2.69388	2.43689	5.51731	5.47947	5.71513	-0.401288	0.654344	-0.551371	3.40471	3.20228	2.94529	6.02571	5.98787	6.22353	0.107115	1.16275	-0.0429676	5.73091	4.15619	872.942	7.48239e-192	6.84715e-190	1	2.92653	4.15619	335.572	5.87902e-75	2.31895e-73	1	2.80439	4.15619
ENSMUSG00000104379	15853331	15856499	1	Gm37509	predicted gene, 37509 [Source:MGI Symbol;Acc:MGI:5610737]	TEC	+	3169	0	2	7	2	3	4	6	8	23	-7.50981477375313	-3.67802624701831	-3.38298828816709	-3.59118053317231	-3.15901827149297	-2.94061045619015	-2.31056728969956	-2.01869548864814	-2.40626330665382	-9.17384243347328	-5.34205390673846	-5.04701594788723	-5.25520819289245	-4.82304593121312	-4.6046381159103	-3.97459494941971	-3.68272314836829	-4.07029096637397	NA	NA	NA	NA	NA	NA	NA	NA	NA	NA	NA	NA	NA	NA
ENSMUSG00000032719	15853862	15892722	1	Sbspon	somatomedin B and thrombospondin, type 1 domain containing [Source:MGI Symbol;Acc:MGI:2684952]	protein_coding	-;-;-;-;-	2748	1	1	6	4	4	4	4	10	13	-4.67482501471177	-4.58010666916557	-3.59168257822724	-2.63968688045291	-2.7617663732041	-2.94061045619015	-2.8760279111371	-1.70319693970018	-3.19746315068248	-6.13320701886778	-6.03848867332158	-5.05006458238325	-4.09806888460892	-4.22014837736011	-4.39899246034617	-4.33440991529311	-3.16157894385619	-4.6558451548385	NA	NA	NA	NA	NA	NA	NA	NA	NA	NA	NA	NA	NA	NA
ENSMUSG00000088943	15879530	15879832	1	Gm23259	predicted gene, 23259 [Source:MGI Symbol;Acc:MGI:5453036]	misc_RNA	+	303	0	0	0	0	0	0	0	0	0	-7.50981477375313	-7.50981477375313	-7.50981477375313	-7.50981477375313	-7.50981477375313	-7.50981477375313	-7.50981477375313	-7.50981477375313	-7.50981477375313	-5.787204472564	-5.787204472564	-5.787204472564	-5.787204472564	-5.787204472564	-5.787204472564	-5.787204472564	-5.787204472564	-5.787204472564	NA	NA	NA	NA	NA	NA	NA	NA	NA	NA	NA	NA	NA	NA
ENSMUSG00000100652	16053335	16053887	1	Gm7634	predicted gene 7634 [Source:MGI Symbol;Acc:MGI:3644198]	processed_pseudogene	+	553	1	0	0	0	0	0	0	0	1	-4.67482501471177	-7.50981477375313	-7.50981477375313	-7.50981477375313	-7.50981477375313	-7.50981477375313	-7.50981477375313	-7.50981477375313	-6.21623233332973	-3.82017640028439	-6.65516615932575	-6.65516615932575	-6.65516615932575	-6.65516615932575	-6.65516615932575	-6.65516615932575	-6.65516615932575	-5.36158371890235	NA	NA	NA	NA	NA	NA	NA	NA	NA	NA	NA	NA	NA	NA
ENSMUSG00000067795	16065979	16093325	1	4930444P10Rik	RIKEN cDNA 4930444P10 gene [Source:MGI Symbol;Acc:MGI:1923049]	protein_coding	-;-;-;-;-;-	2063	0	0	1	0	1	1	0	0	2	-7.50981477375313	-7.50981477375313	-5.7644097782424	-7.50981477375313	-4.60907790881657	-4.76892602152493	-7.50981477375313	-7.50981477375313	-5.54533472470802	-8.55455859497753	-8.55455859497753	-6.80915359946679	-8.55455859497753	-5.65382173004097	-5.81366984274933	-8.55455859497753	-8.55455859497753	-6.59007854593242	NA	NA	NA	NA	NA	NA	NA	NA	NA	NA	NA	NA	NA	NA
ENSMUSG00000050994	10335703	10472326	10	Adgb	androglobin [Source:MGI Symbol;Acc:MGI:3605549]	protein_coding	-;-;-;-;-;-;-;-;-;-;-;-;-;-;-;-;-;-;-;-;-;-;-;-;-;-;-;-;-;-;-;-;-;-;-;-;-	6192	78	67	228	100	80	109	1	3	8	1.39575	1.28626	1.5602	1.95602	1.50824	1.76781	-4.71145	-3.38124	-3.85322	-1.23465	-1.34415	-1.07021	-0.674389	-1.12217	-0.862595	-7.34185	-6.01164	-6.48362	5.70575	0.913477	368.39	4.19437e-82	9.66474e-81	1	0.338578	0.913477	3.88547	0.0487055	0.0199352	1	5.36717	0.913477
ENSMUSG00000001119	76708792	76726168	10	Col6a1	collagen, type VI, alpha 1 [Source:MGI Symbol;Acc:MGI:88459]	protein_coding	-;-;-;-;-;-;-;-;-;-;-;-;-;-;-;-;-;-;-;-;-;-;-;-;-;-;-;-;-;-;-;-;-;-	4380	67	63	154	384	468	367	10	10	32	1.17693	1.19766	0.995381	3.89561	4.05436	3.51763	-1.5894	-1.7032	-1.94168	-0.953999	-0.933275	-1.13555	1.76468	1.92343	1.3867	-3.72033	-3.83413	-4.07261	5.70162	2.33855	672.708	2.57498e-148	1.39785e-146	1	2.75588	2.33855	259.649	2.04628e-58	4.99074e-57	1	2.94574	2.33855
ENSMUSG00000104165	16208197	16210517	1	Gm38249	predicted gene, 38249 [Source:MGI Symbol;Acc:MGI:5611477]	TEC	-	2321	0	0	0	0	0	0	0	0	1	-7.50981477375313	-7.50981477375313	-7.50981477375313	-7.50981477375313	-7.50981477375313	-7.50981477375313	-7.50981477375313	-7.50981477375313	-6.21623233332973	-8.72456129643553	-8.72456129643553	-8.72456129643553	-8.72456129643553	-8.72456129643553	-8.72456129643553	-8.72456129643553	-8.72456129643553	-7.43097885601212	NA	NA	NA	NA	NA	NA	NA	NA	NA	NA	NA	NA	NA	NA
ENSMUSG00000100868	16228506	16244062	1	Gm28095	predicted gene 28095 [Source:MGI Symbol;Acc:MGI:5578801]	antisense	+;+;+	1515	0	0	0	0	0	0	0	0	0	-7.50981477375313	-7.50981477375313	-7.50981477375313	-7.50981477375313	-7.50981477375313	-7.50981477375313	-7.50981477375313	-7.50981477375313	-7.50981477375313	-8.10913256745136	-8.10913256745136	-8.10913256745136	-8.10913256745136	-8.10913256745136	-8.10913256745136	-8.10913256745136	-8.10913256745136	-8.10913256745136	NA	NA	NA	NA	NA	NA	NA	NA	NA	NA	NA	NA	NA	NA
ENSMUSG00000020053	87858265	87937042	10	Igf1	insulin-like growth factor 1 [Source:MGI Symbol;Acc:MGI:96432]	protein_coding	+;+;+;+;+;+;+;+	9904	288	306	738	2678	2969	3056	64	74	280	3.27808	3.47502	3.25293	6.69714	6.71936	6.57481	1.06844	1.16186	1.16042	-0.0299327	0.16701	-0.0550848	3.38912	3.41135	3.2668	-2.23957	-2.14615	-2.14759	5.56064	5.22977	2604.34	0	0	1	3.36163	5.22977	1313.71	1.18797e-287	5.37933e-285	1	2.19901	5.22977
ENSMUSG00000089982	16253592	16267921	1	Gm7568	predicted gene 7568 [Source:MGI Symbol;Acc:MGI:3649156]	antisense	+;+;+;+;+	1003	0	0	0	0	0	0	0	0	0	-7.50981477375313	-7.50981477375313	-7.50981477375313	-7.50981477375313	-7.50981477375313	-7.50981477375313	-7.50981477375313	-7.50981477375313	-7.50981477375313	-7.51413637970323	-7.51413637970323	-7.51413637970323	-7.51413637970323	-7.51413637970323	-7.51413637970323	-7.51413637970323	-7.51413637970323	-7.51413637970323	NA	NA	NA	NA	NA	NA	NA	NA	NA	NA	NA	NA	NA	NA
ENSMUSG00000089943	88166012	88218997	1	Ugt1a5	UDP glucuronosyltransferase 1 family, polypeptide A5 [Source:MGI Symbol;Acc:MGI:3032634]	protein_coding	+;+;+;+;+	2203	81	77	206	38	28	42	0	0	5	1.45009	1.48654	1.41409	0.563413	-0.00117882	0.395647	-7.50981	-7.50981	-4.46423	0.310618	0.347066	0.274623	-0.576056	-1.14065	-0.743822	-8.64928	-8.64928	-5.6037	5.47697	0.365691	184.767	4.41262e-42	3.55101e-41	1	-1.08546	0.365691	32.5153	1.18258e-08	1.65137e-08	1	6.56243	0.365691
ENSMUSG00000102457	16618560	16621539	1	Gm38342	predicted gene, 38342 [Source:MGI Symbol;Acc:MGI:5611570]	TEC	+	2980	18	18	69	28	24	32	16	22	110	-0.70973291213613	-0.601096487086029	-0.15799756262204	0.124752300058143	-0.222251465852226	0.00520885516196712	-0.920283804390149	-0.579821776111449	-0.182041077107276	-2.28504524282357	-2.17640881777347	-1.73330989330948	-1.45056003062929	-1.79756379653966	-1.57010347552547	-2.49559613507759	-2.15513410679889	-1.75735340779471	NA	NA	NA	NA	NA	NA	NA	NA	NA	NA	NA	NA	NA	NA
ENSMUSG00000089960	88211959	88218997	1	Ugt1a1	UDP glucuronosyltransferase 1 family, polypeptide A1 [Source:MGI Symbol;Acc:MGI:98898]	protein_coding	+;+;+;+;+	2224	81	77	206	36	28	43	0	0	5	1.45009	1.48654	1.41409	0.485708	-0.00117882	0.429455	-7.50981	-7.50981	-4.46423	0.296931	0.333378	0.260936	-0.667449	-1.15434	-0.723702	-8.66297	-8.66297	-5.61739	5.46216	0.362086	184.038	6.36561e-42	5.08432e-41	1	-1.09972	0.362086	33.736	6.31217e-09	9.11727e-09	1	6.56188	0.362086
ENSMUSG00000097744	16657552	16662278	1	D030040B21Rik	RIKEN cDNA D030040B21 gene [Source:MGI Symbol;Acc:MGI:4437728]	lincRNA	+;+;+;+	2788	0	1	2	1	3	1	2	1	9	-7.50981477375313	-4.58010666916557	-4.99739083701659	-4.49880231262106	-3.15901827149297	-4.76892602152493	-3.81905579862192	-4.81001006281336	-3.69606014611867	-8.98904533495947	-6.0593372303719	-6.47662139822292	-5.9780328738274	-4.6382488326993	-6.24815658273127	-5.29828635982825	-6.2892406240197	-5.17529070732501	NA	NA	NA	NA	NA	NA	NA	NA	NA	NA	NA	NA	NA	NA
ENSMUSG00000100959	16662980	16663662	1	Gm7654	predicted gene 7654 [Source:MGI Symbol;Acc:MGI:3648037]	processed_pseudogene	-	683	0	1	0	0	0	0	0	0	1	-7.50981477375313	-4.58010666916557	-7.50981477375313	-7.50981477375313	-7.50981477375313	-7.50981477375313	-7.50981477375313	-7.50981477375313	-6.21623233332973	-6.95977225738114	-4.03006415279357	-6.95977225738114	-6.95977225738114	-6.95977225738114	-6.95977225738114	-6.95977225738114	-6.95977225738114	-5.66618981695773	NA	NA	NA	NA	NA	NA	NA	NA	NA	NA	NA	NA	NA	NA
ENSMUSG00000090171	88200601	88218997	1	Ugt1a2	UDP glucuronosyltransferase 1 family, polypeptide A2 [Source:MGI Symbol;Acc:MGI:3576049]	protein_coding	+;+;+;+;+	2211	81	77	206	36	28	42	0	0	5	1.45009	1.48654	1.41409	0.485708	-0.00117882	0.395647	-7.50981	-7.50981	-4.46423	0.305388	0.341836	0.269394	-0.658991	-1.14588	-0.749052	-8.65451	-8.65451	-5.60893	5.44877	0.35874	182.859	1.15161e-41	9.0625e-41	1	-1.11284	0.35874	34.6607	3.92478e-09	5.86789e-09	1	6.56161	0.35874
ENSMUSG00000089675	88087813	88219004	1	Ugt1a8	UDP glucuronosyltransferase 1 family, polypeptide A8 [Source:MGI Symbol;Acc:MGI:3576090]	protein_coding	+;+;+;+;+	2227	81	77	206	36	28	42	0	0	5	1.45009	1.48654	1.41409	0.485708	-0.00117882	0.395647	-7.50981	-7.50981	-4.46423	0.294986	0.331434	0.258991	-0.669393	-1.15628	-0.759454	-8.66492	-8.66492	-5.61933	5.44877	0.35874	182.86	1.15054e-41	9.0625e-41	1	-1.11284	0.35874	34.6616	3.92302e-09	5.86789e-09	1	6.56161	0.35874
ENSMUSG00000100093	16758205	16758623	1	Gm29649	predicted gene 29649 [Source:MGI Symbol;Acc:MGI:5580355]	processed_pseudogene	-	419	0	0	0	0	0	0	0	0	0	-7.50981477375313	-7.50981477375313	-7.50981477375313	-7.50981477375313	-7.50981477375313	-7.50981477375313	-7.50981477375313	-7.50981477375313	-7.50981477375313	-6.2548369227904	-6.2548369227904	-6.2548369227904	-6.2548369227904	-6.2548369227904	-6.2548369227904	-6.2548369227904	-6.2548369227904	-6.2548369227904	NA	NA	NA	NA	NA	NA	NA	NA	NA	NA	NA	NA	NA	NA
ENSMUSG00000091020	16768279	16770138	1	Gm5828	predicted gene 5828 [Source:MGI Symbol;Acc:MGI:3644176]	processed_pseudogene	-	1860	20	11	58	17	24	29	9	28	141	-0.559025030692358	-1.30396906386805	-0.406866969233134	-0.590449719721497	-0.222251465852226	-0.135994455301871	-1.73875405449913	-0.234436018427621	0.174174799058822	-1.45432765202566	-2.19927168520135	-1.30216959056644	-1.4857523410548	-1.11755408718553	-1.03129707663518	-2.63405667583244	-1.12973863976093	-0.721127822274485	NA	NA	NA	NA	NA	NA	NA	NA	NA	NA	NA	NA	NA	NA
ENSMUSG00000101640	16898185	17091631	1	Gm28376	predicted gene 28376 [Source:MGI Symbol;Acc:MGI:5579082]	antisense	+;+;+	176	0	0	0	0	0	0	0	0	0	-7.50981477375313	-7.50981477375313	-7.50981477375313	-7.50981477375313	-7.50981477375313	-7.50981477375313	-7.50981477375313	-7.50981477375313	-7.50981477375313	-5.00346210772834	-5.00346210772834	-5.00346210772834	-5.00346210772834	-5.00346210772834	-5.00346210772834	-5.00346210772834	-5.00346210772834	-5.00346210772834	NA	NA	NA	NA	NA	NA	NA	NA	NA	NA	NA	NA	NA	NA
ENSMUSG00000104133	16930970	16931796	1	4921511E07Rik	RIKEN cDNA 4921511E07 gene [Source:MGI Symbol;Acc:MGI:1918145]	TEC	+	827	0	0	0	0	0	0	0	0	0	-7.50981477375313	-7.50981477375313	-7.50981477375313	-7.50981477375313	-7.50981477375313	-7.50981477375313	-7.50981477375313	-7.50981477375313	-7.50981477375313	-7.23577400826232	-7.23577400826232	-7.23577400826232	-7.23577400826232	-7.23577400826232	-7.23577400826232	-7.23577400826232	-7.23577400826232	-7.23577400826232	NA	NA	NA	NA	NA	NA	NA	NA	NA	NA	NA	NA	NA	NA
ENSMUSG00000042686	16964560	17097889	1	Jph1	junctophilin 1 [Source:MGI Symbol;Acc:MGI:1891495]	protein_coding	-;-;-;-;-;-;-	4998	0	0	0	0	0	0	0	0	0	-7.50981477375313	-7.50981477375313	-7.50981477375313	-7.50981477375313	-7.50981477375313	-7.50981477375313	-7.50981477375313	-7.50981477375313	-7.50981477375313	-9.83116567517775	-9.83116567517775	-9.83116567517775	-9.83116567517775	-9.83116567517775	-9.83116567517775	-9.83116567517775	-9.83116567517775	-9.83116567517775	NA	NA	NA	NA	NA	NA	NA	NA	NA	NA	NA	NA	NA	NA
ENSMUSG00000100110	17124747	17128956	1	Gm28783	predicted gene 28783 [Source:MGI Symbol;Acc:MGI:5579489]	lincRNA	+;+	359	0	0	0	0	0	0	0	0	0	-7.50981477375313	-7.50981477375313	-7.50981477375313	-7.50981477375313	-7.50981477375313	-7.50981477375313	-7.50981477375313	-7.50981477375313	-7.50981477375313	-6.0318705229141	-6.0318705229141	-6.0318705229141	-6.0318705229141	-6.0318705229141	-6.0318705229141	-6.0318705229141	-6.0318705229141	-6.0318705229141	NA	NA	NA	NA	NA	NA	NA	NA	NA	NA	NA	NA	NA	NA
ENSMUSG00000025777	17145362	17164271	1	Gdap1	ganglioside-induced differentiation-associated-protein 1 [Source:MGI Symbol;Acc:MGI:1338002]	protein_coding	+;+;+	7731	0	0	0	0	0	0	0	0	0	-7.50981477375313	-7.50981477375313	-7.50981477375313	-7.50981477375313	-7.50981477375313	-7.50981477375313	-7.50981477375313	-7.50981477375313	-7.50981477375313	-10.4604698116718	-10.4604698116718	-10.4604698116718	-10.4604698116718	-10.4604698116718	-10.4604698116718	-10.4604698116718	-10.4604698116718	-10.4604698116718	NA	NA	NA	NA	NA	NA	NA	NA	NA	NA	NA	NA	NA	NA
ENSMUSG00000099899	17168403	17173103	1	Gm28784	predicted gene 28784 [Source:MGI Symbol;Acc:MGI:5579490]	lincRNA	+;+;+;+	1011	0	0	0	0	0	0	0	0	0	-7.50981477375313	-7.50981477375313	-7.50981477375313	-7.50981477375313	-7.50981477375313	-7.50981477375313	-7.50981477375313	-7.50981477375313	-7.50981477375313	-7.52559777099406	-7.52559777099406	-7.52559777099406	-7.52559777099406	-7.52559777099406	-7.52559777099406	-7.52559777099406	-7.52559777099406	-7.52559777099406	NA	NA	NA	NA	NA	NA	NA	NA	NA	NA	NA	NA	NA	NA
ENSMUSG00000100272	17250114	17250492	1	Gm28785	predicted gene 28785 [Source:MGI Symbol;Acc:MGI:5579491]	processed_pseudogene	-	379	0	0	0	0	0	0	0	0	0	-7.50981477375313	-7.50981477375313	-7.50981477375313	-7.50981477375313	-7.50981477375313	-7.50981477375313	-7.50981477375313	-7.50981477375313	-7.50981477375313	-6.11008452726214	-6.11008452726214	-6.11008452726214	-6.11008452726214	-6.11008452726214	-6.11008452726214	-6.11008452726214	-6.11008452726214	-6.11008452726214	NA	NA	NA	NA	NA	NA	NA	NA	NA	NA	NA	NA	NA	NA
ENSMUSG00000100398	17394958	17395429	1	Gm5251	predicted gene 5251 [Source:MGI Symbol;Acc:MGI:3647666]	processed_pseudogene	+	472	0	0	2	0	0	2	0	0	7	-7.50981477375313	-7.50981477375313	-4.99739083701659	-7.50981477375313	-7.50981477375313	-3.88108312396241	-7.50981477375313	-7.50981477375313	-4.02961159614069	-6.42667353845289	-6.42667353845289	-3.91424960171634	-6.42667353845289	-6.42667353845289	-2.79794188866217	-6.42667353845289	-6.42667353845289	-2.94647036084045	NA	NA	NA	NA	NA	NA	NA	NA	NA	NA	NA	NA	NA	NA
ENSMUSG00000101589	17397412	17400281	1	Rbm6-ps1	RNA binding motif protein 6, pseudogene 1 [Source:MGI Symbol;Acc:MGI:1889580]	processed_pseudogene	-	2870	8	9	18	5	7	4	6	16	30	-1.86356511853941	-1.58913894081987	-2.07178767983614	-2.32765887724009	-1.97760563845903	-2.94061045619015	-2.31056728969956	-1.03482340120217	-2.03275909189394	-3.38461585544037	-3.11018967772083	-3.5928384167371	-3.84870961414105	-3.49865637535999	-4.46166119309112	-3.83161802660053	-2.55587413810313	-3.5538098287949	NA	NA	NA	NA	NA	NA	NA	NA	NA	NA	NA	NA	NA	NA
ENSMUSG00000102048	17429043	17429528	1	Gm6075	predicted gene 6075 [Source:MGI Symbol;Acc:MGI:3648507]	processed_pseudogene	-	486	0	0	0	0	0	0	0	1	1	-7.50981477375313	-7.50981477375313	-7.50981477375313	-7.50981477375313	-7.50981477375313	-7.50981477375313	-7.50981477375313	-4.81001006281336	-6.21623233332973	-6.46884299269683	-6.46884299269683	-6.46884299269683	-6.46884299269683	-6.46884299269683	-6.46884299269683	-6.46884299269683	-3.76903828175705	-5.17526055227342	NA	NA	NA	NA	NA	NA	NA	NA	NA	NA	NA	NA	NA	NA
ENSMUSG00000089534	17520001	17520111	1	Gm25166	predicted gene, 25166 [Source:MGI Symbol;Acc:MGI:5454943]	snoRNA	+	111	0	0	0	0	0	0	0	0	0	-7.50981477375313	-7.50981477375313	-7.50981477375313	-7.50981477375313	-7.50981477375313	-7.50981477375313	-7.50981477375313	-7.50981477375313	-7.50981477375313	-4.33844635544115	-4.33844635544115	-4.33844635544115	-4.33844635544115	-4.33844635544115	-4.33844635544115	-4.33844635544115	-4.33844635544115	-4.33844635544115	NA	NA	NA	NA	NA	NA	NA	NA	NA	NA	NA	NA	NA	NA
ENSMUSG00000067780	17601901	17630939	1	Pi15	peptidase inhibitor 15 [Source:MGI Symbol;Acc:MGI:1934659]	protein_coding	+;+;+;+;+;+	6923	0	0	0	0	0	0	0	0	0	-7.50981477375313	-7.50981477375313	-7.50981477375313	-7.50981477375313	-7.50981477375313	-7.50981477375313	-7.50981477375313	-7.50981477375313	-7.50981477375313	-10.3012121219078	-10.3012121219078	-10.3012121219078	-10.3012121219078	-10.3012121219078	-10.3012121219078	-10.3012121219078	-10.3012121219078	-10.3012121219078	NA	NA	NA	NA	NA	NA	NA	NA	NA	NA	NA	NA	NA	NA
ENSMUSG00000100053	17615084	17641081	1	Gm28154	predicted gene 28154 [Source:MGI Symbol;Acc:MGI:5578860]	antisense	-;-;-;-	4218	0	0	0	0	0	0	0	0	0	-7.50981477375313	-7.50981477375313	-7.50981477375313	-7.50981477375313	-7.50981477375313	-7.50981477375313	-7.50981477375313	-7.50981477375313	-7.50981477375313	-9.58637386888474	-9.58637386888474	-9.58637386888474	-9.58637386888474	-9.58637386888474	-9.58637386888474	-9.58637386888474	-9.58637386888474	-9.58637386888474	NA	NA	NA	NA	NA	NA	NA	NA	NA	NA	NA	NA	NA	NA
ENSMUSG00000085125	17676027	17727646	1	Gm16070	predicted gene 16070 [Source:MGI Symbol;Acc:MGI:3801761]	antisense	-;-;-;-;-;-;-;-	8345	0	0	0	0	0	0	0	0	0	-7.50981477375313	-7.50981477375313	-7.50981477375313	-7.50981477375313	-7.50981477375313	-7.50981477375313	-7.50981477375313	-7.50981477375313	-7.50981477375313	-10.570726823341	-10.570726823341	-10.570726823341	-10.570726823341	-10.570726823341	-10.570726823341	-10.570726823341	-10.570726823341	-10.570726823341	NA	NA	NA	NA	NA	NA	NA	NA	NA	NA	NA	NA	NA	NA
ENSMUSG00000025776	17727045	17766344	1	Crispld1	cysteine-rich secretory protein LCCL domain containing 1 [Source:MGI Symbol;Acc:MGI:1934666]	protein_coding	+;+;+;+;+;+;+;+;+;+;+;+;+;+;+	4515	0	0	0	0	0	0	0	0	0	-7.50981477375313	-7.50981477375313	-7.50981477375313	-7.50981477375313	-7.50981477375313	-7.50981477375313	-7.50981477375313	-7.50981477375313	-7.50981477375313	-9.68454076145927	-9.68454076145927	-9.68454076145927	-9.68454076145927	-9.68454076145927	-9.68454076145927	-9.68454076145927	-9.68454076145927	-9.68454076145927	NA	NA	NA	NA	NA	NA	NA	NA	NA	NA	NA	NA	NA	NA
ENSMUSG00000099895	17741915	17805417	1	Gm28153	predicted gene 28153 [Source:MGI Symbol;Acc:MGI:5578859]	antisense	-;-;-	629	0	0	0	0	0	0	0	0	0	-7.50981477375313	-7.50981477375313	-7.50981477375313	-7.50981477375313	-7.50981477375313	-7.50981477375313	-7.50981477375313	-7.50981477375313	-7.50981477375313	-6.84094669597033	-6.84094669597033	-6.84094669597033	-6.84094669597033	-6.84094669597033	-6.84094669597033	-6.84094669597033	-6.84094669597033	-6.84094669597033	NA	NA	NA	NA	NA	NA	NA	NA	NA	NA	NA	NA	NA	NA
ENSMUSG00000100554	17947041	17948439	1	Gm7690	predicted gene 7690 [Source:MGI Symbol;Acc:MGI:3648169]	processed_pseudogene	+	1399	0	1	4	1	0	1	2	3	9	-7.50981477375313	-4.58010666916557	-4.12970063248677	-4.49880231262106	-7.50981477375313	-4.76892602152493	-3.81905579862192	-3.38123935406105	-3.69606014611867	-7.9942107362558	-5.06450263166823	-4.61409659498944	-4.98319827512373	-7.9942107362558	-5.2533219840276	-4.30345176112458	-3.86563531656371	-4.18045610862134	NA	NA	NA	NA	NA	NA	NA	NA	NA	NA	NA	NA	NA	NA
ENSMUSG00000099473	17993010	17999622	1	Gm18775	predicted gene, 18775 [Source:MGI Symbol;Acc:MGI:5010960]	unprocessed_pseudogene	-;-;-	586	0	0	0	0	0	0	0	0	0	-7.50981477375313	-7.50981477375313	-7.50981477375313	-7.50981477375313	-7.50981477375313	-7.50981477375313	-7.50981477375313	-7.50981477375313	-7.50981477375313	-6.73878734351329	-6.73878734351329	-6.73878734351329	-6.73878734351329	-6.73878734351329	-6.73878734351329	-6.73878734351329	-6.73878734351329	-6.73878734351329	NA	NA	NA	NA	NA	NA	NA	NA	NA	NA	NA	NA	NA	NA
ENSMUSG00000099591	17993813	17997483	1	Gm17969	predicted gene, 17969 [Source:MGI Symbol;Acc:MGI:5010154]	processed_pseudogene	+;+	2557	1	0	1	0	1	1	0	0	2	-4.67482501471177	-7.50981477375313	-5.7644097782424	-7.50981477375313	-4.60907790881657	-4.76892602152493	-7.50981477375313	-7.50981477375313	-5.54533472470802	-6.02927717529133	-8.86426693433269	-7.11886193882196	-8.86426693433269	-5.96353006939614	-6.12337818210449	-8.86426693433269	-8.86426693433269	-6.89978688528758	NA	NA	NA	NA	NA	NA	NA	NA	NA	NA	NA	NA	NA	NA
ENSMUSG00000102001	18005961	18016186	1	Gm28755	predicted gene 28755 [Source:MGI Symbol;Acc:MGI:5579461]	unprocessed_pseudogene	-;-;-	199	0	0	0	0	0	0	0	0	0	-7.50981477375313	-7.50981477375313	-7.50981477375313	-7.50981477375313	-7.50981477375313	-7.50981477375313	-7.50981477375313	-7.50981477375313	-7.50981477375313	-5.18065510963469	-5.18065510963469	-5.18065510963469	-5.18065510963469	-5.18065510963469	-5.18065510963469	-5.18065510963469	-5.18065510963469	-5.18065510963469	NA	NA	NA	NA	NA	NA	NA	NA	NA	NA	NA	NA	NA	NA
ENSMUSG00000101717	18034818	18058790	1	Gm28756	predicted gene 28756 [Source:MGI Symbol;Acc:MGI:5579462]	transcribed_unprocessed_pseudogene	-;-;-	741	0	0	0	0	0	0	0	0	0	-7.50981477375313	-7.50981477375313	-7.50981477375313	-7.50981477375313	-7.50981477375313	-7.50981477375313	-7.50981477375313	-7.50981477375313	-7.50981477375313	-7.07736022139688	-7.07736022139688	-7.07736022139688	-7.07736022139688	-7.07736022139688	-7.07736022139688	-7.07736022139688	-7.07736022139688	-7.07736022139688	NA	NA	NA	NA	NA	NA	NA	NA	NA	NA	NA	NA	NA	NA
ENSMUSG00000025774	18115191	18145902	1	Crisp4	cysteine-rich secretory protein 4 [Source:MGI Symbol;Acc:MGI:1925331]	protein_coding	-;-;-;-;-;-;-;-	2737	0	0	0	0	0	0	0	0	0	-7.50981477375313	-7.50981477375313	-7.50981477375313	-7.50981477375313	-7.50981477375313	-7.50981477375313	-7.50981477375313	-7.50981477375313	-7.50981477375313	-8.962410208456	-8.962410208456	-8.962410208456	-8.962410208456	-8.962410208456	-8.962410208456	-8.962410208456	-8.962410208456	-8.962410208456	NA	NA	NA	NA	NA	NA	NA	NA	NA	NA	NA	NA	NA	NA
ENSMUSG00000070977	18210053	18223564	1	Defb44-ps	defensin beta 44, pseudogene [Source:MGI Symbol;Acc:MGI:3646526]	unprocessed_pseudogene	-;-	219	0	0	0	0	0	0	0	0	0	-7.50981477375313	-7.50981477375313	-7.50981477375313	-7.50981477375313	-7.50981477375313	-7.50981477375313	-7.50981477375313	-7.50981477375313	-7.50981477375313	-5.31881754869222	-5.31881754869222	-5.31881754869222	-5.31881754869222	-5.31881754869222	-5.31881754869222	-5.31881754869222	-5.31881754869222	-5.31881754869222	NA	NA	NA	NA	NA	NA	NA	NA	NA	NA	NA	NA	NA	NA
ENSMUSG00000073735	18236473	18237443	1	Defb18	defensin beta 18 [Source:MGI Symbol;Acc:MGI:3648148]	protein_coding	-;-	258	0	0	0	0	0	0	0	0	0	-7.50981477375313	-7.50981477375313	-7.50981477375313	-7.50981477375313	-7.50981477375313	-7.50981477375313	-7.50981477375313	-7.50981477375313	-7.50981477375313	-5.5552577445143	-5.5552577445143	-5.5552577445143	-5.5552577445143	-5.5552577445143	-5.5552577445143	-5.5552577445143	-5.5552577445143	-5.5552577445143	NA	NA	NA	NA	NA	NA	NA	NA	NA	NA	NA	NA	NA	NA
ENSMUSG00000067773	18250980	18265138	1	Defb41	defensin beta 41 [Source:MGI Symbol;Acc:MGI:1924923]	protein_coding	-;-;-	610	0	0	0	0	0	0	0	0	0	-7.50981477375313	-7.50981477375313	-7.50981477375313	-7.50981477375313	-7.50981477375313	-7.50981477375313	-7.50981477375313	-7.50981477375313	-7.50981477375313	-6.79669592154129	-6.79669592154129	-6.79669592154129	-6.79669592154129	-6.79669592154129	-6.79669592154129	-6.79669592154129	-6.79669592154129	-6.79669592154129	NA	NA	NA	NA	NA	NA	NA	NA	NA	NA	NA	NA	NA	NA
ENSMUSG00000101685	18262395	18263379	1	Gm17837	predicted gene, 17837 [Source:MGI Symbol;Acc:MGI:5010022]	processed_pseudogene	-	985	1	0	0	0	0	0	1	2	4	-4.67482501471177	-7.50981477375313	-7.50981477375313	-7.50981477375313	-7.50981477375313	-7.50981477375313	-4.71144695465684	-3.92554021011858	-4.7431262313014	-4.65302064439342	-7.48801040343478	-7.48801040343478	-7.48801040343478	-7.48801040343478	-7.48801040343478	-4.68964258433849	-3.90373583980023	-4.72132186098305	NA	NA	NA	NA	NA	NA	NA	NA	NA	NA	NA	NA	NA	NA
ENSMUSG00000101738	18307824	18313906	1	Gm29006	predicted gene 29006 [Source:MGI Symbol;Acc:MGI:5579712]	lincRNA	+;+	580	0	0	0	0	0	0	0	0	0	-7.50981477375313	-7.50981477375313	-7.50981477375313	-7.50981477375313	-7.50981477375313	-7.50981477375313	-7.50981477375313	-7.50981477375313	-7.50981477375313	-6.72393957910598	-6.72393957910598	-6.72393957910598	-6.72393957910598	-6.72393957910598	-6.72393957910598	-6.72393957910598	-6.72393957910598	-6.72393957910598	NA	NA	NA	NA	NA	NA	NA	NA	NA	NA	NA	NA	NA	NA
ENSMUSG00000101306	18708428	18709336	1	Gm5252	predicted gene 5252 [Source:MGI Symbol;Acc:MGI:3647664]	processed_pseudogene	+	909	0	0	0	0	0	0	0	0	0	-7.50981477375313	-7.50981477375313	-7.50981477375313	-7.50981477375313	-7.50981477375313	-7.50981477375313	-7.50981477375313	-7.50981477375313	-7.50981477375313	-7.37216697328515	-7.37216697328515	-7.37216697328515	-7.37216697328515	-7.37216697328515	-7.37216697328515	-7.37216697328515	-7.37216697328515	-7.37216697328515	NA	NA	NA	NA	NA	NA	NA	NA	NA	NA	NA	NA	NA	NA
ENSMUSG00000088800	18969762	18969833	1	Gm24075	predicted gene, 24075 [Source:MGI Symbol;Acc:MGI:5453852]	snoRNA	-	72	0	0	0	0	0	0	0	0	0	-7.50981477375313	-7.50981477375313	-7.50981477375313	-7.50981477375313	-7.50981477375313	-7.50981477375313	-7.50981477375313	-7.50981477375313	-7.50981477375313	-3.71395549053336	-3.71395549053336	-3.71395549053336	-3.71395549053336	-3.71395549053336	-3.71395549053336	-3.71395549053336	-3.71395549053336	-3.71395549053336	NA	NA	NA	NA	NA	NA	NA	NA	NA	NA	NA	NA	NA	NA
ENSMUSG00000101644	19037266	19037377	1	Gm28343	predicted gene 28343 [Source:MGI Symbol;Acc:MGI:5579049]	processed_pseudogene	+	112	0	0	0	0	0	0	0	0	0	-7.50981477375313	-7.50981477375313	-7.50981477375313	-7.50981477375313	-7.50981477375313	-7.50981477375313	-7.50981477375313	-7.50981477375313	-7.50981477375313	-4.35138541114865	-4.35138541114865	-4.35138541114865	-4.35138541114865	-4.35138541114865	-4.35138541114865	-4.35138541114865	-4.35138541114865	-4.35138541114865	NA	NA	NA	NA	NA	NA	NA	NA	NA	NA	NA	NA	NA	NA
ENSMUSG00000099433	19062857	19063135	1	Gm28344	predicted gene 28344 [Source:MGI Symbol;Acc:MGI:5579050]	processed_pseudogene	+	279	0	0	0	0	0	0	0	0	0	-7.50981477375313	-7.50981477375313	-7.50981477375313	-7.50981477375313	-7.50981477375313	-7.50981477375313	-7.50981477375313	-7.50981477375313	-7.50981477375313	-5.66815180092023	-5.66815180092023	-5.66815180092023	-5.66815180092023	-5.66815180092023	-5.66815180092023	-5.66815180092023	-5.66815180092023	-5.66815180092023	NA	NA	NA	NA	NA	NA	NA	NA	NA	NA	NA	NA	NA	NA
ENSMUSG00000089787	19063300	19104840	1	Gm15825	predicted gene 15825 [Source:MGI Symbol;Acc:MGI:3801887]	antisense	-;-;-;-	918	0	0	0	0	0	0	0	0	0	-7.50981477375313	-7.50981477375313	-7.50981477375313	-7.50981477375313	-7.50981477375313	-7.50981477375313	-7.50981477375313	-7.50981477375313	-7.50981477375313	-7.38638083250485	-7.38638083250485	-7.38638083250485	-7.38638083250485	-7.38638083250485	-7.38638083250485	-7.38638083250485	-7.38638083250485	-7.38638083250485	NA	NA	NA	NA	NA	NA	NA	NA	NA	NA	NA	NA	NA	NA
ENSMUSG00000042596	19103022	19166346	1	Tfap2d	transcription factor AP-2, delta [Source:MGI Symbol;Acc:MGI:2153466]	protein_coding	+;+;+;+;+;+;+;+;+	1954	0	0	0	0	0	0	0	0	0	-7.50981477375313	-7.50981477375313	-7.50981477375313	-7.50981477375313	-7.50981477375313	-7.50981477375313	-7.50981477375313	-7.50981477375313	-7.50981477375313	-8.47624524105943	-8.47624524105943	-8.47624524105943	-8.47624524105943	-8.47624524105943	-8.47624524105943	-8.47624524105943	-8.47624524105943	-8.47624524105943	NA	NA	NA	NA	NA	NA	NA	NA	NA	NA	NA	NA	NA	NA
ENSMUSG00000100720	19153422	19153966	1	Gm10075	predicted gene 10075 [Source:MGI Symbol;Acc:MGI:3710521]	processed_pseudogene	-	545	0	2	0	1	0	1	2	1	2	-7.50981477375313	-3.67802624701831	-7.50981477375313	-4.49880231262106	-7.50981477375313	-4.76892602152493	-3.81905579862192	-4.81001006281336	-5.54533472470802	-6.63414290875533	-2.80235438202052	-6.63414290875533	-3.62313044762327	-6.63414290875533	-3.89325415652713	-2.94338393362412	-3.93433819781556	-4.66966285971022	NA	NA	NA	NA	NA	NA	NA	NA	NA	NA	NA	NA	NA	NA
ENSMUSG00000025927	19208914	19238576	1	Tfap2b	transcription factor AP-2 beta [Source:MGI Symbol;Acc:MGI:104672]	protein_coding	+;+;+;+;+;+;+;+	6338	0	0	0	0	0	0	0	0	0	-7.50981477375313	-7.50981477375313	-7.50981477375313	-7.50981477375313	-7.50981477375313	-7.50981477375313	-7.50981477375313	-7.50981477375313	-7.50981477375313	-10.1738424334733	-10.1738424334733	-10.1738424334733	-10.1738424334733	-10.1738424334733	-10.1738424334733	-10.1738424334733	-10.1738424334733	-10.1738424334733	NA	NA	NA	NA	NA	NA	NA	NA	NA	NA	NA	NA	NA	NA
ENSMUSG00000100538	19242725	19243769	1	Gm28340	predicted gene 28340 [Source:MGI Symbol;Acc:MGI:5579046]	lincRNA	+;+	202	0	0	0	0	0	0	0	0	0	-7.50981477375313	-7.50981477375313	-7.50981477375313	-7.50981477375313	-7.50981477375313	-7.50981477375313	-7.50981477375313	-7.50981477375313	-7.50981477375313	-5.20224197184284	-5.20224197184284	-5.20224197184284	-5.20224197184284	-5.20224197184284	-5.20224197184284	-5.20224197184284	-5.20224197184284	-5.20224197184284	NA	NA	NA	NA	NA	NA	NA	NA	NA	NA	NA	NA	NA	NA
ENSMUSG00000101117	19320226	19320697	1	Gm28341	predicted gene 28341 [Source:MGI Symbol;Acc:MGI:5579047]	processed_pseudogene	-	472	0	0	0	0	0	0	0	0	0	-7.50981477375313	-7.50981477375313	-7.50981477375313	-7.50981477375313	-7.50981477375313	-7.50981477375313	-7.50981477375313	-7.50981477375313	-7.50981477375313	-6.42667353845289	-6.42667353845289	-6.42667353845289	-6.42667353845289	-6.42667353845289	-6.42667353845289	-6.42667353845289	-6.42667353845289	-6.42667353845289	NA	NA	NA	NA	NA	NA	NA	NA	NA	NA	NA	NA	NA	NA
ENSMUSG00000100204	19330939	19333184	1	Gm4849	predicted gene 4849 [Source:MGI Symbol;Acc:MGI:3645366]	processed_pseudogene	+	2246	8	8	32	5	5	5	5	8	38	-1.86356511853941	-1.75608997743097	-1.25634603942611	-2.32765887724009	-2.45061584505312	-2.63088834729939	-2.56576928112171	-2.01869548864814	-1.69855737482271	-3.03092304627792	-2.92344790516948	-2.42370396716463	-3.4950168049786	-3.61797377279164	-3.7982462750379	-3.73312720886022	-3.18605341638666	-2.86591530256123	NA	NA	NA	NA	NA	NA	NA	NA	NA	NA	NA	NA	NA	NA
ENSMUSG00000084668	19513855	19513919	1	Gm24633	predicted gene, 24633 [Source:MGI Symbol;Acc:MGI:5454410]	snoRNA	-	65	0	0	0	0	0	0	0	0	0	-7.50981477375313	-7.50981477375313	-7.50981477375313	-7.50981477375313	-7.50981477375313	-7.50981477375313	-7.50981477375313	-7.50981477375313	-7.50981477375313	-3.5663983021195	-3.5663983021195	-3.5663983021195	-3.5663983021195	-3.5663983021195	-3.5663983021195	-3.5663983021195	-3.5663983021195	-3.5663983021195	NA	NA	NA	NA	NA	NA	NA	NA	NA	NA	NA	NA	NA	NA
ENSMUSG00000102597	19614269	19616767	1	Gm38382	predicted gene, 38382 [Source:MGI Symbol;Acc:MGI:5611610]	TEC	+	2499	0	0	0	0	0	0	0	0	0	-7.50981477375313	-7.50981477375313	-7.50981477375313	-7.50981477375313	-7.50981477375313	-7.50981477375313	-7.50981477375313	-7.50981477375313	-7.50981477375313	-8.83116567517775	-8.83116567517775	-8.83116567517775	-8.83116567517775	-8.83116567517775	-8.83116567517775	-8.83116567517775	-8.83116567517775	-8.83116567517775	NA	NA	NA	NA	NA	NA	NA	NA	NA	NA	NA	NA	NA	NA
ENSMUSG00000043760	20057779	20618064	1	Pkhd1	polycystic kidney and hepatic disease 1 [Source:MGI Symbol;Acc:MGI:2155808]	protein_coding	-;-;-;-;-;-;-;-;-;-;-;-;-;-;-;-;-;-;-;-;-;-;-;-;-;-;-;-;-;-;-;-;-;-;-;-;-;-;-;-;-;-;-;-;-;-;-;-;-;-;-;-;-;-;-;-;-;-;-;-;-;-;-;-;-;-;-;-;-	14310	0	0	0	1	0	0	0	0	0	-7.50981477375313	-7.50981477375313	-7.50981477375313	-4.49880231262106	-7.50981477375313	-7.50981477375313	-7.50981477375313	-7.50981477375313	-7.50981477375313	-11.3487665407051	-11.3487665407051	-11.3487665407051	-8.33775407957301	-11.3487665407051	-11.3487665407051	-11.3487665407051	-11.3487665407051	-11.3487665407051	NA	NA	NA	NA	NA	NA	NA	NA	NA	NA	NA	NA	NA	NA
ENSMUSG00000104095	20062070	20065548	1	Gm37315	predicted gene, 37315 [Source:MGI Symbol;Acc:MGI:5610543]	TEC	-	3479	0	0	0	0	0	0	0	0	0	-7.50981477375313	-7.50981477375313	-7.50981477375313	-7.50981477375313	-7.50981477375313	-7.50981477375313	-7.50981477375313	-7.50981477375313	-7.50981477375313	-9.30848745271093	-9.30848745271093	-9.30848745271093	-9.30848745271093	-9.30848745271093	-9.30848745271093	-9.30848745271093	-9.30848745271093	-9.30848745271093	NA	NA	NA	NA	NA	NA	NA	NA	NA	NA	NA	NA	NA	NA
ENSMUSG00000089914	20356452	20392300	1	4930486I03Rik	RIKEN cDNA 4930486I03 gene [Source:MGI Symbol;Acc:MGI:1922278]	antisense	+;+;+	788	0	0	0	0	0	0	0	0	0	-7.50981477375313	-7.50981477375313	-7.50981477375313	-7.50981477375313	-7.50981477375313	-7.50981477375313	-7.50981477375313	-7.50981477375313	-7.50981477375313	-7.16608230854742	-7.16608230854742	-7.16608230854742	-7.16608230854742	-7.16608230854742	-7.16608230854742	-7.16608230854742	-7.16608230854742	-7.16608230854742	NA	NA	NA	NA	NA	NA	NA	NA	NA	NA	NA	NA	NA	NA
ENSMUSG00000090142	20444258	20444810	1	Gm15795	predicted gene 15795 [Source:MGI Symbol;Acc:MGI:3802035]	processed_pseudogene	-	553	5	2	10	5	3	5	2	2	17	-2.52445609138226	-3.67802624701831	-2.89340435608096	-2.32765887724009	-3.15901827149297	-2.63088834729939	-3.81905579862192	-3.92554021011858	-2.82762793030161	-1.66980747695488	-2.82337763259093	-2.03875574165358	-1.47301026281271	-2.30436965706559	-1.77623973287201	-2.96440718419454	-3.0708915956912	-1.97297931587423	NA	NA	NA	NA	NA	NA	NA	NA	NA	NA	NA	NA	NA	NA
ENSMUSG00000070175	20444811	20444912	1	Gm24162	predicted gene, 24162 [Source:MGI Symbol;Acc:MGI:5453939]	snRNA	-	102	0	0	0	0	0	0	0	0	0	-7.50981477375313	-7.50981477375313	-7.50981477375313	-7.50981477375313	-7.50981477375313	-7.50981477375313	-7.50981477375313	-7.50981477375313	-7.50981477375313	-4.21645583106254	-4.21645583106254	-4.21645583106254	-4.21645583106254	-4.21645583106254	-4.21645583106254	-4.21645583106254	-4.21645583106254	-4.21645583106254	NA	NA	NA	NA	NA	NA	NA	NA	NA	NA	NA	NA	NA	NA
ENSMUSG00000065559	20679010	20679082	1	Mir206	microRNA 206 [Source:MGI Symbol;Acc:MGI:2676881]	miRNA	+	73	0	0	0	0	0	0	0	0	0	-7.50981477375313	-7.50981477375313	-7.50981477375313	-7.50981477375313	-7.50981477375313	-7.50981477375313	-7.50981477375313	-7.50981477375313	-7.50981477375313	-3.73385504797106	-3.73385504797106	-3.73385504797106	-3.73385504797106	-3.73385504797106	-3.73385504797106	-3.73385504797106	-3.73385504797106	-3.73385504797106	NA	NA	NA	NA	NA	NA	NA	NA	NA	NA	NA	NA	NA	NA
ENSMUSG00000099906	20679023	20684298	1	Gm28653	predicted gene 28653 [Source:MGI Symbol;Acc:MGI:5579359]	lincRNA	+	5276	0	0	0	0	0	0	0	0	0	-7.50981477375313	-7.50981477375313	-7.50981477375313	-7.50981477375313	-7.50981477375313	-7.50981477375313	-7.50981477375313	-7.50981477375313	-7.50981477375313	-9.90925933834259	-9.90925933834259	-9.90925933834259	-9.90925933834259	-9.90925933834259	-9.90925933834259	-9.90925933834259	-9.90925933834259	-9.90925933834259	NA	NA	NA	NA	NA	NA	NA	NA	NA	NA	NA	NA	NA	NA
ENSMUSG00000065480	20682769	20682887	1	Mir133b	microRNA 133b [Source:MGI Symbol;Acc:MGI:3618720]	miRNA	+	119	0	0	0	0	0	0	0	0	0	-7.50981477375313	-7.50981477375313	-7.50981477375313	-7.50981477375313	-7.50981477375313	-7.50981477375313	-7.50981477375313	-7.50981477375313	-7.50981477375313	-4.43884825239899	-4.43884825239899	-4.43884825239899	-4.43884825239899	-4.43884825239899	-4.43884825239899	-4.43884825239899	-4.43884825239899	-4.43884825239899	NA	NA	NA	NA	NA	NA	NA	NA	NA	NA	NA	NA	NA	NA
ENSMUSG00000025929	20730905	20734496	1	Il17a	interleukin 17A [Source:MGI Symbol;Acc:MGI:107364]	protein_coding	+;+;+	1171	0	0	0	0	0	0	0	0	0	-7.50981477375313	-7.50981477375313	-7.50981477375313	-7.50981477375313	-7.50981477375313	-7.50981477375313	-7.50981477375313	-7.50981477375313	-7.50981477375313	-7.73755584959226	-7.73755584959226	-7.73755584959226	-7.73755584959226	-7.73755584959226	-7.73755584959226	-7.73755584959226	-7.73755584959226	-7.73755584959226	NA	NA	NA	NA	NA	NA	NA	NA	NA	NA	NA	NA	NA	NA
ENSMUSG00000041872	20777146	20790617	1	Il17f	interleukin 17F [Source:MGI Symbol;Acc:MGI:2676631]	protein_coding	-;-;-;-;-;-;-	2022	0	0	0	0	0	0	0	2	3	-7.50981477375313	-7.50981477375313	-7.50981477375313	-7.50981477375313	-7.50981477375313	-7.50981477375313	-7.50981477375313	-3.92554021011858	-5.08917598130854	-8.52559777099406	-8.52559777099406	-8.52559777099406	-8.52559777099406	-8.52559777099406	-8.52559777099406	-8.52559777099406	-4.94132320735951	-6.10495897854947	NA	NA	NA	NA	NA	NA	NA	NA	NA	NA	NA	NA	NA	NA
ENSMUSG00000090175	88070800	88218997	1	Ugt1a9	UDP glucuronosyltransferase 1 family, polypeptide A9 [Source:MGI Symbol;Acc:MGI:3576092]	protein_coding	+;+;+;+;+	2190	81	77	206	36	28	42	0	0	5	1.45009	1.48654	1.41409	0.485708	-0.00117882	0.395647	-7.50981	-7.50981	-4.46423	0.319157	0.355604	0.283162	-0.645223	-1.13211	-0.735284	-8.64075	-8.64075	-5.59516	5.44872	0.35874	183.004	1.07017e-41	8.46318e-41	1	-1.11281	0.35874	34.7296	3.78821e-09	5.68498e-09	1	6.56153	0.35874
ENSMUSG00000099714	20821331	20822516	1	Gm20587	predicted gene, 20587 [Source:MGI Symbol;Acc:MGI:5295693]	processed_pseudogene	+	1186	0	0	0	0	1	0	0	0	1	-7.50981477375313	-7.50981477375313	-7.50981477375313	-7.50981477375313	-4.60907790881657	-7.50981477375313	-7.50981477375313	-7.50981477375313	-6.21623233332973	-7.75591878363705	-7.75591878363705	-7.75591878363705	-7.75591878363705	-4.85518191870049	-7.75591878363705	-7.75591878363705	-7.75591878363705	-6.46233634321364	NA	NA	NA	NA	NA	NA	NA	NA	NA	NA	NA	NA	NA	NA
ENSMUSG00000102121	20836661	20839689	1	Gm28065	predicted gene 28065 [Source:MGI Symbol;Acc:MGI:5578771]	lincRNA	+;+;+	833	0	0	0	0	0	0	0	0	0	-7.50981477375313	-7.50981477375313	-7.50981477375313	-7.50981477375313	-7.50981477375313	-7.50981477375313	-7.50981477375313	-7.50981477375313	-7.50981477375313	-7.24620317445659	-7.24620317445659	-7.24620317445659	-7.24620317445659	-7.24620317445659	-7.24620317445659	-7.24620317445659	-7.24620317445659	-7.24620317445659	NA	NA	NA	NA	NA	NA	NA	NA	NA	NA	NA	NA	NA	NA
ENSMUSG00000088858	20842535	20842666	1	Gm24723	predicted gene, 24723 [Source:MGI Symbol;Acc:MGI:5454500]	snoRNA	-	132	0	0	0	0	0	0	0	0	0	-7.50981477375313	-7.50981477375313	-7.50981477375313	-7.50981477375313	-7.50981477375313	-7.50981477375313	-7.50981477375313	-7.50981477375313	-7.50981477375313	-4.5884246084495	-4.5884246084495	-4.5884246084495	-4.5884246084495	-4.5884246084495	-4.5884246084495	-4.5884246084495	-4.5884246084495	-4.5884246084495	NA	NA	NA	NA	NA	NA	NA	NA	NA	NA	NA	NA	NA	NA
ENSMUSG00000097934	20888650	20890473	1	6720483E21Rik	RIKEN cDNA 6720483E21 gene [Source:MGI Symbol;Acc:MGI:1924991]	lincRNA	-;-;-;-	1120	3	5	8	5	7	2	7	6	19	-3.23137404965506	-2.4182075565939	-3.20070284249674	-2.32765887724009	-1.97760563845903	-3.88108312396241	-2.09379559910268	-2.42308034669435	-2.67309065632781	-3.39487278193794	-2.58170628887678	-3.36420157477962	-2.49115760952297	-2.14110437074191	-4.04458185624529	-2.25729433138556	-2.58657907897723	-2.83658938861069	NA	NA	NA	NA	NA	NA	NA	NA	NA	NA	NA	NA	NA	NA
ENSMUSG00000090165	88055388	88219004	1	Ugt1a10	UDP glycosyltransferase 1 family, polypeptide A10 [Source:MGI Symbol;Acc:MGI:3580642]	protein_coding	+;+;+;+;+	2267	81	77	206	36	28	42	0	0	5	1.45009	1.48654	1.41409	0.485708	-0.00117882	0.395647	-7.50981	-7.50981	-4.46423	0.269303	0.305751	0.233308	-0.695076	-1.18196	-0.785137	-8.6906	-8.6906	-5.64502	5.44871	0.35874	183.023	1.06021e-41	8.40517e-41	1	-1.11281	0.35874	34.7384	3.77112e-09	5.66466e-09	1	6.56152	0.35874
ENSMUSG00000077314	20915410	20915540	1	Gm24171	predicted gene, 24171 [Source:MGI Symbol;Acc:MGI:5453948]	snoRNA	-	131	0	0	0	0	0	0	0	0	2	-7.50981477375313	-7.50981477375313	-7.50981477375313	-7.50981477375313	-7.50981477375313	-7.50981477375313	-7.50981477375313	-7.50981477375313	-5.54533472470802	-4.5774534906285	-4.5774534906285	-4.5774534906285	-4.5774534906285	-4.5774534906285	-4.5774534906285	-4.5774534906285	-4.5774534906285	-2.61297344158338	NA	NA	NA	NA	NA	NA	NA	NA	NA	NA	NA	NA	NA	NA
ENSMUSG00000100929	20945711	20946914	1	Gm28064	predicted gene 28064 [Source:MGI Symbol;Acc:MGI:5578770]	processed_pseudogene	+;+	858	0	0	0	0	0	0	0	0	0	-7.50981477375313	-7.50981477375313	-7.50981477375313	-7.50981477375313	-7.50981477375313	-7.50981477375313	-7.50981477375313	-7.50981477375313	-7.50981477375313	-7.28886432659059	-7.28886432659059	-7.28886432659059	-7.28886432659059	-7.28886432659059	-7.28886432659059	-7.28886432659059	-7.28886432659059	-7.28886432659059	NA	NA	NA	NA	NA	NA	NA	NA	NA	NA	NA	NA	NA	NA
ENSMUSG00000041809	20951626	20990841	1	Efhc1	EF-hand domain (C-terminal) containing 1 [Source:MGI Symbol;Acc:MGI:1919127]	protein_coding	+;+;+;+;+;+;+;+;+;+;+	2208	2	1	0	1	4	7	4	1	12	-3.77963622695834	-4.58010666916557	-7.50981477375313	-4.49880231262106	-2.7617663732041	-2.15953885431621	-2.8760279111371	-4.81001006281336	-3.30690175945877	-4.92237639907442	-5.72284684128165	-8.65255494586921	-5.64154248473715	-3.90450654532018	-3.3022790264323	-4.01876808325318	-5.95275023492944	-4.44964193157485	NA	NA	NA	NA	NA	NA	NA	NA	NA	NA	NA	NA	NA	NA
ENSMUSG00000054545	88134809	88218997	1	Ugt1a6a	UDP glucuronosyltransferase 1 family, polypeptide A6A [Source:MGI Symbol;Acc:MGI:2137698]	protein_coding	+;+;+;+	4312	94	86	224	42	32	46	1	0	5	1.66443	1.64572	1.53471	0.707293	0.190476	0.526368	-4.71145	-7.50981	-4.46423	-0.443932	-0.462639	-0.573649	-1.40106	-1.91788	-1.58199	-6.8198	-9.61817	-6.57259	5.3848	0.522491	198.14	5.31855e-45	4.70568e-44	1	-1.09357	0.522491	34.7738	3.70316e-09	5.58357e-09	1	6.47837	0.522491
ENSMUSG00000099971	21080114	21081748	1	Gm28287	predicted gene 28287 [Source:MGI Symbol;Acc:MGI:5578993]	antisense	+;+;+	546	2	0	2	0	1	0	0	1	4	-3.77963622695834	-7.50981477375313	-4.99739083701659	-7.50981477375313	-4.60907790881657	-7.50981477375313	-7.50981477375313	-4.81001006281336	-4.7431262313014	-2.9066090832161	-6.6367876300109	-4.12436369327435	-6.6367876300109	-3.73605076507434	-6.6367876300109	-6.6367876300109	-3.93698291907113	-3.87009908755916	NA	NA	NA	NA	NA	NA	NA	NA	NA	NA	NA	NA	NA	NA
ENSMUSG00000100819	21178988	21187427	1	Gm2693	predicted gene 2693 [Source:MGI Symbol;Acc:MGI:3780862]	unprocessed_pseudogene	+;+;+;+;+	571	0	0	0	0	0	0	0	0	0	-7.50981477375313	-7.50981477375313	-7.50981477375313	-7.50981477375313	-7.50981477375313	-7.50981477375313	-7.50981477375313	-7.50981477375313	-7.50981477375313	-6.70137742445389	-6.70137742445389	-6.70137742445389	-6.70137742445389	-6.70137742445389	-6.70137742445389	-6.70137742445389	-6.70137742445389	-6.70137742445389	NA	NA	NA	NA	NA	NA	NA	NA	NA	NA	NA	NA	NA	NA
ENSMUSG00000000562	105870858	105908926	3	Adora3	adenosine A3 receptor [Source:MGI Symbol;Acc:MGI:104847]	protein_coding	+;+;+	3729	138	139	338	859	880	989	27	24	99	2.21756	2.33743	2.12731	5.05687	4.96514	4.94738	-0.171512	-0.455277	-0.333047	0.318776	0.43864	0.228522	3.15808	3.06635	3.04859	-2.0703	-2.35407	-2.23184	5.35396	3.568	1572.03	0	0	1	2.80311	3.568	664.5	1.56956e-146	1.92874e-144	1	2.55085	3.568
ENSMUSG00000102633	21234722	21236821	1	Gm38224	predicted gene, 38224 [Source:MGI Symbol;Acc:MGI:5611452]	TEC	+	2100	1	0	3	1	1	0	3	0	12	-4.67482501471177	-7.50981477375313	-4.49927321338062	-4.49880231262106	-4.60907790881657	-7.50981477375313	-3.27182363900714	-7.50981477375313	-3.30690175945877	-5.74521434260317	-8.58020410164453	-5.56966254127201	-5.56919164051246	-5.67946723670797	-8.58020410164453	-4.34221296689853	-8.58020410164453	-4.37729108735016	NA	NA	NA	NA	NA	NA	NA	NA	NA	NA	NA	NA	NA	NA
ENSMUSG00000025934	21240589	21265661	1	Gsta3	glutathione S-transferase, alpha 3 [Source:MGI Symbol;Acc:MGI:95856]	protein_coding	+;+;+;+;+;+;+;+;+	4344	2	1	8	5	2	7	14	9	34	-3.77963622695834	-4.58010666916557	-3.20070284249674	-2.32765887724009	-3.70905414059478	-2.15953885431621	-1.11079038799531	-1.8523389190536	-1.85600252457957	-5.89866033010061	-6.69913077230784	-5.31972694563902	-4.44668298038236	-5.82807824373705	-4.27856295745849	-3.22981449113759	-3.97136302219588	-3.97502662772184	NA	NA	NA	NA	NA	NA	NA	NA	NA	NA	NA	NA	NA	NA
ENSMUSG00000099343	21250359	21271593	1	Gm28836	predicted gene 28836 [Source:MGI Symbol;Acc:MGI:5579542]	antisense	-;-	633	0	0	0	0	0	1	0	0	0	-7.50981477375313	-7.50981477375313	-7.50981477375313	-7.50981477375313	-7.50981477375313	-4.76892602152493	-7.50981477375313	-7.50981477375313	-7.50981477375313	-6.85009217851939	-6.85009217851939	-6.85009217851939	-6.85009217851939	-6.85009217851939	-4.10920342629118	-6.85009217851939	-6.85009217851939	-6.85009217851939	NA	NA	NA	NA	NA	NA	NA	NA	NA	NA	NA	NA	NA	NA
ENSMUSG00000096375	21272403	21272906	1	Gm7094	predicted pseudogene 7094 [Source:MGI Symbol;Acc:MGI:3648114]	unprocessed_pseudogene	+;+	366	1	1	7	2	0	4	4	3	7	-4.67482501471177	-4.58010666916557	-3.38298828816709	-3.59118053317231	-7.50981477375313	-2.94061045619015	-2.8760279111371	-3.38123935406105	-4.02961159614069	-3.22474056833373	-3.13002222278752	-1.93290384178904	-2.14109608679426	-6.05973032737509	-1.49052600981211	-1.42594346475905	-1.931154907683	-2.57952714976265	NA	NA	NA	NA	NA	NA	NA	NA	NA	NA	NA	NA	NA	NA
ENSMUSG00000025936	21285246	21298312	1	Gm4956	predicted gene 4956 [Source:MGI Symbol;Acc:MGI:3647976]	transcribed_unprocessed_pseudogene	-;-;-;-;-;-;-	1365	0	0	0	0	0	0	0	0	0	-7.50981477375313	-7.50981477375313	-7.50981477375313	-7.50981477375313	-7.50981477375313	-7.50981477375313	-7.50981477375313	-7.50981477375313	-7.50981477375313	-7.95871572489826	-7.95871572489826	-7.95871572489826	-7.95871572489826	-7.95871572489826	-7.95871572489826	-7.95871572489826	-7.95871572489826	-7.95871572489826	NA	NA	NA	NA	NA	NA	NA	NA	NA	NA	NA	NA	NA	NA
ENSMUSG00000093963	21312517	21316320	1	Gm21909	predicted gene, 21909 [Source:MGI Symbol;Acc:MGI:5434073]	unprocessed_pseudogene	-;-;-;-	439	0	0	1	0	0	0	0	0	0	-7.50981477375313	-7.50981477375313	-5.7644097782424	-7.50981477375313	-7.50981477375313	-7.50981477375313	-7.50981477375313	-7.50981477375313	-7.50981477375313	-6.3221076186264	-6.3221076186264	-4.57670262311567	-6.3221076186264	-6.3221076186264	-6.3221076186264	-6.3221076186264	-6.3221076186264	-6.3221076186264	NA	NA	NA	NA	NA	NA	NA	NA	NA	NA	NA	NA	NA	NA
ENSMUSG00000067750	21349641	21352200	1	Khdc1a	KH domain containing 1A [Source:MGI Symbol;Acc:MGI:2676610]	protein_coding	+;+;+	1987	0	0	0	0	0	0	0	0	0	-7.50981477375313	-7.50981477375313	-7.50981477375313	-7.50981477375313	-7.50981477375313	-7.50981477375313	-7.50981477375313	-7.50981477375313	-7.50981477375313	-8.50040664634072	-8.50040664634072	-8.50040664634072	-8.50040664634072	-8.50040664634072	-8.50040664634072	-8.50040664634072	-8.50040664634072	-8.50040664634072	NA	NA	NA	NA	NA	NA	NA	NA	NA	NA	NA	NA	NA	NA
ENSMUSG00000086194	21354005	21355116	1	Gm16329	predicted gene 16329 [Source:MGI Symbol;Acc:MGI:3840126]	unprocessed_pseudogene	+;+;+	371	0	0	0	0	0	0	0	0	0	-7.50981477375313	-7.50981477375313	-7.50981477375313	-7.50981477375313	-7.50981477375313	-7.50981477375313	-7.50981477375313	-7.50981477375313	-7.50981477375313	-6.07930586571185	-6.07930586571185	-6.07930586571185	-6.07930586571185	-6.07930586571185	-6.07930586571185	-6.07930586571185	-6.07930586571185	-6.07930586571185	NA	NA	NA	NA	NA	NA	NA	NA	NA	NA	NA	NA	NA	NA
ENSMUSG00000094436	21364803	21365030	1	Gm16327	predicted gene 16327 [Source:MGI Symbol;Acc:MGI:3840125]	processed_pseudogene	+	228	0	0	0	0	0	0	0	0	0	-7.50981477375313	-7.50981477375313	-7.50981477375313	-7.50981477375313	-7.50981477375313	-7.50981477375313	-7.50981477375313	-7.50981477375313	-7.50981477375313	-5.37692050325579	-5.37692050325579	-5.37692050325579	-5.37692050325579	-5.37692050325579	-5.37692050325579	-5.37692050325579	-5.37692050325579	-5.37692050325579	NA	NA	NA	NA	NA	NA	NA	NA	NA	NA	NA	NA	NA	NA
ENSMUSG00000041722	21368331	21370845	1	Khdc1c	KH domain containing 1C [Source:MGI Symbol;Acc:MGI:3583007]	protein_coding	+;+;+	1946	0	0	0	0	0	0	1	1	1	-7.50981477375313	-7.50981477375313	-7.50981477375313	-7.50981477375313	-7.50981477375313	-7.50981477375313	-4.71144695465684	-4.81001006281336	-6.21623233332973	-8.47032648387216	-8.47032648387216	-8.47032648387216	-8.47032648387216	-8.47032648387216	-8.47032648387216	-5.67195866477587	-5.77052177293239	-7.17674404344875	NA	NA	NA	NA	NA	NA	NA	NA	NA	NA	NA	NA	NA	NA
ENSMUSG00000085507	21372670	21373764	1	Gm2709	predicted gene 2709 [Source:MGI Symbol;Acc:MGI:3780878]	unprocessed_pseudogene	+;+;+	350	0	0	0	0	0	0	0	0	0	-7.50981477375313	-7.50981477375313	-7.50981477375313	-7.50981477375313	-7.50981477375313	-7.50981477375313	-7.50981477375313	-7.50981477375313	-7.50981477375313	-5.99524160092337	-5.99524160092337	-5.99524160092337	-5.99524160092337	-5.99524160092337	-5.99524160092337	-5.99524160092337	-5.99524160092337	-5.99524160092337	NA	NA	NA	NA	NA	NA	NA	NA	NA	NA	NA	NA	NA	NA
ENSMUSG00000094926	21379555	21379782	1	Gm16533	predited gene 16533 [Source:MGI Symbol;Acc:MGI:4410373]	processed_pseudogene	+	228	0	0	0	0	0	0	0	0	0	-7.50981477375313	-7.50981477375313	-7.50981477375313	-7.50981477375313	-7.50981477375313	-7.50981477375313	-7.50981477375313	-7.50981477375313	-7.50981477375313	-5.37692050325579	-5.37692050325579	-5.37692050325579	-5.37692050325579	-5.37692050325579	-5.37692050325579	-5.37692050325579	-5.37692050325579	-5.37692050325579	NA	NA	NA	NA	NA	NA	NA	NA	NA	NA	NA	NA	NA	NA
ENSMUSG00000085079	21383556	21386373	1	Khdc1b	KH domain containing 1B [Source:MGI Symbol;Acc:MGI:2138477]	protein_coding	+;+;+	2236	0	0	1	0	1	0	1	0	2	-7.50981477375313	-7.50981477375313	-5.7644097782424	-7.50981477375313	-4.60907790881657	-7.50981477375313	-4.71144695465684	-7.50981477375313	-5.54533472470802	-8.67073496193423	-8.67073496193423	-6.9253299664235	-8.67073496193423	-5.76999809699768	-8.67073496193423	-5.87236714283794	-8.67073496193423	-6.70625491288912	NA	NA	NA	NA	NA	NA	NA	NA	NA	NA	NA	NA	NA	NA
ENSMUSG00000085679	21390906	21391101	1	Gm16328	predicted gene 16328 [Source:MGI Symbol;Acc:MGI:3840127]	processed_pseudogene	+	196	0	0	0	0	0	0	0	0	0	-7.50981477375313	-7.50981477375313	-7.50981477375313	-7.50981477375313	-7.50981477375313	-7.50981477375313	-7.50981477375313	-7.50981477375313	-7.50981477375313	-5.15874033320625	-5.15874033320625	-5.15874033320625	-5.15874033320625	-5.15874033320625	-5.15874033320625	-5.15874033320625	-5.15874033320625	-5.15874033320625	NA	NA	NA	NA	NA	NA	NA	NA	NA	NA	NA	NA	NA	NA
ENSMUSG00000030827	45613907	45615490	7	Fgf21	fibroblast growth factor 21 [Source:MGI Symbol;Acc:MGI:1861377]	protein_coding	-;-;-	930	149	99	269	776	777	758	23	27	83	2.32808	1.84848	1.79836	4.9103	4.78558	4.56369	-0.401288	-0.286559	-0.585443	2.43278	1.95317	1.90306	5.01499	4.89028	4.66839	-0.296591	-0.181861	-0.480746	5.2704	3.32658	891.474	7.0021e-196	6.79597e-194	1	2.79247	3.32658	366.148	1.29073e-81	5.97664e-80	1	2.47793	3.32658
ENSMUSG00000104138	21454691	21457017	1	Gm36949	predicted gene, 36949 [Source:MGI Symbol;Acc:MGI:5610177]	TEC	-	2327	12	6	20	4	7	6	7	8	18	-1.28823673773234	-2.16224218934116	-1.92311629216624	-2.63968688045291	-1.97760563845903	-2.37604901746591	-2.09379559910268	-2.01869548864814	-2.74829108420316	-2.5067079484756	-3.38071340008442	-3.1415875029095	-3.85815809119617	-3.19607684920229	-3.59452022820918	-3.31226680984594	-3.23716669939141	-3.96676229494642	NA	NA	NA	NA	NA	NA	NA	NA	NA	NA	NA	NA	NA	NA
ENSMUSG00000082935	21511933	21513056	1	Gm7658	predicted gene 7658 [Source:MGI Symbol;Acc:MGI:3648029]	processed_pseudogene	-	1124	122	107	320	62	64	74	114	117	514	2.04000079887682	1.96042343947803	2.0484618218654	1.26760685567261	1.18700308212024	1.21017869944636	1.89967036283273	1.82147244627773	2.03514792376099	1.87135876331798	1.79178140391919	1.87981978630656	1.09896482011377	1.0183610465614	1.04153666388752	1.73102832727389	1.65283041071889	1.86650588820215	-0.686952370152894	1.8177764023635	20.2674335125403	6.7337057612287e-06	5.421593161199e-06	1	-0.776539880556444	1.8177764023635	25.1742857014457	5.23759107417238e-07	5.79837265487898e-07	1	0.0895875104035495	1.8177764023635
ENSMUSG00000103748	21838948	21840514	1	Gm38243	predicted gene, 38243 [Source:MGI Symbol;Acc:MGI:5611471]	TEC	-	1567	26	47	81	21	24	40	27	12	82	-0.183207184347984	0.776139553594829	0.072018951442983	-0.2878672031232	-0.222251465852226	0.325558631927197	-0.17151243952311	-1.44446487212656	-0.602785568108134	-0.831212364158477	0.128134373784336	-0.57598622836751	-0.935872382933693	-0.870256645662719	-0.322446547883296	-0.819517619333603	-2.09247005193705	-1.25079074791863	NA	NA	NA	NA	NA	NA	NA	NA	NA	NA	NA	NA	NA	NA
ENSMUSG00000097109	21959842	21962530	1	Gm26580	predicted gene, 26580 [Source:MGI Symbol;Acc:MGI:5477074]	lincRNA	+;+;+	2095	312	306	762	351	344	414	338	323	1336	3.39349302832036	3.47502093093015	3.29907051052509	3.76602816148006	3.61043515772923	3.69139976382508	3.46625315361111	3.28506899999065	3.41203889458289	2.32654278439573	2.40807068700552	2.23212026660046	2.69907791755543	2.5434849138046	2.62444951990045	2.39930290968648	2.21811875606602	2.34508865065827	0.333652165345396	3.49328085791041	10.661494902778	0.00109388947455755	0.000617587117412816	1	0.333127964061386	3.49328085791041	10.3103537013	0.00132285926500906	0.000794909789675371	1	0.00052420128401018	3.49328085791041
ENSMUSG00000099692	22030064	22030615	1	Gm5696	predicted gene 5696 [Source:MGI Symbol;Acc:MGI:3647717]	processed_pseudogene	-	552	1	0	4	2	0	0	0	0	1	-4.67482501471177	-7.50981477375313	-4.12970063248677	-3.59118053317231	-7.50981477375313	-7.50981477375313	-7.50981477375313	-7.50981477375313	-6.21623233332973	-3.81756518682785	-6.65255494586921	-3.27244080460285	-2.73392070528839	-6.65255494586921	-6.65255494586921	-6.65255494586921	-6.65255494586921	-5.35897250544581	NA	NA	NA	NA	NA	NA	NA	NA	NA	NA	NA	NA	NA	NA
ENSMUSG00000100418	22237849	22238295	1	Gm28239	predicted gene 28239 [Source:MGI Symbol;Acc:MGI:5578945]	processed_pseudogene	+	447	0	0	0	0	0	0	0	0	0	-7.50981477375313	-7.50981477375313	-7.50981477375313	-7.50981477375313	-7.50981477375313	-7.50981477375313	-7.50981477375313	-7.50981477375313	-7.50981477375313	-6.34816151027436	-6.34816151027436	-6.34816151027436	-6.34816151027436	-6.34816151027436	-6.34816151027436	-6.34816151027436	-6.34816151027436	-6.34816151027436	NA	NA	NA	NA	NA	NA	NA	NA	NA	NA	NA	NA	NA	NA
ENSMUSG00000041670	22286251	22805724	1	Rims1	regulating synaptic membrane exocytosis 1 [Source:MGI Symbol;Acc:MGI:2152971]	protein_coding	-;-;-;-;-;-;-;-;-;-;-;-;-;-;-;-;-;-;-;-;-;-;-;-;-;-;-;-;-;-;-;-;-;-;-;-;-	7080	0	0	1	0	0	0	0	0	0	-7.50981477375313	-7.50981477375313	-5.7644097782424	-7.50981477375313	-7.50981477375313	-7.50981477375313	-7.50981477375313	-7.50981477375313	-7.50981477375313	-10.3335641340614	-10.3335641340614	-8.58815913855067	-10.3335641340614	-10.3335641340614	-10.3335641340614	-10.3335641340614	-10.3335641340614	-10.3335641340614	NA	NA	NA	NA	NA	NA	NA	NA	NA	NA	NA	NA	NA	NA
ENSMUSG00000097642	22740764	22741565	1	Gm26866	predicted gene, 26866 [Source:MGI Symbol;Acc:MGI:5477360]	processed_pseudogene	+	802	0	0	0	0	0	0	0	0	0	-7.50981477375313	-7.50981477375313	-7.50981477375313	-7.50981477375313	-7.50981477375313	-7.50981477375313	-7.50981477375313	-7.50981477375313	-7.50981477375313	-7.19148891554597	-7.19148891554597	-7.19148891554597	-7.19148891554597	-7.19148891554597	-7.19148891554597	-7.19148891554597	-7.19148891554597	-7.19148891554597	NA	NA	NA	NA	NA	NA	NA	NA	NA	NA	NA	NA	NA	NA
ENSMUSG00000101468	22984863	22987125	1	Gm7761	predicted gene 7761 [Source:MGI Symbol;Acc:MGI:3643583]	processed_pseudogene	-;-;-	921	0	0	0	0	0	0	0	0	0	-7.50981477375313	-7.50981477375313	-7.50981477375313	-7.50981477375313	-7.50981477375313	-7.50981477375313	-7.50981477375313	-7.50981477375313	-7.50981477375313	-7.39108783518238	-7.39108783518238	-7.39108783518238	-7.39108783518238	-7.39108783518238	-7.39108783518238	-7.39108783518238	-7.39108783518238	-7.39108783518238	NA	NA	NA	NA	NA	NA	NA	NA	NA	NA	NA	NA	NA	NA
ENSMUSG00000101227	23048295	23235673	1	Gm29506	predicted gene 29506 [Source:MGI Symbol;Acc:MGI:5580212]	sense_overlapping	-;-;-;-	2078	0	0	0	0	0	0	0	0	0	-7.50981477375313	-7.50981477375313	-7.50981477375313	-7.50981477375313	-7.50981477375313	-7.50981477375313	-7.50981477375313	-7.50981477375313	-7.50981477375313	-8.56501042799526	-8.56501042799526	-8.56501042799526	-8.56501042799526	-8.56501042799526	-8.56501042799526	-8.56501042799526	-8.56501042799526	-8.56501042799526	NA	NA	NA	NA	NA	NA	NA	NA	NA	NA	NA	NA	NA	NA
ENSMUSG00000073730	23100473	23102253	1	4933415F23Rik	RIKEN cDNA 4933415F23 gene [Source:MGI Symbol;Acc:MGI:1914005]	protein_coding	-	1781	0	0	0	0	0	0	0	0	0	-7.50981477375313	-7.50981477375313	-7.50981477375313	-7.50981477375313	-7.50981477375313	-7.50981477375313	-7.50981477375313	-7.50981477375313	-7.50981477375313	-8.34250229019266	-8.34250229019266	-8.34250229019266	-8.34250229019266	-8.34250229019266	-8.34250229019266	-8.34250229019266	-8.34250229019266	-8.34250229019266	NA	NA	NA	NA	NA	NA	NA	NA	NA	NA	NA	NA	NA	NA
ENSMUSG00000089553	23245211	23245331	1	Gm24176	predicted gene, 24176 [Source:MGI Symbol;Acc:MGI:5453953]	snoRNA	+	121	0	0	0	0	0	0	0	0	0	-7.50981477375313	-7.50981477375313	-7.50981477375313	-7.50981477375313	-7.50981477375313	-7.50981477375313	-7.50981477375313	-7.50981477375313	-7.50981477375313	-4.46289372636564	-4.46289372636564	-4.46289372636564	-4.46289372636564	-4.46289372636564	-4.46289372636564	-4.46289372636564	-4.46289372636564	-4.46289372636564	NA	NA	NA	NA	NA	NA	NA	NA	NA	NA	NA	NA	NA	NA
ENSMUSG00000102766	23255685	23256407	1	Gm6420	predicted gene 6420 [Source:MGI Symbol;Acc:MGI:3644588]	TEC	-	723	0	0	0	0	0	0	0	0	0	-7.50981477375313	-7.50981477375313	-7.50981477375313	-7.50981477375313	-7.50981477375313	-7.50981477375313	-7.50981477375313	-7.50981477375313	-7.50981477375313	-7.04188232604216	-7.04188232604216	-7.04188232604216	-7.04188232604216	-7.04188232604216	-7.04188232604216	-7.04188232604216	-7.04188232604216	-7.04188232604216	NA	NA	NA	NA	NA	NA	NA	NA	NA	NA	NA	NA	NA	NA
ENSMUSG00000065405	23272269	23272339	1	Mir30a	microRNA 30a [Source:MGI Symbol;Acc:MGI:2676907]	miRNA	+	71	0	0	0	0	0	0	0	0	0	-7.50981477375313	-7.50981477375313	-7.50981477375313	-7.50981477375313	-7.50981477375313	-7.50981477375313	-7.50981477375313	-7.50981477375313	-7.50981477375313	-3.69377760859573	-3.69377760859573	-3.69377760859573	-3.69377760859573	-3.69377760859573	-3.69377760859573	-3.69377760859573	-3.69377760859573	-3.69377760859573	NA	NA	NA	NA	NA	NA	NA	NA	NA	NA	NA	NA	NA	NA
ENSMUSG00000097970	23291537	23291935	1	Gm27028	predicted gene, 27028 [Source:MGI Symbol;Acc:MGI:5504143]	lincRNA	+	399	0	0	0	0	0	0	0	0	0	-7.50981477375313	-7.50981477375313	-7.50981477375313	-7.50981477375313	-7.50981477375313	-7.50981477375313	-7.50981477375313	-7.50981477375313	-7.50981477375313	-6.18427542531339	-6.18427542531339	-6.18427542531339	-6.18427542531339	-6.18427542531339	-6.18427542531339	-6.18427542531339	-6.18427542531339	-6.18427542531339	NA	NA	NA	NA	NA	NA	NA	NA	NA	NA	NA	NA	NA	NA
ENSMUSG00000065567	23291701	23291784	1	Mir30c-2	microRNA 30c-2 [Source:MGI Symbol;Acc:MGI:3619048]	miRNA	+	84	0	0	0	0	0	0	0	0	0	-7.50981477375313	-7.50981477375313	-7.50981477375313	-7.50981477375313	-7.50981477375313	-7.50981477375313	-7.50981477375313	-7.50981477375313	-7.50981477375313	-3.93634791186981	-3.93634791186981	-3.93634791186981	-3.93634791186981	-3.93634791186981	-3.93634791186981	-3.93634791186981	-3.93634791186981	-3.93634791186981	NA	NA	NA	NA	NA	NA	NA	NA	NA	NA	NA	NA	NA	NA
ENSMUSG00000100775	23293729	23294075	1	Gm29107	predicted gene 29107 [Source:MGI Symbol;Acc:MGI:5579813]	lincRNA	+	347	0	0	0	0	0	0	0	0	0	-7.50981477375313	-7.50981477375313	-7.50981477375313	-7.50981477375313	-7.50981477375313	-7.50981477375313	-7.50981477375313	-7.50981477375313	-7.50981477375313	-5.98282234166931	-5.98282234166931	-5.98282234166931	-5.98282234166931	-5.98282234166931	-5.98282234166931	-5.98282234166931	-5.98282234166931	-5.98282234166931	NA	NA	NA	NA	NA	NA	NA	NA	NA	NA	NA	NA	NA	NA
ENSMUSG00000101226	23345956	23346599	1	Gm20954	predicted gene, 20954 [Source:MGI Symbol;Acc:MGI:5434309]	processed_pseudogene	-	644	0	0	0	0	0	0	0	0	0	-7.50981477375313	-7.50981477375313	-7.50981477375313	-7.50981477375313	-7.50981477375313	-7.50981477375313	-7.50981477375313	-7.50981477375313	-7.50981477375313	-6.87494736720566	-6.87494736720566	-6.87494736720566	-6.87494736720566	-6.87494736720566	-6.87494736720566	-6.87494736720566	-6.87494736720566	-6.87494736720566	NA	NA	NA	NA	NA	NA	NA	NA	NA	NA	NA	NA	NA	NA
ENSMUSG00000090145	88103252	88219003	1	Ugt1a6b	UDP glucuronosyltransferase 1 family, polypeptide A6B [Source:MGI Symbol;Acc:MGI:3580629]	protein_coding	+;+;+;+;+;+	2382	81	78	211	36	29	43	0	0	6	1.45009	1.50511	1.44862	0.485708	0.049174	0.429455	-7.50981	-7.50981	-4.23062	0.197914	0.252941	0.196448	-0.766465	-1.203	-0.822719	-8.76199	-8.76199	-5.48279	5.2369	0.38366	182.329	1.50306e-41	1.17992e-40	1	-1.10647	0.38366	35.0809	3.16283e-09	4.80059e-09	1	6.34337	0.38366
ENSMUSG00000097920	23479539	23480527	1	Gm7784	predicted gene 7784 [Source:MGI Symbol;Acc:MGI:3645448]	processed_pseudogene	+	989	1	0	1	1	0	1	0	0	0	-4.67482501471177	-7.50981477375313	-5.7644097782424	-4.49880231262106	-7.50981477375313	-4.76892602152493	-7.50981477375313	-7.50981477375313	-7.50981477375313	-4.65886744080879	-7.49385719985016	-5.74845220433942	-4.48284473871809	-7.49385719985016	-4.75296844762195	-7.49385719985016	-7.49385719985016	-7.49385719985016	NA	NA	NA	NA	NA	NA	NA	NA	NA	NA	NA	NA	NA	NA
ENSMUSG00000099503	23574587	23596664	1	Gm28822	predicted gene 28822 [Source:MGI Symbol;Acc:MGI:5579528]	lincRNA	+;+;+;+	778	0	0	0	2	4	3	0	0	0	-7.50981477375313	-7.50981477375313	-7.50981477375313	-3.59118053317231	-2.7617663732041	-3.33553136560846	-7.50981477375313	-7.50981477375313	-7.50981477375313	-7.14765683407724	-7.14765683407724	-7.14765683407724	-3.22902259349641	-2.39960843352821	-2.97337342593257	-7.14765683407724	-7.14765683407724	-7.14765683407724	NA	NA	NA	NA	NA	NA	NA	NA	NA	NA	NA	NA	NA	NA
ENSMUSG00000062593	51480640	51496613	10	Lilrb4a	leukocyte immunoglobulin-like receptor, subfamily B, member 4A [Source:MGI Symbol;Acc:MGI:102701]	protein_coding	+;+;+;+;+;+;+;+;+;+	1491	3591	2536	7170	4777	5566	5717	134	231	542	6.91757	6.52535	6.53246	7.53205	7.62599	7.47839	2.13255	2.80175	2.11157	6.34129	5.94907	5.95618	6.95577	7.04971	6.90211	1.55627	2.22547	1.53529	5.22049	6.61728	1088.89	8.57512e-239	1.30785e-236	1	0.90026	6.61728	48.2668	3.72006e-12	8.09188e-12	1	4.32023	6.61728
ENSMUSG00000075014	98666547	98667301	2	Gm10800	predicted gene 10800 [Source:MGI Symbol;Acc:MGI:3641657]	protein_coding	-;-;-;-;-	660	33	29	92	415	610	572	11	16	75	0.158839	0.0823978	0.25483	4.00758	4.43655	4.15761	-1.45406	-1.03482	-0.730397	0.758302	0.68186	0.854292	4.60704	5.03602	4.75708	-0.854597	-0.435361	-0.130935	5.17479	2.62014	759.849	2.896e-167	2.15709e-165	1	4.0535	2.62014	545.036	1.51309e-120	1.23957e-118	1	1.12128	2.62014
ENSMUSG00000089672	51480632	51486316	10	Lilr4b	leukocyte immunoglobulin-like receptor, subfamily B, member 4B [Source:MGI Symbol;Acc:MGI:102702]	protein_coding	+;+;+;+;+;+;+;+;+;+	2107	2527	1757	5281	3807	4307	4211	131	181	423	6.41064	5.99594	6.09133	7.20461	7.25604	7.03731	2.09993	2.45016	1.75445	5.33545	4.92075	5.01614	6.12942	6.18085	5.96212	1.02474	1.37497	0.679262	5.116	6.19995	1110.21	1.98982e-243	3.18656e-241	1	1.01556	6.19995	65.2737	6.5187e-16	2.07236e-15	1	4.10045	6.19995
ENSMUSG00000102495	24005505	24005894	1	Gm26524	predicted gene, 26524 [Source:MGI Symbol;Acc:MGI:5477018]	TEC	+	390	20	21	34	15	20	22	30	41	117	-0.559025030692358	-0.380420405940772	-1.16999598360844	-0.769433646273833	-0.483440212304293	-0.531778848179556	-0.0204011300018387	0.312805287495448	-0.093573458988173	0.799428940220118	0.978033564971704	0.188457987304032	0.589020324638644	0.875013758608183	0.82667512273292	1.33805284091064	1.67125925840792	1.2648805119243	NA	NA	NA	NA	NA	NA	NA	NA	NA	NA	NA	NA	NA	NA
ENSMUSG00000026153	24011093	24100341	1	Fam135a	family with sequence similarity 135, member A [Source:MGI Symbol;Acc:MGI:1915437]	protein_coding	-;-;-;-;-;-;-;-;-;-;-;-;-;-;-;-;-;-;-;-;-;-;-	7773	0	0	0	0	0	0	0	0	0	-7.50981477375313	-7.50981477375313	-7.50981477375313	-7.50981477375313	-7.50981477375313	-7.50981477375313	-7.50981477375313	-7.50981477375313	-7.50981477375313	-10.4682862899923	-10.4682862899923	-10.4682862899923	-10.4682862899923	-10.4682862899923	-10.4682862899923	-10.4682862899923	-10.4682862899923	-10.4682862899923	NA	NA	NA	NA	NA	NA	NA	NA	NA	NA	NA	NA	NA	NA
ENSMUSG00000102398	24100625	24103424	1	Gm37580	predicted gene, 37580 [Source:MGI Symbol;Acc:MGI:5610808]	TEC	+	2800	0	0	0	0	0	0	0	0	0	-7.50981477375313	-7.50981477375313	-7.50981477375313	-7.50981477375313	-7.50981477375313	-7.50981477375313	-7.50981477375313	-7.50981477375313	-7.50981477375313	-8.99524160092337	-8.99524160092337	-8.99524160092337	-8.99524160092337	-8.99524160092337	-8.99524160092337	-8.99524160092337	-8.99524160092337	-8.99524160092337	NA	NA	NA	NA	NA	NA	NA	NA	NA	NA	NA	NA	NA	NA
ENSMUSG00000097670	24125275	24126141	1	Gm26607	predicted gene, 26607 [Source:MGI Symbol;Acc:MGI:5477101]	processed_pseudogene	+	867	0	0	0	0	0	0	0	0	0	-7.50981477375313	-7.50981477375313	-7.50981477375313	-7.50981477375313	-7.50981477375313	-7.50981477375313	-7.50981477375313	-7.50981477375313	-7.50981477375313	-7.30391867231288	-7.30391867231288	-7.30391867231288	-7.30391867231288	-7.30391867231288	-7.30391867231288	-7.30391867231288	-7.30391867231288	-7.30391867231288	NA	NA	NA	NA	NA	NA	NA	NA	NA	NA	NA	NA	NA	NA
ENSMUSG00000026147	24177610	24252684	1	Col9a1	collagen, type IX, alpha 1 [Source:MGI Symbol;Acc:MGI:88465]	protein_coding	+;+;+;+;+;+;+;+;+;+;+;+;+;+;+;+;+;+;+;+;+;+;+;+;+;+;+;+;+;+;+;+;+;+;+;+;+;+;+	5068	0	0	0	0	0	0	0	0	0	-7.50981477375313	-7.50981477375313	-7.50981477375313	-7.50981477375313	-7.50981477375313	-7.50981477375313	-7.50981477375313	-7.50981477375313	-7.50981477375313	-9.85123129823186	-9.85123129823186	-9.85123129823186	-9.85123129823186	-9.85123129823186	-9.85123129823186	-9.85123129823186	-9.85123129823186	-9.85123129823186	NA	NA	NA	NA	NA	NA	NA	NA	NA	NA	NA	NA	NA	NA
ENSMUSG00000026141	24261890	24587472	1	Col19a1	collagen, type XIX, alpha 1 [Source:MGI Symbol;Acc:MGI:1095415]	protein_coding	-;-;-;-;-;-;-;-;-;-;-;-;-;-;-;-;-;-;-;-;-;-;-;-;-;-;-;-;-;-;-;-;-;-;-;-;-;-;-;-;-;-;-;-;-;-;-;-;-;-;-;-;-	6887	1	0	1	0	0	0	0	0	0	-4.67482501471177	-7.50981477375313	-5.7644097782424	-7.50981477375313	-7.50981477375313	-7.50981477375313	-7.50981477375313	-7.50981477375313	-7.50981477375313	-7.45870069174149	-10.2936904507829	-8.54828545527212	-10.2936904507829	-10.2936904507829	-10.2936904507829	-10.2936904507829	-10.2936904507829	-10.2936904507829	NA	NA	NA	NA	NA	NA	NA	NA	NA	NA	NA	NA	NA	NA
ENSMUSG00000077463	24548841	24548977	1	Gm26418	predicted gene, 26418 [Source:MGI Symbol;Acc:MGI:5456195]	snoRNA	-	137	0	0	0	0	0	0	0	0	0	-7.50981477375313	-7.50981477375313	-7.50981477375313	-7.50981477375313	-7.50981477375313	-7.50981477375313	-7.50981477375313	-7.50981477375313	-7.50981477375313	-4.64206257205157	-4.64206257205157	-4.64206257205157	-4.64206257205157	-4.64206257205157	-4.64206257205157	-4.64206257205157	-4.64206257205157	-4.64206257205157	NA	NA	NA	NA	NA	NA	NA	NA	NA	NA	NA	NA	NA	NA
ENSMUSG00000099997	24594087	24595423	1	Tubb4b-ps2	tubulin, beta 4B class IVB, pseudogene 2 [Source:MGI Symbol;Acc:MGI:3723458]	processed_pseudogene	-	1337	9	3	15	7	4	2	7	9	41	-1.69684434734423	-3.12723836195703	-2.32818166800373	-1.85363025863231	-2.7617663732041	-3.88108312396241	-2.09379559910268	-1.8523389190536	-1.59081407192498	-2.11584381277549	-3.5462378273883	-2.747181133435	-2.27262972406357	-3.18076583863537	-4.30008258939368	-2.51279506453395	-2.27133838448487	-2.00981353735624	NA	NA	NA	NA	NA	NA	NA	NA	NA	NA	NA	NA	NA	NA
ENSMUSG00000100131	24611535	24612410	1	Gm28439	predicted gene 28439 [Source:MGI Symbol;Acc:MGI:5579145]	unprocessed_pseudogene	-	876	6	9	29	5	4	5	2	5	24	-2.26903240669935	-1.58913894081987	-1.39641015640701	-2.32765887724009	-2.7617663732041	-2.63088834729939	-3.81905579862192	-2.67764891297857	-2.34661222399478	-2.07803518163844	-1.39814171575896	-1.2054129313461	-2.13666165217917	-2.57076914814319	-2.43989112223847	-3.628058573561	-2.48665168791766	-2.15561499893386	NA	NA	NA	NA	NA	NA	NA	NA	NA	NA	NA	NA	NA	NA
ENSMUSG00000067736	24612407	24612700	1	Gm10222	predicted gene 10222 [Source:MGI Symbol;Acc:MGI:3642643]	unprocessed_pseudogene	-	294	14	19	51	15	13	21	10	30	93	-1.06860878025467	-0.523726073408936	-0.590982878198139	-0.769433646273833	-1.09898177538449	-0.598348196353711	-1.58939525725536	-0.135521313285552	-0.422601337381031	0.697503159571049	1.24238586641679	1.17512906162758	0.99667829355189	0.66713016444123	1.16776374347201	0.176716682570364	1.63059062654017	1.34351060244469	NA	NA	NA	NA	NA	NA	NA	NA	NA	NA	NA	NA	NA	NA
ENSMUSG00000101939	24612775	24613119	1	Gm28438	predicted gene 28438 [Source:MGI Symbol;Acc:MGI:5579144]	unprocessed_pseudogene	-	345	63	81	254	50	81	84	52	103	349	1.0883448832107	1.55945919389053	1.71571555747971	0.958055594896483	1.52612321544421	1.39263539792281	0.769747299164338	1.63791263813225	1.47751940066755	2.62367661620725	3.09479092688708	3.25104729047626	2.49338732789304	3.06145494844077	2.92796713091936	2.30507903216089	3.17324437112881	3.0128511336641	-0.00550714188996747	1.43339321853167	0.000601515134668773	0.980433200103286	0.24729374228593	0	-0.155395022133289	1.43339321853167	0.472666942552836	0.491762802079621	0.144357051878389	0	0.149887880243321	1.43339321853167
ENSMUSG00000101111	24613189	24613971	1	Gm28437	predicted gene 28437 [Source:MGI Symbol;Acc:MGI:5579143]	unprocessed_pseudogene	-	783	287	167	754	182	288	275	127	233	752	3.27306335067168	2.60192978562868	3.28385256913263	2.8190357652261	3.35422141949222	3.10151029139464	2.05524786056121	2.81417842898209	2.58350085417628	3.62597913804273	2.95484557299973	3.63676835650368	3.17195155259715	3.70713720686327	3.45442607876569	2.40816364793225	3.16709421635314	2.93641664154733	0.622384478687909	2.93483182875752	9.97910397484918	0.00158326711401583	0.000866241610040385	1	0.0393576949997822	2.93483182875752	0.0407091287365891	0.840100418559444	0.219076680935854	0	0.583026783688127	2.93483182875752
ENSMUSG00000100862	24613974	24614651	1	Gm10925	predicted gene 10925 [Source:MGI Symbol;Acc:MGI:3809095]	unprocessed_pseudogene	-	678	142	91	512	87	124	129	64	90	558	2.25873945176499	1.72710867353796	2.72581595603134	1.75540895728518	2.139516120133	2.01049314478681	1.06843679723392	1.44363255702638	2.1534923878142	2.81938227329074	2.28775149506371	3.28645877755709	2.31605177881092	2.70015894165874	2.57113596631255	1.62907961875966	2.00427537855212	2.71413520933994	0.353169289031399	2.06163976588303	1.82510543244616	0.176706763058254	0.0597515327546762	0	-0.307226236335886	2.06163976588303	1.40008282334086	0.236709703806305	0.0782177581612518	0	0.660395525367284	2.06163976588303
ENSMUSG00000102070	24614885	24615565	1	Gm28661	predicted gene 28661 [Source:MGI Symbol;Acc:MGI:5579367]	unprocessed_pseudogene	-	681	179	117	447	91	171	196	45	72	353	2.59246617192261	2.08914731690319	2.53012096642218	1.82015703967676	2.60267845470457	2.61330400135043	0.561882706699268	1.12243182120007	1.49392833648448	3.14673946857263	2.64342061355321	3.0843942630722	2.37443033632678	3.15695175135459	3.16757729800045	1.11615600334928	1.67670511785009	2.0482016331345	1.28103639506901	2.08881263667051	29.6260769421047	5.23952975265183e-08	5.55677658724948e-08	1	-0.00697853712204793	2.08881263667051	0.000943633047334913	0.975493948921793	0.245796779716493	0	1.28801493219106	2.08881263667051
ENSMUSG00000101249	24615706	24616197	1	Gm29216	predicted gene 29216 [Source:MGI Symbol;Acc:MGI:5579922]	unprocessed_pseudogene	-	492	773	565	2122	468	582	598	384	555	2893	4.70196610875147	4.35941377576413	4.77611674222509	4.18092019208067	4.36878068872852	4.22172593423309	3.65025041783434	4.06568310884419	4.52628492495825	5.72523588807432	5.38268355508698	5.79938652154794	5.20418997140351	5.39205046805137	5.24499571355594	4.67352019715719	5.08895288816704	5.5495547042811	0.158933376552046	4.3641678759967	0.919592691651074	0.337581940864453	0.103698082276707	0	-0.342674173171828	4.3641678759967	4.28044166256739	0.0385533291702447	0.0162632541192147	1	0.501607549723874	4.3641678759967
ENSMUSG00000070469	82335694	82614450	7	Adamtsl3	ADAMTS-like 3 [Source:MGI Symbol;Acc:MGI:3028499]	protein_coding	+;+;+;+;+;+;+;+;+;+;+;+;+;+;+;+;+;+;+;+;+;+;+;+;+;+;+;+;+;+;+;+	7744	97	76	183	294	329	336	12	11	39	1.70967	1.46771	1.24367	3.51049	3.54614	3.39037	-1.33034	-1.56804	-1.66174	-1.24341	-1.48537	-1.70941	0.557407	0.593065	0.437294	-4.28342	-4.52112	-4.61482	5.10285	2.11231	672.137	3.42734e-148	1.82955e-146	1	2.05545	2.11231	186.307	2.03432e-42	2.9815e-41	1	3.0474	2.11231
ENSMUSG00000100808	24910461	24911659	1	Gm28594	predicted gene 28594 [Source:MGI Symbol;Acc:MGI:5579300]	processed_pseudogene	-;-	661	0	0	0	0	0	0	0	0	0	-7.50981477375313	-7.50981477375313	-7.50981477375313	-7.50981477375313	-7.50981477375313	-7.50981477375313	-7.50981477375313	-7.50981477375313	-7.50981477375313	-6.91253695059874	-6.91253695059874	-6.91253695059874	-6.91253695059874	-6.91253695059874	-6.91253695059874	-6.91253695059874	-6.91253695059874	-6.91253695059874	NA	NA	NA	NA	NA	NA	NA	NA	NA	NA	NA	NA	NA	NA
ENSMUSG00000100483	24963209	24965158	1	Gm28237	predicted gene 28237 [Source:MGI Symbol;Acc:MGI:5578943]	lincRNA	-;-;-	1216	0	0	0	0	0	0	0	0	0	-7.50981477375313	-7.50981477375313	-7.50981477375313	-7.50981477375313	-7.50981477375313	-7.50981477375313	-7.50981477375313	-7.50981477375313	-7.50981477375313	-7.79195800253463	-7.79195800253463	-7.79195800253463	-7.79195800253463	-7.79195800253463	-7.79195800253463	-7.79195800253463	-7.79195800253463	-7.79195800253463	NA	NA	NA	NA	NA	NA	NA	NA	NA	NA	NA	NA	NA	NA
ENSMUSG00000100450	25011941	25012756	1	Gm9443	predicted gene 9443 [Source:MGI Symbol;Acc:MGI:3779853]	processed_pseudogene	+	816	1	0	0	0	0	0	0	0	0	-4.67482501471177	-7.50981477375313	-7.50981477375313	-7.50981477375313	-7.50981477375313	-7.50981477375313	-7.50981477375313	-7.50981477375313	-7.50981477375313	-4.38146607202118	-7.21645583106254	-7.21645583106254	-7.21645583106254	-7.21645583106254	-7.21645583106254	-7.21645583106254	-7.21645583106254	-7.21645583106254	NA	NA	NA	NA	NA	NA	NA	NA	NA	NA	NA	NA	NA	NA
ENSMUSG00000099392	25026581	25027232	1	Gm29414	predicted gene 29414 [Source:MGI Symbol;Acc:MGI:5580120]	lincRNA	-;-	448	0	0	0	0	0	0	0	0	0	-7.50981477375313	-7.50981477375313	-7.50981477375313	-7.50981477375313	-7.50981477375313	-7.50981477375313	-7.50981477375313	-7.50981477375313	-7.50981477375313	-6.35138541114865	-6.35138541114865	-6.35138541114865	-6.35138541114865	-6.35138541114865	-6.35138541114865	-6.35138541114865	-6.35138541114865	-6.35138541114865	NA	NA	NA	NA	NA	NA	NA	NA	NA	NA	NA	NA	NA	NA
ENSMUSG00000033569	25067476	25829707	1	Adgrb3	adhesion G protein-coupled receptor B3 [Source:MGI Symbol;Acc:MGI:2441837]	protein_coding	-;-;-;-;-;-;-;-;-;-;-;-;-;-;-;-;-;-;-;-;-;-;-;-;-;-;-;-;-;-;-;-;-	18559	0	1	0	1	1	2	3	1	10	-7.50981477375313	-4.58010666916557	-7.50981477375313	-4.49880231262106	-4.60907790881657	-3.88108312396241	-3.27182363900714	-4.81001006281336	-3.55435305854594	-11.723861845598	-8.79415374101044	-11.723861845598	-8.71284938446594	-8.82312498066145	-8.09513019580729	-7.48587071085201	-9.02405713465824	-7.76840013039082	NA	NA	NA	NA	NA	NA	NA	NA	NA	NA	NA	NA	NA	NA
ENSMUSG00000080849	25223730	25224173	1	Gm15702	predicted gene 15702 [Source:MGI Symbol;Acc:MGI:3783142]	processed_pseudogene	+	444	0	1	0	0	0	0	0	0	2	-7.50981477375313	-4.58010666916557	-7.50981477375313	-7.50981477375313	-7.50981477375313	-7.50981477375313	-7.50981477375313	-7.50981477375313	-5.54533472470802	-6.33844635544115	-3.40873825085359	-6.33844635544115	-6.33844635544115	-6.33844635544115	-6.33844635544115	-6.33844635544115	-6.33844635544115	-4.37396630639604	NA	NA	NA	NA	NA	NA	NA	NA	NA	NA	NA	NA	NA	NA
ENSMUSG00000104257	25276404	25277954	1	Gm20172	predicted gene, 20172 [Source:MGI Symbol;Acc:MGI:5012357]	TEC	-	1551	0	0	0	0	0	0	0	0	0	-7.50981477375313	-7.50981477375313	-7.50981477375313	-7.50981477375313	-7.50981477375313	-7.50981477375313	-7.50981477375313	-7.50981477375313	-7.50981477375313	-8.14301346012714	-8.14301346012714	-8.14301346012714	-8.14301346012714	-8.14301346012714	-8.14301346012714	-8.14301346012714	-8.14301346012714	-8.14301346012714	NA	NA	NA	NA	NA	NA	NA	NA	NA	NA	NA	NA	NA	NA
ENSMUSG00000096866	25279445	25279551	1	Gm22260	predicted gene, 22260 [Source:MGI Symbol;Acc:MGI:5452037]	snRNA	-	107	0	0	0	0	0	0	0	0	0	-7.50981477375313	-7.50981477375313	-7.50981477375313	-7.50981477375313	-7.50981477375313	-7.50981477375313	-7.50981477375313	-7.50981477375313	-7.50981477375313	-4.28549747549219	-4.28549747549219	-4.28549747549219	-4.28549747549219	-4.28549747549219	-4.28549747549219	-4.28549747549219	-4.28549747549219	-4.28549747549219	NA	NA	NA	NA	NA	NA	NA	NA	NA	NA	NA	NA	NA	NA
ENSMUSG00000102296	25284218	25285248	1	Gm37543	predicted gene, 37543 [Source:MGI Symbol;Acc:MGI:5610771]	TEC	-	1031	0	0	0	0	0	0	0	0	0	-7.50981477375313	-7.50981477375313	-7.50981477375313	-7.50981477375313	-7.50981477375313	-7.50981477375313	-7.50981477375313	-7.50981477375313	-7.50981477375313	-7.55385910645915	-7.55385910645915	-7.55385910645915	-7.55385910645915	-7.55385910645915	-7.55385910645915	-7.55385910645915	-7.55385910645915	-7.55385910645915	NA	NA	NA	NA	NA	NA	NA	NA	NA	NA	NA	NA	NA	NA
ENSMUSG00000103209	25296512	25299886	1	Gm37331	predicted gene, 37331 [Source:MGI Symbol;Acc:MGI:5610559]	TEC	-	3375	0	0	0	0	0	0	0	0	0	-7.50981477375313	-7.50981477375313	-7.50981477375313	-7.50981477375313	-7.50981477375313	-7.50981477375313	-7.50981477375313	-7.50981477375313	-7.50981477375313	-9.2647022759166	-9.2647022759166	-9.2647022759166	-9.2647022759166	-9.2647022759166	-9.2647022759166	-9.2647022759166	-9.2647022759166	-9.2647022759166	NA	NA	NA	NA	NA	NA	NA	NA	NA	NA	NA	NA	NA	NA
ENSMUSG00000104027	25314276	25317708	1	Gm37211	predicted gene, 37211 [Source:MGI Symbol;Acc:MGI:5610439]	TEC	-	3433	0	0	0	0	0	0	0	0	0	-7.50981477375313	-7.50981477375313	-7.50981477375313	-7.50981477375313	-7.50981477375313	-7.50981477375313	-7.50981477375313	-7.50981477375313	-7.50981477375313	-9.2892846310483	-9.2892846310483	-9.2892846310483	-9.2892846310483	-9.2892846310483	-9.2892846310483	-9.2892846310483	-9.2892846310483	-9.2892846310483	NA	NA	NA	NA	NA	NA	NA	NA	NA	NA	NA	NA	NA	NA
ENSMUSG00000102407	25325866	25328398	1	Gm37862	predicted gene, 37862 [Source:MGI Symbol;Acc:MGI:5611090]	TEC	-	2533	0	0	0	0	0	0	0	0	0	-7.50981477375313	-7.50981477375313	-7.50981477375313	-7.50981477375313	-7.50981477375313	-7.50981477375313	-7.50981477375313	-7.50981477375313	-7.50981477375313	-8.85066185080355	-8.85066185080355	-8.85066185080355	-8.85066185080355	-8.85066185080355	-8.85066185080355	-8.85066185080355	-8.85066185080355	-8.85066185080355	NA	NA	NA	NA	NA	NA	NA	NA	NA	NA	NA	NA	NA	NA
ENSMUSG00000103214	25345978	25349082	1	Gm38286	predicted gene, 38286 [Source:MGI Symbol;Acc:MGI:5611514]	TEC	-	3105	0	0	0	0	0	0	0	0	1	-7.50981477375313	-7.50981477375313	-7.50981477375313	-7.50981477375313	-7.50981477375313	-7.50981477375313	-7.50981477375313	-7.50981477375313	-6.21623233332973	-9.14440804219889	-9.14440804219889	-9.14440804219889	-9.14440804219889	-9.14440804219889	-9.14440804219889	-9.14440804219889	-9.14440804219889	-7.85082560177548	NA	NA	NA	NA	NA	NA	NA	NA	NA	NA	NA	NA	NA	NA
ENSMUSG00000104100	25362564	25365820	1	Gm37880	predicted gene, 37880 [Source:MGI Symbol;Acc:MGI:5611108]	TEC	-	3257	0	0	0	0	0	0	0	0	0	-7.50981477375313	-7.50981477375313	-7.50981477375313	-7.50981477375313	-7.50981477375313	-7.50981477375313	-7.50981477375313	-7.50981477375313	-7.50981477375313	-9.21335849348695	-9.21335849348695	-9.21335849348695	-9.21335849348695	-9.21335849348695	-9.21335849348695	-9.21335849348695	-9.21335849348695	-9.21335849348695	NA	NA	NA	NA	NA	NA	NA	NA	NA	NA	NA	NA	NA	NA
ENSMUSG00000084740	25451071	25451174	1	Gm25294	predicted gene, 25294 [Source:MGI Symbol;Acc:MGI:5455071]	snRNA	+	104	0	0	0	0	0	0	0	0	0	-7.50981477375313	-7.50981477375313	-7.50981477375313	-7.50981477375313	-7.50981477375313	-7.50981477375313	-7.50981477375313	-7.50981477375313	-7.50981477375313	-4.24447020723214	-4.24447020723214	-4.24447020723214	-4.24447020723214	-4.24447020723214	-4.24447020723214	-4.24447020723214	-4.24447020723214	-4.24447020723214	NA	NA	NA	NA	NA	NA	NA	NA	NA	NA	NA	NA	NA	NA
ENSMUSG00000103889	25608250	25611184	1	Gm37011	predicted gene, 37011 [Source:MGI Symbol;Acc:MGI:5610239]	TEC	-	2935	0	0	0	0	0	0	0	0	0	-7.50981477375313	-7.50981477375313	-7.50981477375313	-7.50981477375313	-7.50981477375313	-7.50981477375313	-7.50981477375313	-7.50981477375313	-7.50981477375313	-9.06317527708846	-9.06317527708846	-9.06317527708846	-9.06317527708846	-9.06317527708846	-9.06317527708846	-9.06317527708846	-9.06317527708846	-9.06317527708846	NA	NA	NA	NA	NA	NA	NA	NA	NA	NA	NA	NA	NA	NA
ENSMUSG00000101301	25614946	25615515	1	Gm29214	predicted gene 29214 [Source:MGI Symbol;Acc:MGI:5579920]	processed_pseudogene	-	570	0	0	0	0	0	0	0	0	0	-7.50981477375313	-7.50981477375313	-7.50981477375313	-7.50981477375313	-7.50981477375313	-7.50981477375313	-7.50981477375313	-7.50981477375313	-7.50981477375313	-6.69884859814315	-6.69884859814315	-6.69884859814315	-6.69884859814315	-6.69884859814315	-6.69884859814315	-6.69884859814315	-6.69884859814315	-6.69884859814315	NA	NA	NA	NA	NA	NA	NA	NA	NA	NA	NA	NA	NA	NA
ENSMUSG00000104221	25620238	25623180	1	Gm37051	predicted gene, 37051 [Source:MGI Symbol;Acc:MGI:5610279]	TEC	-	2943	0	0	0	0	0	0	0	0	0	-7.50981477375313	-7.50981477375313	-7.50981477375313	-7.50981477375313	-7.50981477375313	-7.50981477375313	-7.50981477375313	-7.50981477375313	-7.50981477375313	-9.06710231603144	-9.06710231603144	-9.06710231603144	-9.06710231603144	-9.06710231603144	-9.06710231603144	-9.06710231603144	-9.06710231603144	-9.06710231603144	NA	NA	NA	NA	NA	NA	NA	NA	NA	NA	NA	NA	NA	NA
ENSMUSG00000102250	25672245	25676239	1	Gm38260	predicted gene, 38260 [Source:MGI Symbol;Acc:MGI:5611488]	TEC	-	3995	0	0	0	0	0	0	0	0	0	-7.50981477375313	-7.50981477375313	-7.50981477375313	-7.50981477375313	-7.50981477375313	-7.50981477375313	-7.50981477375313	-7.50981477375313	-7.50981477375313	-9.50801027690638	-9.50801027690638	-9.50801027690638	-9.50801027690638	-9.50801027690638	-9.50801027690638	-9.50801027690638	-9.50801027690638	-9.50801027690638	NA	NA	NA	NA	NA	NA	NA	NA	NA	NA	NA	NA	NA	NA
ENSMUSG00000102317	25686062	25691501	1	Gm37628	predicted gene, 37628 [Source:MGI Symbol;Acc:MGI:5610856]	TEC	-	5440	0	0	0	0	0	0	0	0	0	-7.50981477375313	-7.50981477375313	-7.50981477375313	-7.50981477375313	-7.50981477375313	-7.50981477375313	-7.50981477375313	-7.50981477375313	-7.50981477375313	-9.95342142522875	-9.95342142522875	-9.95342142522875	-9.95342142522875	-9.95342142522875	-9.95342142522875	-9.95342142522875	-9.95342142522875	-9.95342142522875	NA	NA	NA	NA	NA	NA	NA	NA	NA	NA	NA	NA	NA	NA
ENSMUSG00000103563	25722038	25724778	1	8030445P17Rik	RIKEN cDNA 8030445P17 gene [Source:MGI Symbol;Acc:MGI:2442299]	TEC	-	2741	0	0	0	0	0	0	0	0	0	-7.50981477375313	-7.50981477375313	-7.50981477375313	-7.50981477375313	-7.50981477375313	-7.50981477375313	-7.50981477375313	-7.50981477375313	-7.50981477375313	-8.96451710191682	-8.96451710191682	-8.96451710191682	-8.96451710191682	-8.96451710191682	-8.96451710191682	-8.96451710191682	-8.96451710191682	-8.96451710191682	NA	NA	NA	NA	NA	NA	NA	NA	NA	NA	NA	NA	NA	NA
ENSMUSG00000102465	25735389	25738969	1	Gm38198	predicted gene, 38198 [Source:MGI Symbol;Acc:MGI:5611426]	TEC	-	3581	0	0	0	0	0	0	0	0	0	-7.50981477375313	-7.50981477375313	-7.50981477375313	-7.50981477375313	-7.50981477375313	-7.50981477375313	-7.50981477375313	-7.50981477375313	-7.50981477375313	-9.35017729241157	-9.35017729241157	-9.35017729241157	-9.35017729241157	-9.35017729241157	-9.35017729241157	-9.35017729241157	-9.35017729241157	-9.35017729241157	NA	NA	NA	NA	NA	NA	NA	NA	NA	NA	NA	NA	NA	NA
ENSMUSG00000102659	25755343	25759033	1	Gm37077	predicted gene, 37077 [Source:MGI Symbol;Acc:MGI:5610305]	TEC	-	3691	0	0	0	0	0	0	0	0	0	-7.50981477375313	-7.50981477375313	-7.50981477375313	-7.50981477375313	-7.50981477375313	-7.50981477375313	-7.50981477375313	-7.50981477375313	-7.50981477375313	-9.39382651133665	-9.39382651133665	-9.39382651133665	-9.39382651133665	-9.39382651133665	-9.39382651133665	-9.39382651133665	-9.39382651133665	-9.39382651133665	NA	NA	NA	NA	NA	NA	NA	NA	NA	NA	NA	NA	NA	NA
ENSMUSG00000103924	25775757	25780306	1	Gm37895	predicted gene, 37895 [Source:MGI Symbol;Acc:MGI:5611123]	TEC	-	4550	0	0	0	0	0	0	0	0	0	-7.50981477375313	-7.50981477375313	-7.50981477375313	-7.50981477375313	-7.50981477375313	-7.50981477375313	-7.50981477375313	-7.50981477375313	-7.50981477375313	-9.69568131906447	-9.69568131906447	-9.69568131906447	-9.69568131906447	-9.69568131906447	-9.69568131906447	-9.69568131906447	-9.69568131906447	-9.69568131906447	NA	NA	NA	NA	NA	NA	NA	NA	NA	NA	NA	NA	NA	NA
ENSMUSG00000104132	25797281	25800905	1	Gm36952	predicted gene, 36952 [Source:MGI Symbol;Acc:MGI:5610180]	TEC	-	3625	0	0	0	0	0	0	0	0	0	-7.50981477375313	-7.50981477375313	-7.50981477375313	-7.50981477375313	-7.50981477375313	-7.50981477375313	-7.50981477375313	-7.50981477375313	-7.50981477375313	-9.3677957688807	-9.3677957688807	-9.3677957688807	-9.3677957688807	-9.3677957688807	-9.3677957688807	-9.3677957688807	-9.3677957688807	-9.3677957688807	NA	NA	NA	NA	NA	NA	NA	NA	NA	NA	NA	NA	NA	NA
ENSMUSG00000102747	25804097	25807406	1	Gm37602	predicted gene, 37602 [Source:MGI Symbol;Acc:MGI:5610830]	TEC	-	3310	0	0	0	0	0	0	0	0	0	-7.50981477375313	-7.50981477375313	-7.50981477375313	-7.50981477375313	-7.50981477375313	-7.50981477375313	-7.50981477375313	-7.50981477375313	-7.50981477375313	-9.23664599078563	-9.23664599078563	-9.23664599078563	-9.23664599078563	-9.23664599078563	-9.23664599078563	-9.23664599078563	-9.23664599078563	-9.23664599078563	NA	NA	NA	NA	NA	NA	NA	NA	NA	NA	NA	NA	NA	NA
ENSMUSG00000102386	25808956	25809972	1	2900022M07Rik	RIKEN cDNA 2900022M07 gene [Source:MGI Symbol;Acc:MGI:1920201]	TEC	-	1017	0	0	0	0	0	0	0	0	0	-7.50981477375313	-7.50981477375313	-7.50981477375313	-7.50981477375313	-7.50981477375313	-7.50981477375313	-7.50981477375313	-7.50981477375313	-7.50981477375313	-7.53413445294855	-7.53413445294855	-7.53413445294855	-7.53413445294855	-7.53413445294855	-7.53413445294855	-7.53413445294855	-7.53413445294855	-7.53413445294855	NA	NA	NA	NA	NA	NA	NA	NA	NA	NA	NA	NA	NA	NA
ENSMUSG00000103004	25824390	25824719	1	2900002M20Rik	RIKEN cDNA 2900002M20 gene [Source:MGI Symbol;Acc:MGI:1925574]	TEC	-	330	0	0	0	0	0	0	0	0	0	-7.50981477375313	-7.50981477375313	-7.50981477375313	-7.50981477375313	-7.50981477375313	-7.50981477375313	-7.50981477375313	-7.50981477375313	-7.50981477375313	-5.91035270333686	-5.91035270333686	-5.91035270333686	-5.91035270333686	-5.91035270333686	-5.91035270333686	-5.91035270333686	-5.91035270333686	-5.91035270333686	NA	NA	NA	NA	NA	NA	NA	NA	NA	NA	NA	NA	NA	NA
ENSMUSG00000104516	25830657	25831878	1	Gm9884	predicted gene 9884 [Source:MGI Symbol;Acc:MGI:3642830]	TEC	+	1222	0	0	0	0	0	0	0	0	0	-7.50981477375313	-7.50981477375313	-7.50981477375313	-7.50981477375313	-7.50981477375313	-7.50981477375313	-7.50981477375313	-7.50981477375313	-7.50981477375313	-7.79905905890977	-7.79905905890977	-7.79905905890977	-7.79905905890977	-7.79905905890977	-7.79905905890977	-7.79905905890977	-7.79905905890977	-7.79905905890977	NA	NA	NA	NA	NA	NA	NA	NA	NA	NA	NA	NA	NA	NA
ENSMUSG00000101618	25996604	25997159	1	Gm18443	predicted gene, 18443 [Source:MGI Symbol;Acc:MGI:5010628]	processed_pseudogene	-	556	0	0	0	0	0	0	0	0	0	-7.50981477375313	-7.50981477375313	-7.50981477375313	-7.50981477375313	-7.50981477375313	-7.50981477375313	-7.50981477375313	-7.50981477375313	-7.50981477375313	-6.66297156181455	-6.66297156181455	-6.66297156181455	-6.66297156181455	-6.66297156181455	-6.66297156181455	-6.66297156181455	-6.66297156181455	-6.66297156181455	NA	NA	NA	NA	NA	NA	NA	NA	NA	NA	NA	NA	NA	NA
ENSMUSG00000099458	26466236	26466886	1	Gm19123	predicted gene, 19123 [Source:MGI Symbol;Acc:MGI:5011308]	processed_pseudogene	+	651	0	0	0	0	0	0	0	0	0	-7.50981477375313	-7.50981477375313	-7.50981477375313	-7.50981477375313	-7.50981477375313	-7.50981477375313	-7.50981477375313	-7.50981477375313	-7.50981477375313	-6.89054422225668	-6.89054422225668	-6.89054422225668	-6.89054422225668	-6.89054422225668	-6.89054422225668	-6.89054422225668	-6.89054422225668	-6.89054422225668	NA	NA	NA	NA	NA	NA	NA	NA	NA	NA	NA	NA	NA	NA
ENSMUSG00000088111	26566833	26566938	1	Gm24064	predicted gene, 24064 [Source:MGI Symbol;Acc:MGI:5453841]	snoRNA	+	106	0	0	0	0	0	0	0	0	0	-7.50981477375313	-7.50981477375313	-7.50981477375313	-7.50981477375313	-7.50981477375313	-7.50981477375313	-7.50981477375313	-7.50981477375313	-7.50981477375313	-4.27195094365424	-4.27195094365424	-4.27195094365424	-4.27195094365424	-4.27195094365424	-4.27195094365424	-4.27195094365424	-4.27195094365424	-4.27195094365424	NA	NA	NA	NA	NA	NA	NA	NA	NA	NA	NA	NA	NA	NA
ENSMUSG00000073722	26681814	26687460	1	4931408C20Rik	RIKEN cDNA 4931408C20 gene [Source:MGI Symbol;Acc:MGI:3588222]	protein_coding	-;-	4318	0	0	0	0	0	0	0	0	0	-7.50981477375313	-7.50981477375313	-7.50981477375313	-7.50981477375313	-7.50981477375313	-7.50981477375313	-7.50981477375313	-7.50981477375313	-7.50981477375313	-9.62017801711355	-9.62017801711355	-9.62017801711355	-9.62017801711355	-9.62017801711355	-9.62017801711355	-9.62017801711355	-9.62017801711355	-9.62017801711355	NA	NA	NA	NA	NA	NA	NA	NA	NA	NA	NA	NA	NA	NA
ENSMUSG00000095256	26959103	26959221	1	n-R5s209	nuclear encoded rRNA 5S 209 [Source:MGI Symbol;Acc:MGI:4422074]	rRNA	-	119	0	0	0	0	0	0	0	0	0	-7.50981477375313	-7.50981477375313	-7.50981477375313	-7.50981477375313	-7.50981477375313	-7.50981477375313	-7.50981477375313	-7.50981477375313	-7.50981477375313	-4.43884825239899	-4.43884825239899	-4.43884825239899	-4.43884825239899	-4.43884825239899	-4.43884825239899	-4.43884825239899	-4.43884825239899	-4.43884825239899	NA	NA	NA	NA	NA	NA	NA	NA	NA	NA	NA	NA	NA	NA
ENSMUSG00000100310	27336352	27336768	1	Gm19641	predicted gene, 19641 [Source:MGI Symbol;Acc:MGI:5011826]	processed_pseudogene	-	417	0	0	0	0	0	0	0	0	0	-7.50981477375313	-7.50981477375313	-7.50981477375313	-7.50981477375313	-7.50981477375313	-7.50981477375313	-7.50981477375313	-7.50981477375313	-7.50981477375313	-6.24793406253571	-6.24793406253571	-6.24793406253571	-6.24793406253571	-6.24793406253571	-6.24793406253571	-6.24793406253571	-6.24793406253571	-6.24793406253571	NA	NA	NA	NA	NA	NA	NA	NA	NA	NA	NA	NA	NA	NA
ENSMUSG00000101514	27884046	27902396	1	Gm5524	predicted gene 5524 [Source:MGI Symbol;Acc:MGI:3646041]	lincRNA	+;+	2002	0	0	0	0	0	0	0	0	0	-7.50981477375313	-7.50981477375313	-7.50981477375313	-7.50981477375313	-7.50981477375313	-7.50981477375313	-7.50981477375313	-7.50981477375313	-7.50981477375313	-8.51125674792704	-8.51125674792704	-8.51125674792704	-8.51125674792704	-8.51125674792704	-8.51125674792704	-8.51125674792704	-8.51125674792704	-8.51125674792704	NA	NA	NA	NA	NA	NA	NA	NA	NA	NA	NA	NA	NA	NA
ENSMUSG00000101033	27900419	27901072	1	Gm18776	predicted gene, 18776 [Source:MGI Symbol;Acc:MGI:5010961]	processed_pseudogene	-	654	0	0	0	0	0	0	0	0	0	-7.50981477375313	-7.50981477375313	-7.50981477375313	-7.50981477375313	-7.50981477375313	-7.50981477375313	-7.50981477375313	-7.50981477375313	-7.50981477375313	-6.89717731458913	-6.89717731458913	-6.89717731458913	-6.89717731458913	-6.89717731458913	-6.89717731458913	-6.89717731458913	-6.89717731458913	-6.89717731458913	NA	NA	NA	NA	NA	NA	NA	NA	NA	NA	NA	NA	NA	NA
ENSMUSG00000101372	27989910	27991782	1	Gm19028	predicted gene, 19028 [Source:MGI Symbol;Acc:MGI:5011213]	processed_pseudogene	+	1873	3	8	8	1	1	3	2	4	12	-3.23137404965506	-1.75608997743097	-3.20070284249674	-4.49880231262106	-4.60907790881657	-3.33553136560846	-3.81905579862192	-2.98697067253342	-3.30690175945877	-4.13672494923601	-2.66144087701193	-4.1060537420777	-5.40415321220202	-5.51442880839753	-4.24088226518942	-4.72440669820287	-3.89232157211438	-4.21225265903972	NA	NA	NA	NA	NA	NA	NA	NA	NA	NA	NA	NA	NA	NA
ENSMUSG00000103241	28569918	28571431	1	Gm38089	predicted gene, 38089 [Source:MGI Symbol;Acc:MGI:5611317]	TEC	+	1514	0	0	0	0	0	0	0	0	0	-7.50981477375313	-7.50981477375313	-7.50981477375313	-7.50981477375313	-7.50981477375313	-7.50981477375313	-7.50981477375313	-7.50981477375313	-7.50981477375313	-8.10817997907678	-8.10817997907678	-8.10817997907678	-8.10817997907678	-8.10817997907678	-8.10817997907678	-8.10817997907678	-8.10817997907678	-8.10817997907678	NA	NA	NA	NA	NA	NA	NA	NA	NA	NA	NA	NA	NA	NA
ENSMUSG00000086240	28580499	28580772	1	Gm7846	predicted gene 7846 [Source:MGI Symbol;Acc:MGI:3645212]	processed_pseudogene	-	274	13	13	55	2	7	16	15	9	73	-1.17424741950923	-1.06597097790004	-0.482915920705299	-3.59118053317231	-1.97760563845903	-0.986925351157421	-1.01239485027172	-1.8523389190536	-0.769031696062114	0.693504782192332	0.801781223801525	1.38483628099626	-1.72342833147075	-0.109853436757471	0.880826850544139	0.855357351429839	0.0154132826479598	1.09872050563945	NA	NA	NA	NA	NA	NA	NA	NA	NA	NA	NA	NA	NA	NA
ENSMUSG00000048411	28776117	28780252	1	Gm597	predicted gene 597 [Source:MGI Symbol;Acc:MGI:2685443]	protein_coding	-;-	2887	0	0	0	5	4	5	0	0	0	-7.50981477375313	-7.50981477375313	-7.50981477375313	-2.32765887724009	-2.7617663732041	-2.63088834729939	-7.50981477375313	-7.50981477375313	-7.50981477375313	-9.03938588132703	-9.03938588132703	-9.03938588132703	-3.85722998481398	-4.291337480778	-4.16045945487328	-9.03938588132703	-9.03938588132703	-9.03938588132703	NA	NA	NA	NA	NA	NA	NA	NA	NA	NA	NA	NA	NA	NA
ENSMUSG00000081557	28800240	28802721	1	Gm5697	predicted gene 5697 [Source:MGI Symbol;Acc:MGI:3649021]	processed_pseudogene	-	2482	2	1	2	12	15	15	0	1	6	-3.77963622695834	-4.58010666916557	-4.99739083701659	-1.08799235797256	-0.894793461283335	-1.07898921585274	-7.50981477375313	-4.81001006281336	-4.23061678134014	-5.09113934242661	-5.89160978463384	-6.30889395248486	-2.39949547344083	-2.2062965767516	-2.39049233132101	-8.8213178892214	-6.12151317828163	-5.54211989680841	NA	NA	NA	NA	NA	NA	NA	NA	NA	NA	NA	NA	NA	NA
ENSMUSG00000058590	28938036	28938339	1	Gm6462	predicted gene 6462 [Source:MGI Symbol;Acc:MGI:3647053]	processed_pseudogene	+	304	0	0	0	0	0	0	0	0	0	-7.50981477375313	-7.50981477375313	-7.50981477375313	-7.50981477375313	-7.50981477375313	-7.50981477375313	-7.50981477375313	-7.50981477375313	-7.50981477375313	-5.79195800253463	-5.79195800253463	-5.79195800253463	-5.79195800253463	-5.79195800253463	-5.79195800253463	-5.79195800253463	-5.79195800253463	-5.79195800253463	NA	NA	NA	NA	NA	NA	NA	NA	NA	NA	NA	NA	NA	NA
ENSMUSG00000101235	29219700	29220249	1	Gm18033	predicted gene, 18033 [Source:MGI Symbol;Acc:MGI:5010218]	processed_pseudogene	+	550	0	0	0	0	0	0	0	0	0	-7.50981477375313	-7.50981477375313	-7.50981477375313	-7.50981477375313	-7.50981477375313	-7.50981477375313	-7.50981477375313	-7.50981477375313	-7.50981477375313	-6.64731829750307	-6.64731829750307	-6.64731829750307	-6.64731829750307	-6.64731829750307	-6.64731829750307	-6.64731829750307	-6.64731829750307	-6.64731829750307	NA	NA	NA	NA	NA	NA	NA	NA	NA	NA	NA	NA	NA	NA
ENSMUSG00000064433	29280964	29281075	1	Gm25586	predicted gene, 25586 [Source:MGI Symbol;Acc:MGI:5455363]	misc_RNA	-	112	0	0	0	0	0	0	0	0	0	-7.50981477375313	-7.50981477375313	-7.50981477375313	-7.50981477375313	-7.50981477375313	-7.50981477375313	-7.50981477375313	-7.50981477375313	-7.50981477375313	-4.35138541114865	-4.35138541114865	-4.35138541114865	-4.35138541114865	-4.35138541114865	-4.35138541114865	-4.35138541114865	-4.35138541114865	-4.35138541114865	NA	NA	NA	NA	NA	NA	NA	NA	NA	NA	NA	NA	NA	NA
ENSMUSG00000080625	29301480	29301579	1	Gm22679	predicted gene, 22679 [Source:MGI Symbol;Acc:MGI:5452456]	miRNA	+	100	0	0	0	0	0	0	0	0	0	-7.50981477375313	-7.50981477375313	-7.50981477375313	-7.50981477375313	-7.50981477375313	-7.50981477375313	-7.50981477375313	-7.50981477375313	-7.50981477375313	-4.18788667886577	-4.18788667886577	-4.18788667886577	-4.18788667886577	-4.18788667886577	-4.18788667886577	-4.18788667886577	-4.18788667886577	-4.18788667886577	NA	NA	NA	NA	NA	NA	NA	NA	NA	NA	NA	NA	NA	NA
ENSMUSG00000080391	29361275	29361370	1	Gm23785	predicted gene, 23785 [Source:MGI Symbol;Acc:MGI:5453562]	miRNA	-	96	0	0	0	0	0	0	0	0	0	-7.50981477375313	-7.50981477375313	-7.50981477375313	-7.50981477375313	-7.50981477375313	-7.50981477375313	-7.50981477375313	-7.50981477375313	-7.50981477375313	-4.1289929898122	-4.1289929898122	-4.1289929898122	-4.1289929898122	-4.1289929898122	-4.1289929898122	-4.1289929898122	-4.1289929898122	-4.1289929898122	NA	NA	NA	NA	NA	NA	NA	NA	NA	NA	NA	NA	NA	NA
ENSMUSG00000099257	29421488	29421612	1	Mir6342	microRNA 6342 [Source:MGI Symbol;Acc:MGI:5530650]	miRNA	+	125	0	0	0	0	0	0	0	0	0	-7.50981477375313	-7.50981477375313	-7.50981477375313	-7.50981477375313	-7.50981477375313	-7.50981477375313	-7.50981477375313	-7.50981477375313	-7.50981477375313	-4.50981477375313	-4.50981477375313	-4.50981477375313	-4.50981477375313	-4.50981477375313	-4.50981477375313	-4.50981477375313	-4.50981477375313	-4.50981477375313	NA	NA	NA	NA	NA	NA	NA	NA	NA	NA	NA	NA	NA	NA
ENSMUSG00000099492	29484604	29485915	1	Gm5525	predicted gene 5525 [Source:MGI Symbol;Acc:MGI:3646042]	processed_pseudogene	-	1312	230	195	822	125	139	165	225	233	1349	2.95384939326173	2.82536857160916	3.40835920319697	2.27753681893084	2.30406699839297	2.36515939779953	2.87951456731089	2.81417842898209	3.4260020686503	2.56208167330573	2.43360085165316	3.01659148324097	1.88576909897485	1.91229927843697	1.97339167784353	2.4877468473549	2.42241070902609	3.0342343486943	-0.732875866682978	2.92466500104882	16.2299006107594	5.61016224845935e-05	3.94133543102995e-05	1	-0.757500784775766	2.92466500104882	17.1498062104689	3.45444655275154e-05	2.81124725828863e-05	1	0.0246249180927884	2.92466500104882
ENSMUSG00000101726	29930094	29930715	1	Gm7858	predicted gene 7858 [Source:MGI Symbol;Acc:MGI:3644844]	processed_pseudogene	+	622	0	0	0	0	0	0	0	0	0	-7.50981477375313	-7.50981477375313	-7.50981477375313	-7.50981477375313	-7.50981477375313	-7.50981477375313	-7.50981477375313	-7.50981477375313	-7.50981477375313	-6.82480125922165	-6.82480125922165	-6.82480125922165	-6.82480125922165	-6.82480125922165	-6.82480125922165	-6.82480125922165	-6.82480125922165	-6.82480125922165	NA	NA	NA	NA	NA	NA	NA	NA	NA	NA	NA	NA	NA	NA
ENSMUSG00000096829	29985934	29986043	1	Gm23771	predicted gene, 23771 [Source:MGI Symbol;Acc:MGI:5453548]	miRNA	+	110	0	0	0	0	0	0	0	0	0	-7.50981477375313	-7.50981477375313	-7.50981477375313	-7.50981477375313	-7.50981477375313	-7.50981477375313	-7.50981477375313	-7.50981477375313	-7.50981477375313	-4.3253902026157	-4.3253902026157	-4.3253902026157	-4.3253902026157	-4.3253902026157	-4.3253902026157	-4.3253902026157	-4.3253902026157	-4.3253902026157	NA	NA	NA	NA	NA	NA	NA	NA	NA	NA	NA	NA	NA	NA
ENSMUSG00000098883	30333291	30333397	1	Gm27430	predicted gene, 27430 [Source:MGI Symbol;Acc:MGI:5530812]	miRNA	-	107	0	0	0	0	0	0	0	0	0	-7.50981477375313	-7.50981477375313	-7.50981477375313	-7.50981477375313	-7.50981477375313	-7.50981477375313	-7.50981477375313	-7.50981477375313	-7.50981477375313	-4.28549747549219	-4.28549747549219	-4.28549747549219	-4.28549747549219	-4.28549747549219	-4.28549747549219	-4.28549747549219	-4.28549747549219	-4.28549747549219	NA	NA	NA	NA	NA	NA	NA	NA	NA	NA	NA	NA	NA	NA
ENSMUSG00000053185	30718560	30719962	1	Gm9898	predicted gene 9898 [Source:MGI Symbol;Acc:MGI:3642391]	lincRNA	-;-	1161	0	0	0	0	0	1	0	0	0	-7.50981477375313	-7.50981477375313	-7.50981477375313	-7.50981477375313	-7.50981477375313	-4.76892602152493	-7.50981477375313	-7.50981477375313	-7.50981477375313	-7.72518274595661	-7.72518274595661	-7.72518274595661	-7.72518274595661	-7.72518274595661	-4.98429399372841	-7.72518274595661	-7.72518274595661	-7.72518274595661	NA	NA	NA	NA	NA	NA	NA	NA	NA	NA	NA	NA	NA	NA
ENSMUSG00000100261	30769687	30771815	1	Gm6473	predicted gene 6473 [Source:MGI Symbol;Acc:MGI:3645176]	unprocessed_pseudogene	+;+;+;+	1210	3	0	4	2	0	3	0	2	3	-3.23137404965506	-7.50981477375313	-4.12970063248677	-3.59118053317231	-7.50981477375313	-3.33553136560846	-7.50981477375313	-3.92554021011858	-5.08917598130854	-3.50638109715493	-7.784821821253	-4.40470767998664	-3.86618758067218	-7.784821821253	-3.61053841310833	-7.784821821253	-4.20054725761845	-5.36418302880841	NA	NA	NA	NA	NA	NA	NA	NA	NA	NA	NA	NA	NA	NA
ENSMUSG00000101180	30794548	30794875	1	Gm2914	predicted gene 2914 [Source:MGI Symbol;Acc:MGI:3781092]	processed_pseudogene	-	328	0	0	0	0	0	0	0	0	0	-7.50981477375313	-7.50981477375313	-7.50981477375313	-7.50981477375313	-7.50981477375313	-7.50981477375313	-7.50981477375313	-7.50981477375313	-7.50981477375313	-5.90158249370913	-5.90158249370913	-5.90158249370913	-5.90158249370913	-5.90158249370913	-5.90158249370913	-5.90158249370913	-5.90158249370913	-5.90158249370913	NA	NA	NA	NA	NA	NA	NA	NA	NA	NA	NA	NA	NA	NA
ENSMUSG00000021596	76384535	77031810	13	Mctp1	multiple C2 domains, transmembrane 1 [Source:MGI Symbol;Acc:MGI:1926021]	protein_coding	+;+;+;+;+;+;+;+;+;+;+;+;+;+;+;+;+;+;+;+;+;+;+;+	8193	514	443	1254	517	471	622	17	21	71	4.11342	4.00858	4.01743	4.32453	4.06358	4.27848	-0.833702	-0.646373	-0.808729	1.07903	0.974184	0.983038	1.29014	1.02919	1.24409	-3.86809	-3.68076	-3.84312	5.04682	3.54474	1112.68	5.79716e-244	9.77236e-242	1	0.205408	3.54474	3.9082	0.0480509	0.019695	1	4.84141	3.54474
ENSMUSG00000103783	30833548	30836431	1	Gm37522	predicted gene, 37522 [Source:MGI Symbol;Acc:MGI:5610750]	TEC	-	2884	18	14	43	18	14	14	17	12	63	-0.70973291213613	-0.960239999637163	-0.834926869895913	-0.508649875589941	-0.993278217687899	-1.17733091397359	-0.833702441809265	-1.44446487212656	-0.979436724461745	-2.23780407671487	-2.4883111642159	-2.36299803447465	-2.03672104016868	-2.52134938226663	-2.70540207855232	-2.361773606388	-2.97253603670529	-2.50750788904048	NA	NA	NA	NA	NA	NA	NA	NA	NA	NA	NA	NA	NA	NA
ENSMUSG00000104315	30865504	30868538	1	Gm37906	predicted gene, 37906 [Source:MGI Symbol;Acc:MGI:5611134]	TEC	-	3035	49	45	131	69	59	70	60	39	276	0.726838071187587	0.71360921710304	0.762714903863009	1.42160141707322	1.06994073989632	1.13020384207745	0.975579006594795	0.240982275713178	1.13971228529904	-0.874858445293371	-0.888087299377917	-0.838981612617948	-0.180095099407734	-0.531755776584639	-0.471492674403508	-0.626117509886163	-1.36071424076778	-0.461984231181916	0.362771826261353	0.973391739858099	2.97861058692117	0.0843716719817053	0.0312405100880237	1	0.498405435200831	0.973391739858099	5.26185392822167	0.0217977873546715	0.00985480834840461	1	-0.135633608939478	0.973391739858099
ENSMUSG00000000159	96361668	96525580	16	Igsf5	immunoglobulin superfamily, member 5 [Source:MGI Symbol;Acc:MGI:1919308]	protein_coding	+;+;+;+;+;+;+;+;+;+;+;+;+;+	2766	39	34	112	166	169	247	4	10	26	0.398756	0.31078	0.537438	2.68639	2.58572	2.94669	-2.87603	-1.7032	-2.23424	-1.06904	-1.15702	-0.930363	1.21859	1.11792	1.47889	-4.34383	-3.171	-3.70204	5.00703	1.27421	479.575	2.64386e-106	8.64071e-105	1	2.33586	1.27421	171.775	3.03035e-39	4.00081e-38	1	2.67116	1.27421
ENSMUSG00000086151	30977244	30977967	1	Gm5698	predicted gene 5698 [Source:MGI Symbol;Acc:MGI:3649020]	processed_pseudogene	-	724	1	1	3	22	28	28	0	1	6	-4.67482501471177	-4.58010666916557	-4.49927321338062	-0.221192341590834	-0.00117881976302174	-0.186309908915391	-7.50981477375313	-4.81001006281336	-4.23061678134014	-4.20888661713289	-4.11416827158668	-4.03333481580173	0.244746055988048	0.46475957781586	0.279628488663491	-7.04387637617425	-4.34407166523448	-3.76467838376126	NA	NA	NA	NA	NA	NA	NA	NA	NA	NA	NA	NA	NA	NA
ENSMUSG00000086726	30986226	30986952	1	Gm9458	predicted gene 9458 [Source:MGI Symbol;Acc:MGI:3779868]	processed_pseudogene	-	727	0	0	0	0	0	0	1	0	1	-7.50981477375313	-7.50981477375313	-7.50981477375313	-7.50981477375313	-7.50981477375313	-7.50981477375313	-4.71144695465684	-7.50981477375313	-6.21623233332973	-7.04984204301064	-7.04984204301064	-7.04984204301064	-7.04984204301064	-7.04984204301064	-7.04984204301064	-4.25147422391435	-7.04984204301064	-5.75625960258723	NA	NA	NA	NA	NA	NA	NA	NA	NA	NA	NA	NA	NA	NA
ENSMUSG00000087346	30998184	30998906	1	Gm5699	predicted gene 5699 [Source:MGI Symbol;Acc:MGI:3648192]	processed_pseudogene	-	723	0	0	2	0	6	5	1	0	1	-7.50981477375313	-7.50981477375313	-4.99739083701659	-7.50981477375313	-2.1948114747459	-2.63088834729939	-4.71144695465684	-7.50981477375313	-6.21623233332973	-7.04188232604216	-7.04188232604216	-4.52945838930562	-7.04188232604216	-1.72687902703493	-2.16295589958842	-4.24351450694587	-7.04188232604216	-5.74829988561876	NA	NA	NA	NA	NA	NA	NA	NA	NA	NA	NA	NA	NA	NA
ENSMUSG00000100371	31019188	31096454	1	Gm29669	predicted gene 29669 [Source:MGI Symbol;Acc:MGI:5580375]	lincRNA	-;-;-;-	881	0	0	0	0	0	0	0	0	0	-7.50981477375313	-7.50981477375313	-7.50981477375313	-7.50981477375313	-7.50981477375313	-7.50981477375313	-7.50981477375313	-7.50981477375313	-7.50981477375313	-7.32702869801146	-7.32702869801146	-7.32702869801146	-7.32702869801146	-7.32702869801146	-7.32702869801146	-7.32702869801146	-7.32702869801146	-7.32702869801146	NA	NA	NA	NA	NA	NA	NA	NA	NA	NA	NA	NA	NA	NA
ENSMUSG00000100237	31041919	31043675	1	Gm28644	predicted gene 28644 [Source:MGI Symbol;Acc:MGI:5579350]	lincRNA	+;+;+	585	0	0	0	0	0	0	0	0	0	-7.50981477375313	-7.50981477375313	-7.50981477375313	-7.50981477375313	-7.50981477375313	-7.50981477375313	-7.50981477375313	-7.50981477375313	-7.50981477375313	-6.73632330356181	-6.73632330356181	-6.73632330356181	-6.73632330356181	-6.73632330356181	-6.73632330356181	-6.73632330356181	-6.73632330356181	-6.73632330356181	NA	NA	NA	NA	NA	NA	NA	NA	NA	NA	NA	NA	NA	NA
ENSMUSG00000098529	31122725	31122862	1	Gm27362	predicted gene, 27362 [Source:MGI Symbol;Acc:MGI:5530744]	rRNA	-	138	0	0	0	0	0	0	0	0	0	-7.50981477375313	-7.50981477375313	-7.50981477375313	-7.50981477375313	-7.50981477375313	-7.50981477375313	-7.50981477375313	-7.50981477375313	-7.50981477375313	-4.65255494586921	-4.65255494586921	-4.65255494586921	-4.65255494586921	-4.65255494586921	-4.65255494586921	-4.65255494586921	-4.65255494586921	-4.65255494586921	NA	NA	NA	NA	NA	NA	NA	NA	NA	NA	NA	NA	NA	NA
ENSMUSG00000086727	31135226	31222684	1	4931428L18Rik	RIKEN cDNA 4931428L18 gene [Source:MGI Symbol;Acc:MGI:1918238]	protein_coding	-;-;-;-;-	1516	0	0	0	1	0	1	0	1	0	-7.50981477375313	-7.50981477375313	-7.50981477375313	-4.49880231262106	-7.50981477375313	-4.76892602152493	-7.50981477375313	-4.81001006281336	-7.50981477375313	-8.11008452726214	-8.11008452726214	-8.11008452726214	-5.09907206613007	-8.11008452726214	-5.36919577503393	-8.11008452726214	-5.41027981632237	-8.11008452726214	NA	NA	NA	NA	NA	NA	NA	NA	NA	NA	NA	NA	NA	NA
ENSMUSG00000100910	31136026	31150105	1	Gm29128	predicted gene 29128 [Source:MGI Symbol;Acc:MGI:5579834]	antisense	+;+;+	2858	0	0	0	0	0	0	0	0	0	-7.50981477375313	-7.50981477375313	-7.50981477375313	-7.50981477375313	-7.50981477375313	-7.50981477375313	-7.50981477375313	-7.50981477375313	-7.50981477375313	-9.02482069018686	-9.02482069018686	-9.02482069018686	-9.02482069018686	-9.02482069018686	-9.02482069018686	-9.02482069018686	-9.02482069018686	-9.02482069018686	NA	NA	NA	NA	NA	NA	NA	NA	NA	NA	NA	NA	NA	NA
ENSMUSG00000099796	31164549	31164773	1	Gm7893	predicted gene 7893 [Source:MGI Symbol;Acc:MGI:3648015]	processed_pseudogene	+	225	0	0	0	0	0	0	0	0	0	-7.50981477375313	-7.50981477375313	-7.50981477375313	-7.50981477375313	-7.50981477375313	-7.50981477375313	-7.50981477375313	-7.50981477375313	-7.50981477375313	-5.35781168030808	-5.35781168030808	-5.35781168030808	-5.35781168030808	-5.35781168030808	-5.35781168030808	-5.35781168030808	-5.35781168030808	-5.35781168030808	NA	NA	NA	NA	NA	NA	NA	NA	NA	NA	NA	NA	NA	NA
ENSMUSG00000050217	31176401	31204725	1	Lgsn	lengsin, lens protein with glutamine synthetase domain [Source:MGI Symbol;Acc:MGI:2672844]	protein_coding	+;+;+;+;+	1937	0	0	0	1	0	0	0	0	0	-7.50981477375313	-7.50981477375313	-7.50981477375313	-4.49880231262106	-7.50981477375313	-7.50981477375313	-7.50981477375313	-7.50981477375313	-7.50981477375313	-8.4636387276943	-8.4636387276943	-8.4636387276943	-5.45262626656223	-8.4636387276943	-8.4636387276943	-8.4636387276943	-8.4636387276943	-8.4636387276943	NA	NA	NA	NA	NA	NA	NA	NA	NA	NA	NA	NA	NA	NA
ENSMUSG00000026063	31222838	31224288	1	Pih1d3	PIH1 domain containing 3 [Source:MGI Symbol;Acc:MGI:1921958]	protein_coding	+	1451	0	0	0	0	0	0	0	0	0	-7.50981477375313	-7.50981477375313	-7.50981477375313	-7.50981477375313	-7.50981477375313	-7.50981477375313	-7.50981477375313	-7.50981477375313	-7.50981477375313	-8.04686229315779	-8.04686229315779	-8.04686229315779	-8.04686229315779	-8.04686229315779	-8.04686229315779	-8.04686229315779	-8.04686229315779	-8.04686229315779	NA	NA	NA	NA	NA	NA	NA	NA	NA	NA	NA	NA	NA	NA
ENSMUSG00000077664	31259593	31259719	1	Gm26145	predicted gene, 26145 [Source:MGI Symbol;Acc:MGI:5455922]	snoRNA	-	127	0	0	0	0	0	1	0	0	0	-7.50981477375313	-7.50981477375313	-7.50981477375313	-7.50981477375313	-7.50981477375313	-4.76892602152493	-7.50981477375313	-7.50981477375313	-7.50981477375313	-4.53271517586321	-4.53271517586321	-4.53271517586321	-4.53271517586321	-4.53271517586321	-1.79182642363501	-4.53271517586321	-4.53271517586321	-4.53271517586321	NA	NA	NA	NA	NA	NA	NA	NA	NA	NA	NA	NA	NA	NA
ENSMUSG00000100205	31267326	31267884	1	Gm4850	predicted pseudogene 4850 [Source:MGI Symbol;Acc:MGI:3647946]	processed_pseudogene	+	559	0	0	0	0	0	0	0	0	0	-7.50981477375313	-7.50981477375313	-7.50981477375313	-7.50981477375313	-7.50981477375313	-7.50981477375313	-7.50981477375313	-7.50981477375313	-7.50981477375313	-6.67073496193424	-6.67073496193424	-6.67073496193424	-6.67073496193424	-6.67073496193424	-6.67073496193424	-6.67073496193424	-6.67073496193424	-6.67073496193424	NA	NA	NA	NA	NA	NA	NA	NA	NA	NA	NA	NA	NA	NA
ENSMUSG00000100592	31274892	31275455	1	Gm28645	predicted gene 28645 [Source:MGI Symbol;Acc:MGI:5579351]	processed_pseudogene	+	564	0	0	0	0	0	0	0	0	0	-7.50981477375313	-7.50981477375313	-7.50981477375313	-7.50981477375313	-7.50981477375313	-7.50981477375313	-7.50981477375313	-7.50981477375313	-7.50981477375313	-6.68358184148984	-6.68358184148984	-6.68358184148984	-6.68358184148984	-6.68358184148984	-6.68358184148984	-6.68358184148984	-6.68358184148984	-6.68358184148984	NA	NA	NA	NA	NA	NA	NA	NA	NA	NA	NA	NA	NA	NA
ENSMUSG00000094215	31286945	31287640	1	Gm6489	predicted gene 6489 [Source:MGI Symbol;Acc:MGI:3646684]	processed_pseudogene	+	696	0	0	1	0	0	1	0	0	1	-7.50981477375313	-7.50981477375313	-5.7644097782424	-7.50981477375313	-7.50981477375313	-4.76892602152493	-7.50981477375313	-7.50981477375313	-6.21623233332973	-6.98697398493977	-6.98697398493977	-5.24156898942904	-6.98697398493977	-6.98697398493977	-4.24608523271157	-6.98697398493977	-6.98697398493977	-5.69339154451637	NA	NA	NA	NA	NA	NA	NA	NA	NA	NA	NA	NA	NA	NA
ENSMUSG00000101093	31559540	31561400	1	Gm10307	predicted gene 10307 [Source:MGI Symbol;Acc:MGI:3642371]	processed_pseudogene	+;+	1337	0	0	0	0	0	0	0	0	0	-7.50981477375313	-7.50981477375313	-7.50981477375313	-7.50981477375313	-7.50981477375313	-7.50981477375313	-7.50981477375313	-7.50981477375313	-7.50981477375313	-7.9288142391844	-7.9288142391844	-7.9288142391844	-7.9288142391844	-7.9288142391844	-7.9288142391844	-7.9288142391844	-7.9288142391844	-7.9288142391844	NA	NA	NA	NA	NA	NA	NA	NA	NA	NA	NA	NA	NA	NA
ENSMUSG00000070960	31615149	31616661	1	Gm19680	predicted gene, 19680 [Source:MGI Symbol;Acc:MGI:5011865]	processed_pseudogene	+	1513	5	2	12	5	2	4	5	3	26	-2.52445609138226	-3.67802624701831	-2.64020609534858	-2.32765887724009	-3.70905414059478	-2.94061045619015	-2.56576928112171	-3.38123935406105	-2.23423541508213	-3.12186807893691	-4.27543823457296	-3.23761808290323	-2.92507086479474	-4.30646612814943	-3.5380224437448	-3.16318126867636	-3.9786513416157	-2.83164740263678	NA	NA	NA	NA	NA	NA	NA	NA	NA	NA	NA	NA	NA	NA
ENSMUSG00000088620	31656632	31656738	1	Gm23032	predicted gene, 23032 [Source:MGI Symbol;Acc:MGI:5452809]	snRNA	-	107	0	0	0	0	0	0	0	0	0	-7.50981477375313	-7.50981477375313	-7.50981477375313	-7.50981477375313	-7.50981477375313	-7.50981477375313	-7.50981477375313	-7.50981477375313	-7.50981477375313	-4.28549747549219	-4.28549747549219	-4.28549747549219	-4.28549747549219	-4.28549747549219	-4.28549747549219	-4.28549747549219	-4.28549747549219	-4.28549747549219	NA	NA	NA	NA	NA	NA	NA	NA	NA	NA	NA	NA	NA	NA
ENSMUSG00000082159	31736057	31736891	1	Gm7910	predicted gene 7910 [Source:MGI Symbol;Acc:MGI:3645646]	processed_pseudogene	+	835	0	0	0	0	0	0	0	0	0	-7.50981477375313	-7.50981477375313	-7.50981477375313	-7.50981477375313	-7.50981477375313	-7.50981477375313	-7.50981477375313	-7.50981477375313	-7.50981477375313	-7.24966287645246	-7.24966287645246	-7.24966287645246	-7.24966287645246	-7.24966287645246	-7.24966287645246	-7.24966287645246	-7.24966287645246	-7.24966287645246	NA	NA	NA	NA	NA	NA	NA	NA	NA	NA	NA	NA	NA	NA
ENSMUSG00000026058	32172714	32658568	1	Khdrbs2	KH domain containing, RNA binding, signal transduction associated 2 [Source:MGI Symbol;Acc:MGI:2159649]	protein_coding	+;+;+;+;+;+;+;+;+;+;+	10291	0	0	0	0	0	0	0	0	0	-7.50981477375313	-7.50981477375313	-7.50981477375313	-7.50981477375313	-7.50981477375313	-7.50981477375313	-7.50981477375313	-7.50981477375313	-7.50981477375313	-10.8731260476599	-10.8731260476599	-10.8731260476599	-10.8731260476599	-10.8731260476599	-10.8731260476599	-10.8731260476599	-10.8731260476599	-10.8731260476599	NA	NA	NA	NA	NA	NA	NA	NA	NA	NA	NA	NA	NA	NA
ENSMUSG00000064688	32213133	32213239	1	Gm25814	predicted gene, 25814 [Source:MGI Symbol;Acc:MGI:5455591]	snRNA	-	107	0	0	0	0	0	0	0	0	0	-7.50981477375313	-7.50981477375313	-7.50981477375313	-7.50981477375313	-7.50981477375313	-7.50981477375313	-7.50981477375313	-7.50981477375313	-7.50981477375313	-4.28549747549219	-4.28549747549219	-4.28549747549219	-4.28549747549219	-4.28549747549219	-4.28549747549219	-4.28549747549219	-4.28549747549219	-4.28549747549219	NA	NA	NA	NA	NA	NA	NA	NA	NA	NA	NA	NA	NA	NA
ENSMUSG00000103482	32473757	32475565	1	Gm37999	predicted gene, 37999 [Source:MGI Symbol;Acc:MGI:5611227]	TEC	+	1809	0	0	0	0	0	0	0	0	0	-7.50981477375313	-7.50981477375313	-7.50981477375313	-7.50981477375313	-7.50981477375313	-7.50981477375313	-7.50981477375313	-7.50981477375313	-7.50981477375313	-8.36500718171229	-8.36500718171229	-8.36500718171229	-8.36500718171229	-8.36500718171229	-8.36500718171229	-8.36500718171229	-8.36500718171229	-8.36500718171229	NA	NA	NA	NA	NA	NA	NA	NA	NA	NA	NA	NA	NA	NA
ENSMUSG00000104498	32485315	32486942	1	Gm37110	predicted gene, 37110 [Source:MGI Symbol;Acc:MGI:5610338]	TEC	+	1628	1	0	1	1	0	1	0	0	1	-4.67482501471177	-7.50981477375313	-5.7644097782424	-4.49880231262106	-7.50981477375313	-4.76892602152493	-7.50981477375313	-7.50981477375313	-6.21623233332973	-5.37792571431593	-8.21291547335729	-6.46751047784656	-5.20190301222522	-8.21291547335729	-5.47202672112909	-8.21291547335729	-8.21291547335729	-6.91933303293388	NA	NA	NA	NA	NA	NA	NA	NA	NA	NA	NA	NA	NA	NA
ENSMUSG00000104313	32496444	32497988	1	Gm37911	predicted gene, 37911 [Source:MGI Symbol;Acc:MGI:5611139]	TEC	+	1545	0	0	0	0	0	0	0	0	0	-7.50981477375313	-7.50981477375313	-7.50981477375313	-7.50981477375313	-7.50981477375313	-7.50981477375313	-7.50981477375313	-7.50981477375313	-7.50981477375313	-8.13742161188278	-8.13742161188278	-8.13742161188278	-8.13742161188278	-8.13742161188278	-8.13742161188278	-8.13742161188278	-8.13742161188278	-8.13742161188278	NA	NA	NA	NA	NA	NA	NA	NA	NA	NA	NA	NA	NA	NA
ENSMUSG00000102865	32519563	32520999	1	Gm9839	predicted gene 9839 [Source:MGI Symbol;Acc:MGI:3641910]	TEC	-	1437	0	0	0	0	0	0	0	0	0	-7.50981477375313	-7.50981477375313	-7.50981477375313	-7.50981477375313	-7.50981477375313	-7.50981477375313	-7.50981477375313	-7.50981477375313	-7.50981477375313	-8.03287483554838	-8.03287483554838	-8.03287483554838	-8.03287483554838	-8.03287483554838	-8.03287483554838	-8.03287483554838	-8.03287483554838	-8.03287483554838	NA	NA	NA	NA	NA	NA	NA	NA	NA	NA	NA	NA	NA	NA
ENSMUSG00000102321	32539028	32542440	1	Gm37792	predicted gene, 37792 [Source:MGI Symbol;Acc:MGI:5611020]	TEC	+	3413	0	0	0	0	0	0	0	0	0	-7.50981477375313	-7.50981477375313	-7.50981477375313	-7.50981477375313	-7.50981477375313	-7.50981477375313	-7.50981477375313	-7.50981477375313	-7.50981477375313	-9.28085518818991	-9.28085518818991	-9.28085518818991	-9.28085518818991	-9.28085518818991	-9.28085518818991	-9.28085518818991	-9.28085518818991	-9.28085518818991	NA	NA	NA	NA	NA	NA	NA	NA	NA	NA	NA	NA	NA	NA
ENSMUSG00000091318	32543686	32547294	1	Gm5415	predicted gene 5415 [Source:MGI Symbol;Acc:MGI:3644687]	protein_coding	-	3609	0	0	0	0	0	0	0	0	0	-7.50981477375313	-7.50981477375313	-7.50981477375313	-7.50981477375313	-7.50981477375313	-7.50981477375313	-7.50981477375313	-7.50981477375313	-7.50981477375313	-9.36141391698828	-9.36141391698828	-9.36141391698828	-9.36141391698828	-9.36141391698828	-9.36141391698828	-9.36141391698828	-9.36141391698828	-9.36141391698828	NA	NA	NA	NA	NA	NA	NA	NA	NA	NA	NA	NA	NA	NA
ENSMUSG00000089489	32568359	32568421	1	Gm24732	predicted gene, 24732 [Source:MGI Symbol;Acc:MGI:5454509]	snRNA	-	63	0	0	0	0	0	0	0	0	0	-7.50981477375313	-7.50981477375313	-7.50981477375313	-7.50981477375313	-7.50981477375313	-7.50981477375313	-7.50981477375313	-7.50981477375313	-7.50981477375313	-3.52131041259096	-3.52131041259096	-3.52131041259096	-3.52131041259096	-3.52131041259096	-3.52131041259096	-3.52131041259096	-3.52131041259096	-3.52131041259096	NA	NA	NA	NA	NA	NA	NA	NA	NA	NA	NA	NA	NA	NA
ENSMUSG00000104433	32710179	32712648	1	Gm37426	predicted gene, 37426 [Source:MGI Symbol;Acc:MGI:5610654]	TEC	+	2470	0	0	0	0	0	0	0	0	0	-7.50981477375313	-7.50981477375313	-7.50981477375313	-7.50981477375313	-7.50981477375313	-7.50981477375313	-7.50981477375313	-7.50981477375313	-7.50981477375313	-8.81432581556309	-8.81432581556309	-8.81432581556309	-8.81432581556309	-8.81432581556309	-8.81432581556309	-8.81432581556309	-8.81432581556309	-8.81432581556309	NA	NA	NA	NA	NA	NA	NA	NA	NA	NA	NA	NA	NA	NA
ENSMUSG00000089395	32726639	32726930	1	Gm23024	predicted gene, 23024 [Source:MGI Symbol;Acc:MGI:5452801]	misc_RNA	+	292	0	0	0	0	0	0	0	0	0	-7.50981477375313	-7.50981477375313	-7.50981477375313	-7.50981477375313	-7.50981477375313	-7.50981477375313	-7.50981477375313	-7.50981477375313	-7.50981477375313	-5.73385504797106	-5.73385504797106	-5.73385504797106	-5.73385504797106	-5.73385504797106	-5.73385504797106	-5.73385504797106	-5.73385504797106	-5.73385504797106	NA	NA	NA	NA	NA	NA	NA	NA	NA	NA	NA	NA	NA	NA
ENSMUSG00000102926	32967484	32972490	1	Gm37151	predicted gene, 37151 [Source:MGI Symbol;Acc:MGI:5610379]	TEC	-	5007	0	0	0	0	0	0	0	0	0	-7.50981477375313	-7.50981477375313	-7.50981477375313	-7.50981477375313	-7.50981477375313	-7.50981477375313	-7.50981477375313	-7.50981477375313	-7.50981477375313	-9.8337612291748	-9.8337612291748	-9.8337612291748	-9.8337612291748	-9.8337612291748	-9.8337612291748	-9.8337612291748	-9.8337612291748	-9.8337612291748	NA	NA	NA	NA	NA	NA	NA	NA	NA	NA	NA	NA	NA	NA
ENSMUSG00000100497	33028160	33030290	1	Gm28624	predicted gene 28624 [Source:MGI Symbol;Acc:MGI:5579330]	processed_pseudogene	-	2131	0	0	0	0	0	0	0	0	0	-7.50981477375313	-7.50981477375313	-7.50981477375313	-7.50981477375313	-7.50981477375313	-7.50981477375313	-7.50981477375313	-7.50981477375313	-7.50981477375313	-8.60134536687375	-8.60134536687375	-8.60134536687375	-8.60134536687375	-8.60134536687375	-8.60134536687375	-8.60134536687375	-8.60134536687375	-8.60134536687375	NA	NA	NA	NA	NA	NA	NA	NA	NA	NA	NA	NA	NA	NA
ENSMUSG00000102917	33065130	33066350	1	Gm37724	predicted gene, 37724 [Source:MGI Symbol;Acc:MGI:5610952]	lincRNA	+	1221	0	0	0	0	0	0	0	0	0	-7.50981477375313	-7.50981477375313	-7.50981477375313	-7.50981477375313	-7.50981477375313	-7.50981477375313	-7.50981477375313	-7.50981477375313	-7.50981477375313	-7.79787797407845	-7.79787797407845	-7.79787797407845	-7.79787797407845	-7.79787797407845	-7.79787797407845	-7.79787797407845	-7.79787797407845	-7.79787797407845	NA	NA	NA	NA	NA	NA	NA	NA	NA	NA	NA	NA	NA	NA
ENSMUSG00000100481	33100907	33102695	1	Gm7114	predicted gene 7114 [Source:MGI Symbol;Acc:MGI:3643085]	processed_pseudogene	+	1789	18	22	49	16	18	10	20	26	105	-0.70973291213613	-0.313774657456457	-0.64821179042497	-0.677167818667203	-0.634214176622739	-1.65561456527671	-0.601354936978647	-0.340635052297949	-0.248727699050938	-1.54888629952595	-1.15292804484628	-1.48736517781479	-1.51632120605702	-1.47336756401256	-2.49476795266653	-1.44050832436847	-1.17978843968777	-1.08788108644076	NA	NA	NA	NA	NA	NA	NA	NA	NA	NA	NA	NA	NA	NA
ENSMUSG00000100590	33108905	33109655	1	Gm4785	predicted gene 4785 [Source:MGI Symbol;Acc:MGI:3646908]	processed_pseudogene	-	751	0	0	1	0	1	0	0	0	0	-7.50981477375313	-7.50981477375313	-5.7644097782424	-7.50981477375313	-4.60907790881657	-7.50981477375313	-7.50981477375313	-7.50981477375313	-7.50981477375313	-7.09669958660532	-7.09669958660532	-5.35129459109458	-7.09669958660532	-4.19596272166876	-7.09669958660532	-7.09669958660532	-7.09669958660532	-7.09669958660532	NA	NA	NA	NA	NA	NA	NA	NA	NA	NA	NA	NA	NA	NA
ENSMUSG00000088750	33191993	33192102	1	Gm24901	predicted gene, 24901 [Source:MGI Symbol;Acc:MGI:5454678]	snRNA	+	110	0	0	0	0	0	0	0	0	0	-7.50981477375313	-7.50981477375313	-7.50981477375313	-7.50981477375313	-7.50981477375313	-7.50981477375313	-7.50981477375313	-7.50981477375313	-7.50981477375313	-4.3253902026157	-4.3253902026157	-4.3253902026157	-4.3253902026157	-4.3253902026157	-4.3253902026157	-4.3253902026157	-4.3253902026157	-4.3253902026157	NA	NA	NA	NA	NA	NA	NA	NA	NA	NA	NA	NA	NA	NA
ENSMUSG00000104230	33212774	33215475	1	Gm37591	predicted gene, 37591 [Source:MGI Symbol;Acc:MGI:5610819]	lincRNA	-;-	650	0	0	0	0	0	0	0	0	0	-7.50981477375313	-7.50981477375313	-7.50981477375313	-7.50981477375313	-7.50981477375313	-7.50981477375313	-7.50981477375313	-7.50981477375313	-7.50981477375313	-6.88832639700686	-6.88832639700686	-6.88832639700686	-6.88832639700686	-6.88832639700686	-6.88832639700686	-6.88832639700686	-6.88832639700686	-6.88832639700686	NA	NA	NA	NA	NA	NA	NA	NA	NA	NA	NA	NA	NA	NA
ENSMUSG00000101754	33235939	33237631	1	Gm2987	predicted gene 2987 [Source:MGI Symbol;Acc:MGI:3781165]	processed_pseudogene	+	1693	0	0	0	0	0	0	0	0	0	-7.50981477375313	-7.50981477375313	-7.50981477375313	-7.50981477375313	-7.50981477375313	-7.50981477375313	-7.50981477375313	-7.50981477375313	-7.50981477375313	-8.26939674698669	-8.26939674698669	-8.26939674698669	-8.26939674698669	-8.26939674698669	-8.26939674698669	-8.26939674698669	-8.26939674698669	-8.26939674698669	NA	NA	NA	NA	NA	NA	NA	NA	NA	NA	NA	NA	NA	NA
ENSMUSG00000065223	33293676	33293775	1	Gm25792	predicted gene, 25792 [Source:MGI Symbol;Acc:MGI:5455569]	snRNA	+	100	0	0	0	0	0	0	0	0	0	-7.50981477375313	-7.50981477375313	-7.50981477375313	-7.50981477375313	-7.50981477375313	-7.50981477375313	-7.50981477375313	-7.50981477375313	-7.50981477375313	-4.18788667886577	-4.18788667886577	-4.18788667886577	-4.18788667886577	-4.18788667886577	-4.18788667886577	-4.18788667886577	-4.18788667886577	-4.18788667886577	NA	NA	NA	NA	NA	NA	NA	NA	NA	NA	NA	NA	NA	NA
ENSMUSG00000100318	33315670	33316582	1	Gm18799	predicted gene, 18799 [Source:MGI Symbol;Acc:MGI:5010984]	processed_pseudogene	-	913	0	0	0	0	0	0	0	0	0	-7.50981477375313	-7.50981477375313	-7.50981477375313	-7.50981477375313	-7.50981477375313	-7.50981477375313	-7.50981477375313	-7.50981477375313	-7.50981477375313	-7.37850153907527	-7.37850153907527	-7.37850153907527	-7.37850153907527	-7.37850153907527	-7.37850153907527	-7.37850153907527	-7.37850153907527	-7.37850153907527	NA	NA	NA	NA	NA	NA	NA	NA	NA	NA	NA	NA	NA	NA
ENSMUSG00000101612	33371331	33373585	1	Gm7933	predicted gene 7933 [Source:MGI Symbol;Acc:MGI:3643452]	processed_pseudogene	+	2255	0	0	2	1	1	0	0	0	4	-7.50981477375313	-7.50981477375313	-4.99739083701659	-4.49880231262106	-4.60907790881657	-7.50981477375313	-7.50981477375313	-7.50981477375313	-4.7431262313014	-8.68294220723379	-8.68294220723379	-6.17051827049724	-5.67192974610172	-5.78220534229723	-8.68294220723379	-8.68294220723379	-8.68294220723379	-5.91625366478205	NA	NA	NA	NA	NA	NA	NA	NA	NA	NA	NA	NA	NA	NA
ENSMUSG00000065260	33422733	33422838	1	Gm23453	predicted gene, 23453 [Source:MGI Symbol;Acc:MGI:5453230]	snRNA	+	106	0	0	0	0	0	0	0	0	0	-7.50981477375313	-7.50981477375313	-7.50981477375313	-7.50981477375313	-7.50981477375313	-7.50981477375313	-7.50981477375313	-7.50981477375313	-7.50981477375313	-4.27195094365424	-4.27195094365424	-4.27195094365424	-4.27195094365424	-4.27195094365424	-4.27195094365424	-4.27195094365424	-4.27195094365424	-4.27195094365424	NA	NA	NA	NA	NA	NA	NA	NA	NA	NA	NA	NA	NA	NA
ENSMUSG00000021792	40993740	41013788	14	Fam213a	family with sequence similarity 213, member A [Source:MGI Symbol;Acc:MGI:1917814]	protein_coding	-;-;-;-;-;-;-;-;-;-	2948	65	62	197	132	157	171	5	5	22	1.13332	1.17463	1.34978	2.35606	2.47956	2.41664	-2.56577	-2.67765	-2.46849	-0.426418	-0.385108	-0.209957	0.796324	0.919826	0.856899	-4.12551	-4.23739	-4.02822	4.99856	1.23958	528.087	7.3654e-117	2.74306e-115	1	1.19814	1.23958	65.9783	4.55909e-16	1.47283e-15	1	3.80042	1.23958
ENSMUSG00000101682	33482101	33482518	1	Gm29228	predicted gene 29228 [Source:MGI Symbol;Acc:MGI:5579934]	processed_pseudogene	+	418	0	2	2	0	1	2	1	0	1	-7.50981477375313	-3.67802624701831	-4.99739083701659	-7.50981477375313	-4.60907790881657	-3.88108312396241	-4.71144695465684	-7.50981477375313	-6.21623233332973	-6.25138962117193	-2.41960109443711	-3.73896568443538	-6.25138962117193	-3.35065275623537	-2.62265797138121	-3.45302180207564	-6.25138962117193	-4.95780718074852	NA	NA	NA	NA	NA	NA	NA	NA	NA	NA	NA	NA	NA	NA
ENSMUSG00000102714	33613758	33616832	1	Gm37618	predicted gene, 37618 [Source:MGI Symbol;Acc:MGI:5610846]	TEC	-	3075	7	3	3	2	6	2	5	5	12	-2.05210090136221	-3.12723836195703	-4.49927321338062	-3.59118053317231	-2.1948114747459	-3.88108312396241	-2.56576928112171	-2.67764891297857	-3.30690175945877	-3.67268731181409	-4.74782477240891	-6.11985962383249	-5.21176694362418	-3.81539788519778	-5.50166953441429	-4.18635569157359	-4.29823532343045	-4.92748816991064	NA	NA	NA	NA	NA	NA	NA	NA	NA	NA	NA	NA	NA	NA
ENSMUSG00000102093	33657781	33658108	1	Gm17813	predicted gene, 17813 [Source:MGI Symbol;Acc:MGI:5009998]	processed_pseudogene	+	328	0	0	1	1	0	1	2	1	1	-7.50981477375313	-7.50981477375313	-5.7644097782424	-4.49880231262106	-7.50981477375313	-4.76892602152493	-3.81905579862192	-4.81001006281336	-6.21623233332973	-5.90158249370913	-5.90158249370913	-4.15617749819839	-2.89057003257706	-5.90158249370913	-3.16069374148093	-2.21082351857791	-3.20177778276936	-4.60800005328572	NA	NA	NA	NA	NA	NA	NA	NA	NA	NA	NA	NA	NA	NA
ENSMUSG00000103746	33669824	33670712	1	1700001G17Rik	RIKEN cDNA 1700001G17 gene [Source:MGI Symbol;Acc:MGI:1914753]	TEC	+	889	4	7	17	5	1	13	12	9	30	-2.83504285889155	-1.94492037236462	-2.15229360122775	-2.32765887724009	-4.60907790881657	-1.28286968067298	-1.33033640554459	-1.8523389190536	-2.03275909189394	-2.66529818305923	-1.7751756965323	-1.98254892539543	-2.15791420140777	-4.43933323298426	-1.11312500484067	-1.16059172971227	-1.68259424322128	-1.86301441606162	NA	NA	NA	NA	NA	NA	NA	NA	NA	NA	NA	NA	NA	NA
ENSMUSG00000102198	33671915	33674228	1	Gm38173	predicted gene, 38173 [Source:MGI Symbol;Acc:MGI:5611401]	TEC	-	2314	0	1	0	0	0	0	0	1	1	-7.50981477375313	-4.58010666916557	-7.50981477375313	-7.50981477375313	-7.50981477375313	-7.50981477375313	-7.50981477375313	-4.81001006281336	-6.21623233332973	-8.72020363819854	-5.79049553361097	-8.72020363819854	-8.72020363819854	-8.72020363819854	-8.72020363819854	-8.72020363819854	-6.02039892725876	-7.42662119777513	NA	NA	NA	NA	NA	NA	NA	NA	NA	NA	NA	NA	NA	NA
ENSMUSG00000004768	33719887	33742564	1	Rab23	RAB23, member RAS oncogene family [Source:MGI Symbol;Acc:MGI:99833]	protein_coding	+;+;+;+;+;+;+;+	8285	5	2	18	1	2	7	4	5	18	-2.52445609138226	-3.67802624701831	-2.07178767983614	-4.49880231262106	-3.70905414059478	-2.15953885431621	-2.8760279111371	-2.67764891297857	-2.74829108420316	-5.57495778882899	-6.72852794446504	-5.12228937728287	-7.54930401006779	-6.7595558380415	-5.21004055176294	-5.92652960858383	-5.7281506104253	-5.79879278164989	NA	NA	NA	NA	NA	NA	NA	NA	NA	NA	NA	NA	NA	NA
ENSMUSG00000001865	20215620	20242181	3	Cpa3	carboxypeptidase A3, mast cell [Source:MGI Symbol;Acc:MGI:88479]	protein_coding	-;-;-;-;-;-;-;-;-;-;-;-	1517	1099	918	2688	9313	10899	12520	372	463	1390	5.20953	5.05951	5.11716	8.49517	8.59545	8.60927	3.60447	3.8043	3.46917	4.60831	4.45829	4.51594	7.89395	7.99423	8.00805	3.00325	3.20308	2.86795	4.98669	7.16078	2538.81	0	0	1	3.46216	7.16078	1454.77	2,64012871036895e-318	1,68704224592576e-315	1	1.52453	7.16078
ENSMUSG00000103072	33748007	33748347	1	Gm37905	predicted gene, 37905 [Source:MGI Symbol;Acc:MGI:5611133]	TEC	+	341	88	64	191	60	70	85	69	85	261	1.56943857474454	1.22032239313527	1.30525439422986	1.22041073055795	1.3159880624887	1.40967344167158	1.17668771102128	1.36134157313707	1.05930028090712	3.12159493038245	2.77247874877319	2.85741074986777	2.77256708619586	2.86814441812662	2.9618297973095	2.7288440666592	2.91349792877498	2.61145663654504	0.182035486100479	1.29978575979195	1.16330422801183	0.280781325223383	0.088732360441303	0	-0.0166684953838246	1.29978575979195	0.00961497751919138	0.921887832548252	0.23552862739542	0	0.198703981484303	1.29978575979195
ENSMUSG00000046180	58909360	58920304	X	4930550L24Rik	RIKEN cDNA 4930550L24 gene [Source:MGI Symbol;Acc:MGI:1922602]	protein_coding	+;+;+	1684	110	94	283	61	93	85	1	5	12	1.89083	1.77383	1.87144	1.2442	1.72508	1.40967	-4.71145	-2.67765	-3.3069	1.13894	1.02193	1.11955	0.49231	0.973185	0.657781	-5.46334	-3.42954	-4.05879	4.86342	1.03272	306.312	1.38857e-68	2.404e-67	1	-0.349933	1.03272	4.54436	0.0330275	0.0141725	1	5.21335	1.03272
ENSMUSG00000081402	33836124	33838680	1	Gm15455	predicted gene 15455 [Source:MGI Symbol;Acc:MGI:3705563]	processed_pseudogene	-	2557	2	5	14	5	6	8	6	3	25	-3.77963622695834	-2.4182075565939	-2.42488077814348	-2.32765887724009	-2.1948114747459	-1.97132126289613	-2.31056728969956	-3.38123935406105	-2.2893299158114	-5.1340883875379	-3.77265971717347	-3.77933293872304	-3.68211103781965	-3.54926363532546	-3.3257734234757	-3.66501945027912	-4.73569151464061	-3.64378207639096	NA	NA	NA	NA	NA	NA	NA	NA	NA	NA	NA	NA	NA	NA
ENSMUSG00000042182	33852052	33907816	1	Bend6	BEN domain containing 6 [Source:MGI Symbol;Acc:MGI:2444572]	protein_coding	-;-;-;-;-;-;-;-	3421	1	0	9	7	7	8	3	0	5	-4.67482501471177	-7.50981477375313	-3.03888707955875	-1.85363025863231	-1.97760563845903	-1.97132126289613	-3.27182363900714	-7.50981477375313	-4.46423190918872	-6.44924311881758	-9.28423287785894	-4.81330518366456	-3.62804836273812	-3.75202374256484	-3.74573936700195	-5.04624174311295	-9.28423287785894	-6.23865001329453	NA	NA	NA	NA	NA	NA	NA	NA	NA	NA	NA	NA	NA	NA
ENSMUSG00000104416	33889490	33891117	1	Gm37067	predicted gene, 37067 [Source:MGI Symbol;Acc:MGI:5610295]	TEC	-	1628	0	0	0	0	0	0	0	0	0	-7.50981477375313	-7.50981477375313	-7.50981477375313	-7.50981477375313	-7.50981477375313	-7.50981477375313	-7.50981477375313	-7.50981477375313	-7.50981477375313	-8.21291547335729	-8.21291547335729	-8.21291547335729	-8.21291547335729	-8.21291547335729	-8.21291547335729	-8.21291547335729	-8.21291547335729	-8.21291547335729	NA	NA	NA	NA	NA	NA	NA	NA	NA	NA	NA	NA	NA	NA
ENSMUSG00000026131	33908225	34308661	1	Dst	dystonin [Source:MGI Symbol;Acc:MGI:104627]	protein_coding	+;+;+;+;+;+;+;+;+;+;+;+;+;+;+;+;+;+;+;+;+;+;+;+;+;+;+;+;+;+;+;+;+;+;+;+;+;+;+;+;+;+;+;+;+;+;+;+;+;+;+;+;+;+;+;+;+;+;+;+;+;+;+;+;+;+;+;+;+;+;+;+;+;+;+;+;+;+;+;+;+;+;+;+;+;+;+;+;+;+;+;+;+;+;+;+;+;+;+;+;+;+;+;+;+	38847	6	9	14	175	203	278	1	3	6	-2.26903240669935	-1.58913894081987	-2.42488077814348	2.76249710457385	2.84995641198837	3.11715360336262	-4.71144695465684	-3.38123935406105	-4.23061678134014	-7.54876369089567	-6.86887022501618	-7.70461206233979	-2.51723417962246	-2.42977487220794	-2.16257768083369	-9.99117823885315	-8.66097063825736	-9.51034806553645	NA	NA	NA	NA	NA	NA	NA	NA	NA	NA	NA	NA	NA	NA
ENSMUSG00000103596	33922455	33924838	1	Gm37354	predicted gene, 37354 [Source:MGI Symbol;Acc:MGI:5610582]	TEC	+	2384	0	0	0	0	0	0	0	0	0	-7.50981477375313	-7.50981477375313	-7.50981477375313	-7.50981477375313	-7.50981477375313	-7.50981477375313	-7.50981477375313	-7.50981477375313	-7.50981477375313	-8.76319900955321	-8.76319900955321	-8.76319900955321	-8.76319900955321	-8.76319900955321	-8.76319900955321	-8.76319900955321	-8.76319900955321	-8.76319900955321	NA	NA	NA	NA	NA	NA	NA	NA	NA	NA	NA	NA	NA	NA
ENSMUSG00000099382	33963352	33963685	1	Gm28631	predicted gene 28631 [Source:MGI Symbol;Acc:MGI:5579337]	processed_pseudogene	-	334	0	0	0	0	0	0	0	0	0	-7.50981477375313	-7.50981477375313	-7.50981477375313	-7.50981477375313	-7.50981477375313	-7.50981477375313	-7.50981477375313	-7.50981477375313	-7.50981477375313	-5.9277347815651	-5.9277347815651	-5.9277347815651	-5.9277347815651	-5.9277347815651	-5.9277347815651	-5.9277347815651	-5.9277347815651	-5.9277347815651	NA	NA	NA	NA	NA	NA	NA	NA	NA	NA	NA	NA	NA	NA
ENSMUSG00000084506	33981410	33981502	1	Gm23792	predicted gene, 23792 [Source:MGI Symbol;Acc:MGI:5453569]	snRNA	-	93	0	0	0	0	0	0	0	0	0	-7.50981477375313	-7.50981477375313	-7.50981477375313	-7.50981477375313	-7.50981477375313	-7.50981477375313	-7.50981477375313	-7.50981477375313	-7.50981477375313	-4.08318930019908	-4.08318930019908	-4.08318930019908	-4.08318930019908	-4.08318930019908	-4.08318930019908	-4.08318930019908	-4.08318930019908	-4.08318930019908	NA	NA	NA	NA	NA	NA	NA	NA	NA	NA	NA	NA	NA	NA
ENSMUSG00000103364	34032100	34033797	1	Gm38157	predicted gene, 38157 [Source:MGI Symbol;Acc:MGI:5611385]	TEC	+	1698	0	1	3	1	2	0	0	0	1	-7.50981477375313	-4.58010666916557	-4.49927321338062	-4.49880231262106	-3.70905414059478	-7.50981477375313	-7.50981477375313	-7.50981477375313	-6.21623233332973	-8.27365123264408	-5.34394312805652	-5.26310967227157	-5.26263877151202	-4.47289059948573	-8.27365123264408	-8.27365123264408	-8.27365123264408	-6.98006879222068	NA	NA	NA	NA	NA	NA	NA	NA	NA	NA	NA	NA	NA	NA
ENSMUSG00000105982	34117359	34117431	1	mmu-mir-6896	mmu-mir-6896 [Source:miRBase;Acc:MI0022743]	miRNA	+	73	0	0	0	0	0	0	0	0	0	-7.50981477375313	-7.50981477375313	-7.50981477375313	-7.50981477375313	-7.50981477375313	-7.50981477375313	-7.50981477375313	-7.50981477375313	-7.50981477375313	-3.73385504797106	-3.73385504797106	-3.73385504797106	-3.73385504797106	-3.73385504797106	-3.73385504797106	-3.73385504797106	-3.73385504797106	-3.73385504797106	NA	NA	NA	NA	NA	NA	NA	NA	NA	NA	NA	NA	NA	NA
ENSMUSG00000096992	34165856	34178446	1	Gm26788	predicted gene, 26788 [Source:MGI Symbol;Acc:MGI:5477282]	processed_transcript	-;-;-	4782	0	0	0	1	0	0	1	0	1	-7.50981477375313	-7.50981477375313	-7.50981477375313	-4.49880231262106	-7.50981477375313	-7.50981477375313	-4.71144695465684	-7.50981477375313	-6.21623233332973	-9.76742890380267	-9.76742890380267	-9.76742890380267	-6.75641644267061	-9.76742890380267	-9.76742890380267	-6.96906108470638	-9.76742890380267	-8.47384646337927	NA	NA	NA	NA	NA	NA	NA	NA	NA	NA	NA	NA	NA	NA
ENSMUSG00000104475	34236596	34238820	1	D630036G22Rik	RIKEN cDNA D630036G22 gene [Source:MGI Symbol;Acc:MGI:3045265]	TEC	+	2225	0	0	0	0	0	0	0	0	0	-7.50981477375313	-7.50981477375313	-7.50981477375313	-7.50981477375313	-7.50981477375313	-7.50981477375313	-7.50981477375313	-7.50981477375313	-7.50981477375313	-8.66362010983217	-8.66362010983217	-8.66362010983217	-8.66362010983217	-8.66362010983217	-8.66362010983217	-8.66362010983217	-8.66362010983217	-8.66362010983217	NA	NA	NA	NA	NA	NA	NA	NA	NA	NA	NA	NA	NA	NA
ENSMUSG00000103001	34269882	34271128	1	A930005N03Rik	RIKEN cDNA A930005N03 gene [Source:MGI Symbol;Acc:MGI:1924441]	TEC	-	1247	0	1	0	3	7	5	0	0	1	-7.50981477375313	-4.58010666916557	-7.50981477375313	-3.03837371696254	-1.97760563845903	-2.63088834729939	-7.50981477375313	-7.50981477375313	-6.21623233332973	-7.82827623892072	-4.89856813433315	-7.82827623892072	-3.35683518213012	-2.29606710362661	-2.94934981246697	-7.82827623892072	-7.82827623892072	-6.53469379849731	NA	NA	NA	NA	NA	NA	NA	NA	NA	NA	NA	NA	NA	NA
ENSMUSG00000104397	34329433	34330307	1	Gm37958	predicted gene, 37958 [Source:MGI Symbol;Acc:MGI:5611186]	lincRNA	-;-	430	0	0	0	0	0	0	0	0	0	-7.50981477375313	-7.50981477375313	-7.50981477375313	-7.50981477375313	-7.50981477375313	-7.50981477375313	-7.50981477375313	-7.50981477375313	-7.50981477375313	-6.29222333868051	-6.29222333868051	-6.29222333868051	-6.29222333868051	-6.29222333868051	-6.29222333868051	-6.29222333868051	-6.29222333868051	-6.29222333868051	NA	NA	NA	NA	NA	NA	NA	NA	NA	NA	NA	NA	NA	NA
ENSMUSG00000102839	34350775	34351161	1	Gm37385	predicted gene, 37385 [Source:MGI Symbol;Acc:MGI:5610613]	TEC	+	387	0	0	0	0	0	0	0	0	0	-7.50981477375313	-7.50981477375313	-7.50981477375313	-7.50981477375313	-7.50981477375313	-7.50981477375313	-7.50981477375313	-7.50981477375313	-7.50981477375313	-6.14022024523546	-6.14022024523546	-6.14022024523546	-6.14022024523546	-6.14022024523546	-6.14022024523546	-6.14022024523546	-6.14022024523546	-6.14022024523546	NA	NA	NA	NA	NA	NA	NA	NA	NA	NA	NA	NA	NA	NA
ENSMUSG00000101206	34367371	34369003	1	Gm5266	predicted gene 5266 [Source:MGI Symbol;Acc:MGI:3646119]	processed_pseudogene	+;+	1162	0	0	0	0	0	0	0	0	2	-7.50981477375313	-7.50981477375313	-7.50981477375313	-7.50981477375313	-7.50981477375313	-7.50981477375313	-7.50981477375313	-7.50981477375313	-5.54533472470802	-7.72642484249557	-7.72642484249557	-7.72642484249557	-7.72642484249557	-7.72642484249557	-7.72642484249557	-7.72642484249557	-7.72642484249557	-5.76194479345046	NA	NA	NA	NA	NA	NA	NA	NA	NA	NA	NA	NA	NA	NA
ENSMUSG00000101462	34415050	34417986	1	Gm3052	predicted gene 3052 [Source:MGI Symbol;Acc:MGI:3781230]	transcribed_processed_pseudogene	-	2937	0	0	0	0	0	0	0	0	0	-7.50981477375313	-7.50981477375313	-7.50981477375313	-7.50981477375313	-7.50981477375313	-7.50981477375313	-7.50981477375313	-7.50981477375313	-7.50981477375313	-9.0641580394159	-9.0641580394159	-9.0641580394159	-9.0641580394159	-9.0641580394159	-9.0641580394159	-9.0641580394159	-9.0641580394159	-9.0641580394159	NA	NA	NA	NA	NA	NA	NA	NA	NA	NA	NA	NA	NA	NA
ENSMUSG00000102336	34427002	34433264	1	Gm37233	predicted gene, 37233 [Source:MGI Symbol;Acc:MGI:5610461]	lincRNA	-	6263	0	0	1	0	2	1	0	0	1	-7.50981477375313	-7.50981477375313	-5.7644097782424	-7.50981477375313	-3.70905414059478	-4.76892602152493	-7.50981477375313	-7.50981477375313	-6.21623233332973	-10.1566686526958	-10.1566686526958	-8.41126365718508	-10.1566686526958	-6.35590801953746	-7.41577990046761	-10.1566686526958	-10.1566686526958	-8.86308621227241	NA	NA	NA	NA	NA	NA	NA	NA	NA	NA	NA	NA	NA	NA
ENSMUSG00000092852	34433121	34433199	1	Mir5103	microRNA 5103 [Source:MGI Symbol;Acc:MGI:4950423]	miRNA	-	79	0	0	0	0	0	0	0	0	0	-7.50981477375313	-7.50981477375313	-7.50981477375313	-7.50981477375313	-7.50981477375313	-7.50981477375313	-7.50981477375313	-7.50981477375313	-7.50981477375313	-3.84781123726815	-3.84781123726815	-3.84781123726815	-3.84781123726815	-3.84781123726815	-3.84781123726815	-3.84781123726815	-3.84781123726815	-3.84781123726815	NA	NA	NA	NA	NA	NA	NA	NA	NA	NA	NA	NA	NA	NA
ENSMUSG00000074344	105870903	105924042	3	Tmigd3	transmembrane and immunoglobulin domain containing 3 [Source:MGI Symbol;Acc:MGI:5604098]	protein_coding	+;+;+;+;+;+;+;+;+;+	2296	51	51	132	321	317	361	9	10	61	0.784366	0.893613	0.773651	3.63718	3.49256	3.49386	-1.73875	-1.7032	-1.02547	-0.414757	-0.305509	-0.425472	2.43806	2.29344	2.29474	-2.93788	-2.90232	-2.22459	4.84869	2.04469	724.13	1.69302e-159	1.0845e-157	1	2.76085	2.04469	334.766	8.80757e-75	3.39039e-73	1	2.08784	2.04469
ENSMUSG00000101711	34439511	34444730	1	Gm28306	predicted gene 28306 [Source:MGI Symbol;Acc:MGI:5579012]	antisense	-;-	529	137	136	280	168	219	186	155	182	569	2.20708478047786	2.3059855107064	1.85609008656891	2.70365202063598	2.95932733847763	2.53782251699666	2.34234348126036	2.45810227554072	2.18162152174656	3.12574515302592	3.22464588325446	2.77475045911697	3.62231239318404	3.87798771102569	3.45648288954472	3.26100385380842	3.37676264808879	3.10028189429462	0.45943890290244	2.39815778333524	8.84924174385286	0.00293210676236917	0.00152230816785116	1	0.656811372889598	2.39815778333524	17.2049358272078	3.35563369551237e-05	2.73640879457939e-05	1	-0.197372469987158	2.39815778333524
ENSMUSG00000057722	101717404	101815352	4	Lepr	leptin receptor [Source:MGI Symbol;Acc:MGI:104993]	protein_coding	+;+;+;+;+;+;+;+;+;+;+;+;+;+;+;+;+;+;+;+;+;+	7049	54	34	166	317	363	467	17	22	61	0.866573	0.31078	1.10335	3.6191	3.68796	3.86512	-0.833702	-0.579822	-1.02547	-1.95085	-2.50664	-1.71407	0.801684	0.870544	1.0477	-3.65112	-3.39724	-3.84289	4.64439	2.24346	558.149	2.12423e-123	8.61214e-122	1	2.90098	2.24346	290.489	3.88989e-65	1.17247e-63	1	1.74341	2.24346
ENSMUSG00000054675	113793729	113800516	5	Tmem119	transmembrane protein 119 [Source:MGI Symbol;Acc:MGI:2385228]	protein_coding	-;-;-	2315	95	91	198	1858	1758	2367	94	111	347	1.67967	1.72711	1.35707	6.16976	5.96337	6.20625	1.62182	1.74564	1.46924	0.468654	0.516096	0.146057	4.95875	4.75236	4.99524	0.410808	0.534632	0.258232	4.56733	4.62357	1330.05	3.33856e-291	8.22534e-289	1	4.58842	4.62357	1293.56	2.83126e-283	1.0051e-280	1	-0.0210839	4.62357
ENSMUSG00000100280	34468834	34473148	1	Gm28417	predicted gene 28417 [Source:MGI Symbol;Acc:MGI:5579123]	processed_transcript	-;-;-;-	2409	507	508	1527	568	598	709	581	640	2424	4.09364299735758	4.20603467507987	4.30150471265054	4.46022575403375	4.40789676866176	4.46729965471116	4.24746848295589	4.27120445822204	4.27117476316215	2.8252086037812	2.93760028150349	3.03307031907416	3.19179136045737	3.13946237508538	3.19886526113477	2.9790340893795	3.00277006464565	3.00274036958576	0.21692010381014	4.30933300337719	6.10138035398599	0.0135076330660108	0.00608702948531166	1	0.26042816883709	4.30933300337719	8.59813853383941	0.00336506778973144	0.00185432762818075	1	-0.04350806502695	4.30933300337719
ENSMUSG00000101223	34477167	34485933	1	4930568A12Rik	RIKEN cDNA 4930568A12 gene [Source:MGI Symbol;Acc:MGI:1923133]	lincRNA	-;-;-;-;-;-;-;-	1298	43	57	148	74	109	103	38	47	175	0.539060214488204	1.0536295664555	0.938209270354448	1.52233065321978	1.9537513433955	1.68626225223002	0.318944578759387	0.509028354336672	0.484470888461627	0.162769831151153	0.677339183118444	0.561918887017397	1.14604026988273	1.57746096005845	1.30997186889297	-0.0573458045776649	0.132737970999621	0.108180505124575	1.31777886428798	1.05991963028815	54.4582669970309	1.5878431112488e-13	2.88628527275807e-13	1	0.888799668748299	1.05991963028815	25.2348041340779	5.07579093884462e-07	5.6329114448102e-07	1	0.428979195539677	1.05991963028815
ENSMUSG00000026125	34498410	34503063	1	Prss39	protease, serine 39 [Source:MGI Symbol;Acc:MGI:1270856]	protein_coding	+;+;+;+;+;+	1333	7	2	9	11	12	11	6	0	19	-2.05210090136221	-3.67802624701831	-3.03888707955875	-1.21199429974568	-1.21304669048231	-1.5203800361324	-2.31056728969956	-7.50981477375313	-2.67309065632781	-2.4667776817891	-4.0927030274452	-3.45356385998564	-1.62667108017256	-1.6277234709092	-1.93505681655929	-2.72524407012645	-7.92449155418002	-3.0877674367547	NA	NA	NA	NA	NA	NA	NA	NA	NA	NA	NA	NA	NA	NA
ENSMUSG00000101116	34523716	34524007	1	Gm28416	predicted gene 28416 [Source:MGI Symbol;Acc:MGI:5579122]	processed_pseudogene	-	292	0	0	0	0	0	0	0	0	0	-7.50981477375313	-7.50981477375313	-7.50981477375313	-7.50981477375313	-7.50981477375313	-7.50981477375313	-7.50981477375313	-7.50981477375313	-7.50981477375313	-5.73385504797106	-5.73385504797106	-5.73385504797106	-5.73385504797106	-5.73385504797106	-5.73385504797106	-5.73385504797106	-5.73385504797106	-5.73385504797106	NA	NA	NA	NA	NA	NA	NA	NA	NA	NA	NA	NA	NA	NA
ENSMUSG00000026124	34535648	34544313	1	Cfc1	cripto, FRL-1, cryptic family 1 [Source:MGI Symbol;Acc:MGI:109448]	protein_coding	+;+;+;+;+;+	1040	0	0	0	0	1	0	0	0	1	-7.50981477375313	-7.50981477375313	-7.50981477375313	-7.50981477375313	-4.60907790881657	-7.50981477375313	-7.50981477375313	-7.50981477375313	-6.21623233332973	-7.5663983021195	-7.5663983021195	-7.5663983021195	-7.5663983021195	-4.66566143718294	-7.5663983021195	-7.5663983021195	-7.5663983021195	-6.27281586169609	NA	NA	NA	NA	NA	NA	NA	NA	NA	NA	NA	NA	NA	NA
ENSMUSG00000101803	34538086	34538560	1	Gm28419	predicted gene 28419 [Source:MGI Symbol;Acc:MGI:5579125]	processed_pseudogene	-	475	0	0	0	0	0	0	0	0	0	-7.50981477375313	-7.50981477375313	-7.50981477375313	-7.50981477375313	-7.50981477375313	-7.50981477375313	-7.50981477375313	-7.50981477375313	-7.50981477375313	-6.43581419230935	-6.43581419230935	-6.43581419230935	-6.43581419230935	-6.43581419230935	-6.43581419230935	-6.43581419230935	-6.43581419230935	-6.43581419230935	NA	NA	NA	NA	NA	NA	NA	NA	NA	NA	NA	NA	NA	NA
ENSMUSG00000037529	34543968	34560943	1	Prss40	protease, serine 40 [Source:MGI Symbol;Acc:MGI:1270857]	protein_coding	-;-;-;-;-;-	2105	0	0	0	0	0	0	0	0	0	-7.50981477375313	-7.50981477375313	-7.50981477375313	-7.50981477375313	-7.50981477375313	-7.50981477375313	-7.50981477375313	-7.50981477375313	-7.50981477375313	-8.5836350070448	-8.5836350070448	-8.5836350070448	-8.5836350070448	-8.5836350070448	-8.5836350070448	-8.5836350070448	-8.5836350070448	-8.5836350070448	NA	NA	NA	NA	NA	NA	NA	NA	NA	NA	NA	NA	NA	NA
ENSMUSG00000045815	34579202	34579711	1	1700101I19Rik	RIKEN cDNA 1700101I19 gene [Source:MGI Symbol;Acc:MGI:1920839]	antisense	-	510	0	0	0	0	0	0	0	0	0	-7.50981477375313	-7.50981477375313	-7.50981477375313	-7.50981477375313	-7.50981477375313	-7.50981477375313	-7.50981477375313	-7.50981477375313	-7.50981477375313	-6.5383839259499	-6.5383839259499	-6.5383839259499	-6.5383839259499	-6.5383839259499	-6.5383839259499	-6.5383839259499	-6.5383839259499	-6.5383839259499	NA	NA	NA	NA	NA	NA	NA	NA	NA	NA	NA	NA	NA	NA
ENSMUSG00000045174	34579657	34590944	1	Amer3	APC membrane recruitment 3 [Source:MGI Symbol;Acc:MGI:3026939]	protein_coding	+;+	4392	0	0	0	0	0	0	0	0	0	-7.50981477375313	-7.50981477375313	-7.50981477375313	-7.50981477375313	-7.50981477375313	-7.50981477375313	-7.50981477375313	-7.50981477375313	-7.50981477375313	-9.64469282809624	-9.64469282809624	-9.64469282809624	-9.64469282809624	-9.64469282809624	-9.64469282809624	-9.64469282809624	-9.64469282809624	-9.64469282809624	NA	NA	NA	NA	NA	NA	NA	NA	NA	NA	NA	NA	NA	NA
ENSMUSG00000100524	34607297	34607719	1	Gm28418	predicted gene 28418 [Source:MGI Symbol;Acc:MGI:5579124]	processed_pseudogene	-	423	0	0	0	0	0	0	0	0	0	-7.50981477375313	-7.50981477375313	-7.50981477375313	-7.50981477375313	-7.50981477375313	-7.50981477375313	-7.50981477375313	-7.50981477375313	-7.50981477375313	-6.26854434221099	-6.26854434221099	-6.26854434221099	-6.26854434221099	-6.26854434221099	-6.26854434221099	-6.26854434221099	-6.26854434221099	-6.26854434221099	NA	NA	NA	NA	NA	NA	NA	NA	NA	NA	NA	NA	NA	NA
ENSMUSG00000102499	34610572	34610806	1	Gm36984	predicted gene, 36984 [Source:MGI Symbol;Acc:MGI:5610212]	processed_pseudogene	-	235	0	0	0	0	0	0	0	0	0	-7.50981477375313	-7.50981477375313	-7.50981477375313	-7.50981477375313	-7.50981477375313	-7.50981477375313	-7.50981477375313	-7.50981477375313	-7.50981477375313	-5.42054743565605	-5.42054743565605	-5.42054743565605	-5.42054743565605	-5.42054743565605	-5.42054743565605	-5.42054743565605	-5.42054743565605	-5.42054743565605	NA	NA	NA	NA	NA	NA	NA	NA	NA	NA	NA	NA	NA	NA
ENSMUSG00000103521	34610908	34612303	1	Gm29730	predicted gene, 29730 [Source:MGI Symbol;Acc:MGI:5588889]	processed_pseudogene	-	1396	0	0	0	0	0	0	0	0	0	-7.50981477375313	-7.50981477375313	-7.50981477375313	-7.50981477375313	-7.50981477375313	-7.50981477375313	-7.50981477375313	-7.50981477375313	-7.50981477375313	-7.9911137153007	-7.9911137153007	-7.9911137153007	-7.9911137153007	-7.9911137153007	-7.9911137153007	-7.9911137153007	-7.9911137153007	-7.9911137153007	NA	NA	NA	NA	NA	NA	NA	NA	NA	NA	NA	NA	NA	NA
ENSMUSG00000104098	34635544	34636189	1	AA619741	expressed sequence AA619741 [Source:MGI Symbol;Acc:MGI:3035322]	processed_pseudogene	-	646	0	0	0	0	0	0	0	0	0	-7.50981477375313	-7.50981477375313	-7.50981477375313	-7.50981477375313	-7.50981477375313	-7.50981477375313	-7.50981477375313	-7.50981477375313	-7.50981477375313	-6.87942084378497	-6.87942084378497	-6.87942084378497	-6.87942084378497	-6.87942084378497	-6.87942084378497	-6.87942084378497	-6.87942084378497	-6.87942084378497	NA	NA	NA	NA	NA	NA	NA	NA	NA	NA	NA	NA	NA	NA
ENSMUSG00000026399	130439027	130462744	1	Cd55	CD55 molecule, decay accelerating factor for complement [Source:MGI Symbol;Acc:MGI:104850]	protein_coding	-;-;-;-;-;-;-;-;-;-	4853	152	102	314	411	510	414	23	25	80	2.35681	1.89148	2.02119	3.99361	4.17831	3.6914	-0.401288	-0.396818	-0.638109	0.0779342	-0.387395	-0.257686	1.71473	1.89944	1.41252	-2.68017	-2.67569	-2.91699	4.53046	2.68218	570.123	5.28023e-126	2.22524e-124	1	1.89321	2.68218	148.068	4.58469e-34	4.85036e-33	1	2.63726	2.68218
ENSMUSG00000102537	34752775	34752922	1	Gm37224	predicted gene, 37224 [Source:MGI Symbol;Acc:MGI:5610452]	processed_pseudogene	+	148	0	0	0	0	0	0	0	0	0	-7.50981477375313	-7.50981477375313	-7.50981477375313	-7.50981477375313	-7.50981477375313	-7.50981477375313	-7.50981477375313	-7.50981477375313	-7.50981477375313	-4.75348385472	-4.75348385472	-4.75348385472	-4.75348385472	-4.75348385472	-4.75348385472	-4.75348385472	-4.75348385472	-4.75348385472	NA	NA	NA	NA	NA	NA	NA	NA	NA	NA	NA	NA	NA	NA
ENSMUSG00000102612	34753123	34753477	1	Gm37845	predicted gene, 37845 [Source:MGI Symbol;Acc:MGI:5611073]	processed_pseudogene	+	355	0	0	0	0	0	0	0	0	0	-7.50981477375313	-7.50981477375313	-7.50981477375313	-7.50981477375313	-7.50981477375313	-7.50981477375313	-7.50981477375313	-7.50981477375313	-7.50981477375313	-6.01570570348309	-6.01570570348309	-6.01570570348309	-6.01570570348309	-6.01570570348309	-6.01570570348309	-6.01570570348309	-6.01570570348309	-6.01570570348309	NA	NA	NA	NA	NA	NA	NA	NA	NA	NA	NA	NA	NA	NA
ENSMUSG00000104002	34809360	34811908	1	Gm38336	predicted gene, 38336 [Source:MGI Symbol;Acc:MGI:5611564]	antisense	-	2549	68	57	205	70	55	85	81	78	368	1.19825403914648	1.0536295664555	1.40708689890298	1.44231776302911	0.968931603650931	1.40967344167158	1.40749439609609	1.23762932853098	1.55385135782793	-0.151677334213633	-0.296301806904619	0.0571555255428686	0.0923863896689994	-0.380999769709183	0.0597420683114669	0.0575630227359776	-0.112302044829138	0.203919984467811	-0.104635220283761	1.36177460130998	0.343654206754419	0.557727500804516	0.158095540288486	0	0.0594838107078781	1.36177460130998	0.104318173946909	0.746707934219432	0.200275557608831	0	-0.164119030991639	1.36177460130998
ENSMUSG00000020182	11814101	11898144	11	Ddc	dopa decarboxylase [Source:MGI Symbol;Acc:MGI:94876]	protein_coding	-;-;-;-;-;-;-;-;-;-;-;-;-;-;-;-;-;-;-;-;-;-	4461	438	449	1172	197	198	266	8	14	50	3.88266	4.02798	3.9199	2.93321	2.814	3.05354	-1.90538	-1.22515	-1.30881	1.72529	1.87061	1.76253	0.77584	0.656638	0.896169	-4.06275	-3.38252	-3.46618	4.36781	2.94401	608.567	2.29353e-134	1.06461e-132	1	-0.979152	2.94401	71.4238	2.88176e-17	1.04627e-16	1	5.34697	2.94401
ENSMUSG00000104358	34823525	34826560	1	Gm37127	predicted gene, 37127 [Source:MGI Symbol;Acc:MGI:5610355]	TEC	+	3036	37	33	107	52	40	60	54	40	202	0.323131983252122	0.267904445742811	0.471804968897312	1.01448239699201	0.511015710879834	0.908414018925484	0.82402311816339	0.277340689322963	0.690714808021591	-1.27903980750126	-1.33426734501057	-1.13036682185607	-0.587689393761368	-1.09115607987354	-0.693757771827895	-0.77814867258999	-1.32483110143042	-0.911456982731788	0.23159021542109	0.642481072694555	1.37183482319348	0.241496885724132	0.0782478528497008	0	0.471113610946962	0.642481072694555	5.14295957650921	0.0233408248669412	0.0104621121562678	1	-0.239523395525872	0.642481072694555
ENSMUSG00000037813	158182533	158229222	2	D630003M21Rik	RIKEN cDNA D630003M21 gene [Source:MGI Symbol;Acc:MGI:3606579]	protein_coding	-;-;-;-;-;-;-;-;-;-;-;-;-;-;-;-	5104	1521	1110	3086	3483	4691	4362	204	292	874	5.6783	5.33346	5.31634	7.07629	7.37925	7.08813	2.73827	3.13959	2.80022	3.32667	2.98183	2.96471	4.72466	5.02762	4.7365	0.386641	0.787961	0.448589	4.32815	6.03589	1066.59	6.01746e-234	8.76049e-232	1	1.76081	6.03589	228.731	1.12732e-51	2.19793e-50	1	2.56734	6.03589
ENSMUSG00000103716	34928509	34930645	1	Gm19430	predicted gene, 19430 [Source:MGI Symbol;Acc:MGI:5011615]	processed_pseudogene	+	2137	0	0	1	0	1	0	0	0	1	-7.50981477375313	-7.50981477375313	-5.7644097782424	-7.50981477375313	-4.60907790881657	-7.50981477375313	-7.50981477375313	-7.50981477375313	-6.21623233332973	-8.60540168175086	-8.60540168175086	-6.85999668624012	-8.60540168175086	-5.7046648168143	-8.60540168175086	-8.60540168175086	-8.60540168175086	-7.31181924132745	NA	NA	NA	NA	NA	NA	NA	NA	NA	NA	NA	NA	NA	NA
ENSMUSG00000103548	34969627	34969855	1	Gm37670	predicted gene, 37670 [Source:MGI Symbol;Acc:MGI:5610898]	processed_pseudogene	-	229	3	4	10	4	0	5	2	5	29	-3.23137404965506	-2.72959661759761	-2.89340435608096	-2.63968688045291	-7.50981477375313	-2.63088834729939	-3.81905579862192	-2.67764891297857	-2.08055221369241	-1.10479355308991	-0.603016121032466	-0.766823859515822	-0.513106383887764	-5.38323427718799	-0.504307850734246	-1.69247530205677	-0.551068416413432	0.0460282828727343	NA	NA	NA	NA	NA	NA	NA	NA	NA	NA	NA	NA	NA	NA
ENSMUSG00000103760	34970065	34970500	1	Gm8009	predicted gene 8009 [Source:MGI Symbol;Acc:MGI:3648650]	processed_pseudogene	+	436	0	0	0	0	0	0	2	0	0	-7.50981477375313	-7.50981477375313	-7.50981477375313	-7.50981477375313	-7.50981477375313	-7.50981477375313	-3.81905579862192	-7.50981477375313	-7.50981477375313	-6.31221481386797	-6.31221481386797	-6.31221481386797	-6.31221481386797	-6.31221481386797	-6.31221481386797	-2.62145583873675	-6.31221481386797	-6.31221481386797	NA	NA	NA	NA	NA	NA	NA	NA	NA	NA	NA	NA	NA	NA
ENSMUSG00000103997	34985656	34985890	1	Gm38027	predicted gene, 38027 [Source:MGI Symbol;Acc:MGI:5611255]	processed_pseudogene	+	235	0	0	0	0	0	0	0	0	0	-7.50981477375313	-7.50981477375313	-7.50981477375313	-7.50981477375313	-7.50981477375313	-7.50981477375313	-7.50981477375313	-7.50981477375313	-7.50981477375313	-5.42054743565605	-5.42054743565605	-5.42054743565605	-5.42054743565605	-5.42054743565605	-5.42054743565605	-5.42054743565605	-5.42054743565605	-5.42054743565605	NA	NA	NA	NA	NA	NA	NA	NA	NA	NA	NA	NA	NA	NA
ENSMUSG00000077231	35178956	35179084	1	Gm25096	predicted gene, 25096 [Source:MGI Symbol;Acc:MGI:5454873]	snoRNA	-	129	0	0	0	0	0	0	0	0	0	-7.50981477375313	-7.50981477375313	-7.50981477375313	-7.50981477375313	-7.50981477375313	-7.50981477375313	-7.50981477375313	-7.50981477375313	-7.50981477375313	-4.5552577445143	-4.5552577445143	-4.5552577445143	-4.5552577445143	-4.5552577445143	-4.5552577445143	-4.5552577445143	-4.5552577445143	-4.5552577445143	NA	NA	NA	NA	NA	NA	NA	NA	NA	NA	NA	NA	NA	NA
ENSMUSG00000104417	35625606	35651297	1	Gm37068	predicted gene, 37068 [Source:MGI Symbol;Acc:MGI:5610296]	lincRNA	-;-;-;-	640	0	0	0	0	0	0	0	0	0	-7.50981477375313	-7.50981477375313	-7.50981477375313	-7.50981477375313	-7.50981477375313	-7.50981477375313	-7.50981477375313	-7.50981477375313	-7.50981477375313	-6.86595858397841	-6.86595858397841	-6.86595858397841	-6.86595858397841	-6.86595858397841	-6.86595858397841	-6.86595858397841	-6.86595858397841	-6.86595858397841	NA	NA	NA	NA	NA	NA	NA	NA	NA	NA	NA	NA	NA	NA
ENSMUSG00000064601	35761602	35761706	1	Gm25634	predicted gene, 25634 [Source:MGI Symbol;Acc:MGI:5455411]	snRNA	+	105	0	0	0	0	0	0	0	0	0	-7.50981477375313	-7.50981477375313	-7.50981477375313	-7.50981477375313	-7.50981477375313	-7.50981477375313	-7.50981477375313	-7.50981477375313	-7.50981477375313	-4.25827600675717	-4.25827600675717	-4.25827600675717	-4.25827600675717	-4.25827600675717	-4.25827600675717	-4.25827600675717	-4.25827600675717	-4.25827600675717	NA	NA	NA	NA	NA	NA	NA	NA	NA	NA	NA	NA	NA	NA
ENSMUSG00000101714	35806974	35810462	1	Gm28415	predicted gene 28415 [Source:MGI Symbol;Acc:MGI:5579121]	lincRNA	+;+	452	0	0	0	0	0	0	0	0	0	-7.50981477375313	-7.50981477375313	-7.50981477375313	-7.50981477375313	-7.50981477375313	-7.50981477375313	-7.50981477375313	-7.50981477375313	-7.50981477375313	-6.36420945150623	-6.36420945150623	-6.36420945150623	-6.36420945150623	-6.36420945150623	-6.36420945150623	-6.36420945150623	-6.36420945150623	-6.36420945150623	NA	NA	NA	NA	NA	NA	NA	NA	NA	NA	NA	NA	NA	NA
ENSMUSG00000102531	35879845	35881119	1	1110002O04Rik	RIKEN cDNA 1110002O04 gene [Source:MGI Symbol;Acc:MGI:1915733]	lincRNA	+;+	566	0	0	0	0	0	0	0	0	0	-7.50981477375313	-7.50981477375313	-7.50981477375313	-7.50981477375313	-7.50981477375313	-7.50981477375313	-7.50981477375313	-7.50981477375313	-7.50981477375313	-6.68868873192293	-6.68868873192293	-6.68868873192293	-6.68868873192293	-6.68868873192293	-6.68868873192293	-6.68868873192293	-6.68868873192293	-6.68868873192293	NA	NA	NA	NA	NA	NA	NA	NA	NA	NA	NA	NA	NA	NA
ENSMUSG00000103096	35958919	35959822	1	Gm8022	predicted gene 8022 [Source:MGI Symbol;Acc:MGI:3647993]	processed_pseudogene	+	904	0	0	0	0	0	0	0	0	0	-7.50981477375313	-7.50981477375313	-7.50981477375313	-7.50981477375313	-7.50981477375313	-7.50981477375313	-7.50981477375313	-7.50981477375313	-7.50981477375313	-7.36420945150623	-7.36420945150623	-7.36420945150623	-7.36420945150623	-7.36420945150623	-7.36420945150623	-7.36420945150623	-7.36420945150623	-7.36420945150623	NA	NA	NA	NA	NA	NA	NA	NA	NA	NA	NA	NA	NA	NA
ENSMUSG00000102279	35981960	35986373	1	Gm37146	predicted gene, 37146 [Source:MGI Symbol;Acc:MGI:5610374]	lincRNA	-;-;-	463	0	0	0	0	0	0	0	0	0	-7.50981477375313	-7.50981477375313	-7.50981477375313	-7.50981477375313	-7.50981477375313	-7.50981477375313	-7.50981477375313	-7.50981477375313	-7.50981477375313	-6.39889887235128	-6.39889887235128	-6.39889887235128	-6.39889887235128	-6.39889887235128	-6.39889887235128	-6.39889887235128	-6.39889887235128	-6.39889887235128	NA	NA	NA	NA	NA	NA	NA	NA	NA	NA	NA	NA	NA	NA
ENSMUSG00000103708	36002985	36011044	1	Gm33222	predicted gene, 33222 [Source:MGI Symbol;Acc:MGI:5592381]	lincRNA	-;-;-	761	0	0	0	0	1	0	0	0	2	-7.50981477375313	-7.50981477375313	-7.50981477375313	-7.50981477375313	-4.60907790881657	-7.50981477375313	-7.50981477375313	-7.50981477375313	-5.54533472470802	-7.11578313259459	-7.11578313259459	-7.11578313259459	-7.11578313259459	-4.21504626765803	-7.11578313259459	-7.11578313259459	-7.11578313259459	-5.15130308354948	NA	NA	NA	NA	NA	NA	NA	NA	NA	NA	NA	NA	NA	NA
ENSMUSG00000104201	36011072	36011894	1	4930535G08Rik	RIKEN cDNA 4930535G08 gene [Source:MGI Symbol;Acc:MGI:1925283]	lincRNA	+;+	425	0	0	0	0	0	0	0	0	0	-7.50981477375313	-7.50981477375313	-7.50981477375313	-7.50981477375313	-7.50981477375313	-7.50981477375313	-7.50981477375313	-7.50981477375313	-7.50981477375313	-6.27534952011611	-6.27534952011611	-6.27534952011611	-6.27534952011611	-6.27534952011611	-6.27534952011611	-6.27534952011611	-6.27534952011611	-6.27534952011611	NA	NA	NA	NA	NA	NA	NA	NA	NA	NA	NA	NA	NA	NA
ENSMUSG00000102434	36029647	36031018	1	Gm38049	predicted gene, 38049 [Source:MGI Symbol;Acc:MGI:5611277]	TEC	-	1372	0	0	0	0	0	0	0	0	1	-7.50981477375313	-7.50981477375313	-7.50981477375313	-7.50981477375313	-7.50981477375313	-7.50981477375313	-7.50981477375313	-7.50981477375313	-6.21623233332973	-7.96609525526386	-7.96609525526386	-7.96609525526386	-7.96609525526386	-7.96609525526386	-7.96609525526386	-7.96609525526386	-7.96609525526386	-6.67251281484045	NA	NA	NA	NA	NA	NA	NA	NA	NA	NA	NA	NA	NA	NA
ENSMUSG00000025498	141262706	141266481	7	Irf7	interferon regulatory factor 7 [Source:MGI Symbol;Acc:MGI:1859212]	protein_coding	-;-;-;-;-;-;-	3020	92	61	187	901	1604	789	49	82	247	1.63345	1.15123	1.27479	5.12573	5.83112	4.6215	0.684302	1.30962	0.979977	0.0389044	-0.443322	-0.31976	3.53118	4.23657	3.02695	-0.910247	-0.284933	-0.614572	4.30071	3.79077	278.947	1.27364e-62	1.86268e-61	1	3.93826	3.79077	241.507	1.8455e-54	3.95729e-53	1	0.362448	3.79077
ENSMUSG00000104523	36105384	36106446	1	Gm37335	predicted gene, 37335 [Source:MGI Symbol;Acc:MGI:5610563]	antisense	-;-	447	112	133	396	166	179	202	182	203	885	1.91679023344004	2.27384121170742	2.35552304761776	2.68638866897834	2.66858347237539	2.65676721463963	2.57378213321736	2.61549452098318	2.81824716505937	3.07844349691881	3.43549447518619	3.51717631109653	3.84804193245711	3.83023673585416	3.8184204781184	3.73543539669613	3.77714778446195	3.97990042853814	0.015589123480659	2.54930597534789	0.0134490653366512	0.907676234370051	0.23373189505176	0	0.482723988856197	2.54930597534789	11.8849018222283	0.000565908084535469	0.000367345861456892	1	-0.467134865375538	2.54930597534789
ENSMUSG00000102202	36132042	36138746	1	Gm33280	predicted gene, 33280 [Source:MGI Symbol;Acc:MGI:5592439]	lincRNA	+;+;+;+	4340	23	20	60	401	416	590	61	50	255	-0.358913121004578	-0.450294617342428	-0.358307237859511	3.95808681650715	3.88449794469026	4.20230115690834	0.999359755744827	0.597961909816616	1.02583709525648	-2.47660816367433	-2.56798966001218	-2.47600228052927	1.8403917738374	1.7668029020205	2.08460611423858	-1.11833528692493	-1.51973313285314	-1.09185794741328	3.14378573290415	2.54317562097022	421.12615509273	1.38779738614928e-93	3.8318248026437e-92	1	4.43475580174616	2.54317562097022	620.150256104975	6.9354876835693e-137	6.92465098406373e-135	1	-1.29097006884201	2.54317562097022
ENSMUSG00000063851	62427540	62435252	4	Rnf183	ring finger protein 183 [Source:MGI Symbol;Acc:MGI:1923322]	protein_coding	-;-;-;-	1524	115	108	228	581	504	683	32	31	143	1.95487	1.97383	1.5602	4.49286	4.16124	4.41341	0.0722064	-0.0884961	0.194397	1.34701	1.36596	0.952333	3.885	3.55338	3.80555	-0.535656	-0.696359	-0.413466	4.29943	2.97808	671.97	3.7257e-148	1.95621e-146	1	2.57976	2.97808	307.561	7.42163e-69	2.39516e-67	1	1.71967	2.97808
ENSMUSG00000098752	36144252	36144313	1	Mir6897	microRNA 6897 [Source:MGI Symbol;Acc:MGI:5531034]	miRNA	-	62	0	0	2	1	1	0	1	2	3	-7.50981477375313	-7.50981477375313	-4.99739083701659	-4.49880231262106	-4.60907790881657	-7.50981477375313	-4.71144695465684	-3.92554021011858	-5.08917598130854	-3.49822679947792	-3.49822679947792	-0.985802862741376	-0.487214338345852	-0.597489934541363	-3.49822679947792	-0.69985898038163	0.0860477641566315	-1.07758800703333	NA	NA	NA	NA	NA	NA	NA	NA	NA	NA	NA	NA	NA	NA
ENSMUSG00000002565	40059769	40134228	12	Scin	scinderin [Source:MGI Symbol;Acc:MGI:1306794]	protein_coding	-;-;-;-;-;-;-;-;-;-;-;-;-;-;-;-	2999	357	298	787	5624	6661	6652	288	482	1416	3.58778	3.43682	3.34562	7.76754	7.88508	7.69691	3.23542	3.8623	3.4959	2.00329	1.85234	1.76114	6.18305	6.3006	6.11243	1.65094	2.27782	1.91142	4.26919	6.34316	1224.95	2.31197e-268	4.62807e-266	1	4.35647	6.34316	1248.09	2.15984e-273	5.75059e-271	1	-0.0872839	6.34316
ENSMUSG00000036944	66526212	66561046	15	Tmem71	transmembrane protein 71 [Source:MGI Symbol;Acc:MGI:2146049]	protein_coding	-;-;-;-;-;-;-;-;-;-	2931	280	220	730	588	686	979	54	43	178	3.23746	2.99927	3.23721	4.51014	4.60591	4.93272	0.824023	0.381222	0.508898	1.68607	1.44788	1.68582	2.95875	3.05452	3.38133	-0.72737	-1.17017	-1.0425	4.17327	3.55351	728.384	2.01224e-160	1.31529e-158	1	1.55392	3.55351	143.933	3.67507e-33	3.66932e-32	1	2.61935	3.55351
ENSMUSG00000102762	36332708	36333420	1	4930403P22Rik	RIKEN cDNA 4930403P22 gene [Source:MGI Symbol;Acc:MGI:1921057]	lincRNA	+	713	1	0	5	4	2	3	1	1	9	-4.67482501471177	-7.50981477375313	-3.83575550963396	-2.63968688045291	-3.70905414059478	-3.33553136560846	-4.71144695465684	-4.81001006281336	-3.69606014611867	-4.18679899649357	-7.02178875553493	-3.34772949141576	-2.15166086223471	-3.22102812237658	-2.84750534739027	-4.22342093643864	-4.32198404459516	-3.20803412790047	NA	NA	NA	NA	NA	NA	NA	NA	NA	NA	NA	NA	NA	NA
ENSMUSG00000028217	11758147	11817895	4	Cdh17	cadherin 17 [Source:MGI Symbol;Acc:MGI:1095414]	protein_coding	+;+;+;+;+;+;+;+;+;+;+;+;+;+;+;+;+;+	4474	92	62	260	542	635	677	43	45	145	1.63345	1.17463	1.74934	4.39264	4.49449	4.40069	0.496544	0.44654	0.214339	-0.528112	-0.986937	-0.412222	2.23108	2.33292	2.23912	-1.66502	-1.71503	-1.94723	4.12897	3.01583	796.395	3.27908e-175	2.69293e-173	1	2.87689	3.01583	467.472	1.13713e-103	7.26627e-102	1	1.25208	3.01583
ENSMUSG00000098680	36348682	36348758	1	Mir6898	microRNA 6898 [Source:MGI Symbol;Acc:MGI:5531198]	miRNA	-	77	1	1	2	2	1	2	4	1	6	-4.67482501471177	-4.58010666916557	-4.99739083701659	-3.59118053317231	-4.60907790881657	-3.88108312396241	-2.8760279111371	-4.81001006281336	-4.23061678134014	-0.975827270744585	-0.88110892519838	-1.2983930930494	0.10781721079488	-0.910080164849389	-0.182085379995227	0.822969832830087	-1.11101231884617	-0.531619037372954	NA	NA	NA	NA	NA	NA	NA	NA	NA	NA	NA	NA	NA	NA
ENSMUSG00000051839	80494045	80510785	8	Gypa	glycophorin A [Source:MGI Symbol;Acc:MGI:95880]	protein_coding	+;+;+;+;+;+;+;+	1827	370	310	949	425	499	604	34	21	148	3.63935	3.49375	3.61553	4.04192	4.14687	4.23612	0.159226	-0.646373	0.243745	2.76988	2.62427	2.74605	3.17244	3.27739	3.36665	-0.71025	-1.51585	-0.625732	4.11905	3.31281	824.49	2.55581e-181	2.21241e-179	1	0.583356	3.31281	27.4702	1.59535e-07	1.91119e-07	1	3.53569	3.31281
ENSMUSG00000039264	48764464	48770851	6	Gimap3	GTPase, IMAP family member 3 [Source:MGI Symbol;Acc:MGI:1932723]	protein_coding	-;-;-;-;-	2577	260	170	524	1013	1256	1272	75	89	285	3.13061	2.62759	2.75921	5.29474	5.47832	5.31038	1.2967	1.42755	1.18589	1.76492	1.2619	1.39352	3.92905	4.11263	3.94469	-0.0689908	0.0618531	-0.1798	4.11888	4.04114	942.645	5.26728e-207	5.81736e-205	1	2.53977	4.04114	442.24	3.52248e-98	2.0097e-96	1	1.5791	4.04114
ENSMUSG00000053007	53287270	53700376	6	Creb5	cAMP responsive element binding protein 5 [Source:MGI Symbol;Acc:MGI:2443973]	protein_coding	+;+;+;+;+;+;+;+;+;+;+;+;+;+;+;+;+;+;+;+	24125	1473	1548	5588	1721	1541	1538	111	83	467	5.63204	5.81325	6.17284	6.05927	5.77332	5.5843	1.86125	1.32706	1.897	1.03958	1.22079	1.58039	1.46681	1.18086	0.991848	-2.7312	-3.26539	-2.69546	4.11446	5.30821	600.546	1.27388e-132	5.82864e-131	1	-0.0504421	5.30821	0.125959	0.72266	0.195454	0	4.16491	5.30821
ENSMUSG00000104316	36473952	36476110	1	Gm37909	predicted gene, 37909 [Source:MGI Symbol;Acc:MGI:5611137]	TEC	+	2159	12	4	23	14	10	14	11	6	34	-1.28823673773234	-2.72959661759761	-1.7254034068698	-0.868005835674269	-1.47241556755117	-1.17733091397359	-1.45405885937536	-2.42308034669435	-1.85600252457957	-2.39859998109275	-3.83995986095803	-2.83576665023022	-1.97836907903469	-2.58277881091159	-2.28769415733401	-2.56442210273578	-3.53344359005476	-2.96636576793999	NA	NA	NA	NA	NA	NA	NA	NA	NA	NA	NA	NA	NA	NA
ENSMUSG00000106081	36506562	36506702	1	AC084391.1		miRNA	+	141	15	10	36	29	25	33	12	17	43	-0.970180377173678	-1.43951944111305	-1.08852368710174	0.175128004141398	-0.163727192185512	0.0493639463730183	-1.33033640554459	-0.948314898853195	-1.52321076817907	1.85605255508962	1.38671349115025	1.73770924516156	3.00136093640469	2.66250574007778	2.87559687863631	1.4958965267187	1.8779180334101	1.30302216408423	NA	NA	NA	NA	NA	NA	NA	NA	NA	NA	NA	NA	NA	NA
ENSMUSG00000041827	114923240	114937915	5	Oasl1	2'-5' oligoadenylate synthetase-like 1 [Source:MGI Symbol;Acc:MGI:2180849]	protein_coding	+;+;+;+;+;+	2608	29	26	71	443	628	398	39	40	108	-0.026596	-0.074281	-0.117024	4.10174	4.4785	3.63456	0.356257	0.277341	-0.208347	-1.40954	-1.45722	-1.49997	2.7188	3.09555	2.25162	-1.02669	-1.1056	-1.59129	4.05137	2.55279	325.408	9.61601e-73	1.81169e-71	1	4.21827	2.55279	335.001	7.82532e-75	3.04901e-73	1	-0.166896	2.55279
ENSMUSG00000102845	36527534	36528237	1	Gm38033	predicted gene, 38033 [Source:MGI Symbol;Acc:MGI:5611261]	antisense	-;-	269	0	3	4	0	3	1	6	4	15	-7.50981477375313	-3.12723836195703	-4.12970063248677	-7.50981477375313	-3.15901827149297	-4.76892602152493	-2.31056728969956	-2.98697067253342	-3.00072693010015	-5.61549285164767	-1.23291643985157	-2.23537871038131	-5.61549285164767	-1.26469634938751	-2.87460409941947	-0.4162453675941	-1.09264875042795	-1.10640500799468	NA	NA	NA	NA	NA	NA	NA	NA	NA	NA	NA	NA	NA	NA
ENSMUSG00000047867	48701582	48708225	6	Gimap6	GTPase, IMAP family member 6 [Source:MGI Symbol;Acc:MGI:1918876]	protein_coding	-;-;-	3496	218	194	501	280	305	364	30	28	72	2.8766	2.81796	2.69451	3.44013	3.43692	3.50579	-0.0204011	-0.234436	-0.788744	1.07089	1.01225	0.888804	1.63443	1.63121	1.70009	-1.82611	-2.04014	-2.59445	3.97279	2.57007	586.142	1.73003e-129	7.48788e-128	1	0.69826	2.57007	30.6186	3.14072e-08	4.16028e-08	1	3.27453	2.57007
ENSMUSG00000109510	NA	NA	NA	NA	NA	NA	-;-;-;-;-;-;-;-	2327	75	66	188	230	214	256	74	88	358	1.33928787801671	1.26461355856082	1.28246553071237	3.1564970609155	2.92603104470464	2.99829092940201	1.27738000031746	1.41127721804041	1.5141804876745	0.120816667273448	0.046142347817556	0.0639943199691047	1.93802585017224	1.70755983396138	1.77981971865875	0.0589087895742004	0.192806007297147	0.29570927693124	1.63503458179884	2.07673572915282	143.808748114508	3.91205875377971e-33	2.19820444260003e-32	1	1.76127170024167	2.07673572915282	154.062022456149	2.24478388994146e-35	2.55234324852775e-34	1	-0.126237118442839	2.07673572915282
ENSMUSG00000042265	48232768	48246924	17	Trem1	triggering receptor expressed on myeloid cells 1 [Source:MGI Symbol;Acc:MGI:1930005]	protein_coding	+;+;+;+	2996	73	69	136	190	241	216	14	27	50	1.30038	1.3286	0.816583	2.88105	3.09734	2.75336	-1.11079	-0.286559	-1.30881	-0.282658	-0.254437	-0.766454	1.29801	1.5143	1.17032	-2.69383	-1.8696	-2.89185	3.91365	1.61988	292.885	1.16935e-65	1.86331e-64	1	1.81297	1.61988	86.4108	1.46188e-20	7.01307e-20	1	2.10069	1.61988
ENSMUSG00000028214	11704457	11714752	4	Gem	GTP binding protein (gene overexpressed in skeletal muscle) [Source:MGI Symbol;Acc:MGI:99844]	protein_coding	+;+;+;+;+	2104	2695	2545	6923	8130	8479	9212	645	662	2576	6.50349	6.53046	6.48189	8.29918	8.23323	8.16663	4.39819	4.31995	4.35889	5.43036	5.45732	5.40875	7.22605	7.16009	7.09349	3.32505	3.24682	3.28576	3.90995	7.10884	2369.13	0	0	1	1.753	7.10884	590.587	1.86701e-130	1.70431e-128	1	2.15695	7.10884
ENSMUSG00000087589	36557701	36565613	1	D430040D24Rik	RIKEN cDNA D430040D24 gene [Source:MGI Symbol;Acc:MGI:2442526]	processed_transcript	+;+;+	2830	24	12	36	97	121	175	33	29	77	-0.297935625734597	-1.18006782618421	-1.08852368710174	1.91213657452727	2.10422758860723	2.44996049705245	0.116372342116044	-0.184131102543667	-0.692770639004445	-1.79873767879175	-2.68086987924137	-2.58932574015889	0.411334521470114	0.603425535550074	0.949158443995288	-1.38442971094111	-1.68493315560082	-2.1935726920616	NA	NA	NA	NA	NA	NA	NA	NA	NA	NA	NA	NA	NA	NA
ENSMUSG00000046337	36562692	36683183	1	Fam178b	family with sequence similarity 178, member B [Source:MGI Symbol;Acc:MGI:3026913]	protein_coding	-;-;-;-;-;-;-;-;-;-;-;-;-;-;-;-;-;-;-	3190	5	2	10	96	114	107	4	3	16	-2.52445609138226	-3.67802624701831	-2.89340435608096	1.89720814142968	2.01836740639111	1.74113675767241	-2.8760279111371	-3.38123935406105	-2.91158286696827	-4.1980125153724	-5.35158267100846	-4.56696078007111	0.223651717439539	0.34481098240097	0.0675803336822616	-4.54958433512724	-5.05479577805119	-4.58513929095842	NA	NA	NA	NA	NA	NA	NA	NA	NA	NA	NA	NA	NA	NA
ENSMUSG00000089906	36601802	36602146	1	Gm6428	predicted pseudogene 6428 [Source:MGI Symbol;Acc:MGI:3649065]	processed_pseudogene	+	345	0	0	0	0	0	0	0	0	0	-7.50981477375313	-7.50981477375313	-7.50981477375313	-7.50981477375313	-7.50981477375313	-7.50981477375313	-7.50981477375313	-7.50981477375313	-7.50981477375313	-5.97448304075658	-5.97448304075658	-5.97448304075658	-5.97448304075658	-5.97448304075658	-5.97448304075658	-5.97448304075658	-5.97448304075658	-5.97448304075658	NA	NA	NA	NA	NA	NA	NA	NA	NA	NA	NA	NA	NA	NA
ENSMUSG00000077939	36663965	36664039	1	Gm24133	predicted gene, 24133 [Source:MGI Symbol;Acc:MGI:5453910]	miRNA	+	75	0	0	0	1	0	1	0	0	0	-7.50981477375313	-7.50981477375313	-7.50981477375313	-4.49880231262106	-7.50981477375313	-4.76892602152493	-7.50981477375313	-7.50981477375313	-7.50981477375313	-3.77284917958693	-3.77284917958693	-3.77284917958693	-0.761836718454858	-3.77284917958693	-1.03196042735872	-3.77284917958693	-3.77284917958693	-3.77284917958693	NA	NA	NA	NA	NA	NA	NA	NA	NA	NA	NA	NA	NA	NA
ENSMUSG00000041225	6024427	6136098	18	Arhgap12	Rho GTPase activating protein 12 [Source:MGI Symbol;Acc:MGI:1922665]	protein_coding	-;-;-;-;-;-;-;-;-;-;-;-;-;-;-;-;-;-;-;-;-;-	8016	33	29	66	42	83	65	5	5	18	0.158839	0.0823978	-0.221727	0.707293	1.56125	1.02357	-2.56577	-2.67765	-2.74829	-2.84404	-2.92048	-3.22461	-2.29559	-1.44164	-1.97932	-5.56865	-5.68053	-5.75117	3.89989	-0.0408535	159.458	1.48601e-36	9.77304e-36	1	1.19381	-0.0408535	24.2793	8.33283e-07	8.89522e-07	1	2.70608	-0.0408535
ENSMUSG00000029561	114896936	114912234	5	Oasl2	2'-5' oligoadenylate synthetase-like 2 [Source:MGI Symbol;Acc:MGI:1344390]	protein_coding	+;+;+;+;+;+;+	6374	23	23	64	476	703	454	47	25	205	-0.358913	-0.250072	-0.265832	4.20537	4.64122	3.82441	0.62439	-0.396818	0.711912	-3.03111	-2.92227	-2.93803	1.53317	1.96902	1.15221	-2.04781	-3.06902	-1.96029	3.85675	2.70955	266.036	8.29581e-60	1.09795e-58	1	4.57713	2.70955	324.788	1.31232e-72	4.65874e-71	1	-0.72038	2.70955
ENSMUSG00000102416	36710203	36723399	1	4933424G06Rik	RIKEN cDNA 4933424G06 gene [Source:MGI Symbol;Acc:MGI:1918416]	processed_transcript	+;+;+;+;+;+;+;+;+;+;+	1744	3	1	11	5	4	6	3	2	9	-3.23137404965506	-4.58010666916557	-2.76125768723612	-2.32765887724009	-2.7617663732041	-2.37604901746591	-3.27182363900714	-3.92554021011858	-3.69606014611867	-4.0337740897699	-5.38250670928041	-3.56365772735096	-3.13005891735493	-3.56416641331894	-3.17844905758075	-4.07422367912198	-4.72794025023342	-4.49846018623351	NA	NA	NA	NA	NA	NA	NA	NA	NA	NA	NA	NA	NA	NA
ENSMUSG00000104237	36739048	36744792	1	Gm33533	predicted gene, 33533 [Source:MGI Symbol;Acc:MGI:5592692]	lincRNA	-;-	1633	0	0	0	0	0	0	0	0	1	-7.50981477375313	-7.50981477375313	-7.50981477375313	-7.50981477375313	-7.50981477375313	-7.50981477375313	-7.50981477375313	-7.50981477375313	-6.21623233332973	-8.21733956465274	-8.21733956465274	-8.21733956465274	-8.21733956465274	-8.21733956465274	-8.21733956465274	-8.21733956465274	-8.21733956465274	-6.92375712422933	NA	NA	NA	NA	NA	NA	NA	NA	NA	NA	NA	NA	NA	NA
ENSMUSG00000026117	36761798	36782818	1	Zap70	zeta-chain (TCR) associated protein kinase [Source:MGI Symbol;Acc:MGI:99613]	protein_coding	+;+;+;+;+;+;+;+;+;+;+;+;+;+	2992	2	0	1	4	3	1	0	0	0	-3.77963622695834	-7.50981477375313	-5.7644097782424	-2.63968688045291	-3.15901827149297	-4.76892602152493	-7.50981477375313	-7.50981477375313	-7.50981477375313	-5.36074640218389	-9.09092494897868	-7.34551995346795	-4.22079705567846	-4.74012844671852	-6.35003619675048	-9.09092494897868	-9.09092494897868	-9.09092494897868	NA	NA	NA	NA	NA	NA	NA	NA	NA	NA	NA	NA	NA	NA
ENSMUSG00000097291	36764863	36765874	1	Gm18828	predicted gene, 18828 [Source:MGI Symbol;Acc:MGI:5011013]	transcribed_processed_pseudogene	-	1012	0	0	0	0	0	0	0	0	0	-7.50981477375313	-7.50981477375313	-7.50981477375313	-7.50981477375313	-7.50981477375313	-7.50981477375313	-7.50981477375313	-7.50981477375313	-7.50981477375313	-7.52702406378536	-7.52702406378536	-7.52702406378536	-7.52702406378536	-7.52702406378536	-7.52702406378536	-7.52702406378536	-7.52702406378536	-7.52702406378536	NA	NA	NA	NA	NA	NA	NA	NA	NA	NA	NA	NA	NA	NA
ENSMUSG00000062082	44811733	44839150	16	Cd200r4	CD200 receptor 4 [Source:MGI Symbol;Acc:MGI:3036289]	protein_coding	+;+;+;+;+;+;+;+	2045	244	201	563	291	372	494	25	39	112	3.03904	2.86906	2.8627	3.4957	3.72328	3.94618	-0.281831	0.240982	-0.156206	2.00694	1.83696	1.8306	2.4636	2.69118	2.91408	-1.31393	-0.791119	-1.18831	3.85293	2.80358	521.582	1.91587e-115	6.89468e-114	1	0.840044	2.80358	37.8855	7.50221e-10	1.23618e-09	1	3.01288	2.80358
ENSMUSG00000103016	36871903	36872045	1	Gm37506	predicted gene, 37506 [Source:MGI Symbol;Acc:MGI:5610734]	TEC	-	143	9	4	23	8	13	24	10	9	87	-1.69684434734423	-2.72959661759761	-1.7254034068698	-1.66456566815386	-1.09898177538449	-0.407201944950818	-1.58939525725536	-1.8523389190536	-0.518085121874805	1.10906860053947	0.0763163302860894	1.0805095410139	1.14134727972984	1.70693117249921	2.39871100293288	1.21651769062834	0.953574028830098	2.28782782600889	NA	NA	NA	NA	NA	NA	NA	NA	NA	NA	NA	NA	NA	NA
ENSMUSG00000102930	36913601	36916539	1	Gm38115	predicted gene, 38115 [Source:MGI Symbol;Acc:MGI:5611343]	sense_intronic	-;-	2413	14	12	41	18	14	10	22	8	41	-1.06860878025467	-1.18006782618421	-0.902951006451814	-0.508649875589941	-0.993278217687899	-1.65561456527671	-0.464943589149909	-2.01869548864814	-1.59081407192498	-2.33943669580834	-2.45089574173788	-2.17377892200548	-1.7794777911436	-2.26410613324156	-2.92644248083038	-1.73577150470357	-3.28952340420181	-2.86164198747864	NA	NA	NA	NA	NA	NA	NA	NA	NA	NA	NA	NA	NA	NA
ENSMUSG00000103159	36922797	36926348	1	F830112A20Rik	RIKEN cDNA F830112A20 gene [Source:MGI Symbol;Acc:MGI:3641781]	TEC	-	3552	17	27	63	27	19	22	23	22	92	-0.79143372574121	-0.0201419610424897	-0.288401202075075	0.0725537466137805	-0.556858444151507	-0.531778848179556	-0.40128836884072	-0.579821776111449	-0.438082872195636	-2.62006530742923	-1.84877354273051	-2.11703278376309	-1.75607783507424	-2.38549002583953	-2.36041042986758	-2.22991995052874	-2.40845335779947	-2.26671445388366	NA	NA	NA	NA	NA	NA	NA	NA	NA	NA	NA	NA	NA	NA
ENSMUSG00000080054	36957930	36958427	1	Rpl12-ps1	ribosomal protein L12, pseudogene 1 [Source:MGI Symbol;Acc:MGI:3646154]	processed_pseudogene	-	498	2	1	10	2	0	4	2	5	9	-3.77963622695834	-4.58010666916557	-2.89340435608096	-3.59118053317231	-7.50981477375313	-2.94061045619015	-3.81905579862192	-2.67764891297857	-3.69606014611867	-2.77385387436433	-3.57432431657156	-1.88762200348696	-2.5853981805783	-6.50403242115913	-1.93482810359615	-2.81327344602791	-1.67186656038457	-2.69027779352467	NA	NA	NA	NA	NA	NA	NA	NA	NA	NA	NA	NA	NA	NA
ENSMUSG00000095944	37005439	37005557	1	n-R5s210	nuclear encoded rRNA 5S 210 [Source:MGI Symbol;Acc:MGI:4422075]	rRNA	+	119	0	0	0	0	0	0	0	0	0	-7.50981477375313	-7.50981477375313	-7.50981477375313	-7.50981477375313	-7.50981477375313	-7.50981477375313	-7.50981477375313	-7.50981477375313	-7.50981477375313	-4.43884825239899	-4.43884825239899	-4.43884825239899	-4.43884825239899	-4.43884825239899	-4.43884825239899	-4.43884825239899	-4.43884825239899	-4.43884825239899	NA	NA	NA	NA	NA	NA	NA	NA	NA	NA	NA	NA	NA	NA
ENSMUSG00000050122	37026596	37187613	1	Vwa3b	von Willebrand factor A domain containing 3B [Source:MGI Symbol;Acc:MGI:1918103]	protein_coding	+;+;+;+;+;+;+;+;+;+;+;+;+;+;+;+;+;+;+;+;+;+;+;+;+;+;+;+;+;+;+;+	5386	0	0	0	0	0	0	1	0	1	-7.50981477375313	-7.50981477375313	-7.50981477375313	-7.50981477375313	-7.50981477375313	-7.50981477375313	-4.71144695465684	-7.50981477375313	-6.21623233332973	-9.93902900359272	-9.93902900359272	-9.93902900359272	-9.93902900359272	-9.93902900359272	-9.93902900359272	-7.14066118449643	-9.93902900359272	-8.64544656316931	NA	NA	NA	NA	NA	NA	NA	NA	NA	NA	NA	NA	NA	NA
ENSMUSG00000103603	37132273	37133264	1	Gm37020	predicted gene, 37020 [Source:MGI Symbol;Acc:MGI:5610248]	antisense	-	992	0	0	0	0	0	0	0	0	0	-7.50981477375313	-7.50981477375313	-7.50981477375313	-7.50981477375313	-7.50981477375313	-7.50981477375313	-7.50981477375313	-7.50981477375313	-7.50981477375313	-7.49822679947792	-7.49822679947792	-7.49822679947792	-7.49822679947792	-7.49822679947792	-7.49822679947792	-7.49822679947792	-7.49822679947792	-7.49822679947792	NA	NA	NA	NA	NA	NA	NA	NA	NA	NA	NA	NA	NA	NA
ENSMUSG00000026114	37214434	37263384	1	Cnga3	cyclic nucleotide gated channel alpha 3 [Source:MGI Symbol;Acc:MGI:1341818]	protein_coding	+;+;+;+;+;+;+;+;+	3957	1	1	7	15	32	25	3	5	15	-4.67482501471177	-4.58010666916557	-3.38298828816709	-0.769433646273833	0.190475633830182	-0.348728206518976	-3.27182363900714	-2.67764891297857	-3.00072693010015	-6.65923208002238	-6.56451373447618	-5.3673953534777	-2.75384071158445	-1.79393143148043	-2.33313527182959	-5.25623070431775	-4.66205597828919	-4.98513399541076	NA	NA	NA	NA	NA	NA	NA	NA	NA	NA	NA	NA	NA	NA
ENSMUSG00000102231	37299352	37299697	1	1700074A21Rik	RIKEN cDNA 1700074A21 gene [Source:MGI Symbol;Acc:MGI:1920732]	TEC	-	346	1	0	0	0	0	1	0	0	0	-4.67482501471177	-7.50981477375313	-7.50981477375313	-7.50981477375313	-7.50981477375313	-4.76892602152493	-7.50981477375313	-7.50981477375313	-7.50981477375313	-3.14366895768641	-5.97865871672777	-5.97865871672777	-5.97865871672777	-5.97865871672777	-3.23776996449957	-5.97865871672777	-5.97865871672777	-5.97865871672777	NA	NA	NA	NA	NA	NA	NA	NA	NA	NA	NA	NA	NA	NA
ENSMUSG00000052305	103826534	103828096	7	Hbb-bs	hemoglobin, beta adult s chain [Source:MGI Symbol;Acc:MGI:5474852]	protein_coding	-;-;-	863	317	263	726	785	851	1046	69	80	296	3.41642	3.25667	3.22929	4.92693	4.9168	5.02821	1.17669	1.27407	1.2404	3.62899	3.46924	3.44186	5.1395	5.12937	5.24078	1.38926	1.48664	1.45297	3.7616	3.8095	1062.44	4.81591e-233	6.70639e-231	1	1.68765	3.8095	286.42	2.99618e-64	8.62413e-63	1	2.07395	3.8095
ENSMUSG00000086064	37329667	37334172	1	4930439A04Rik	RIKEN cDNA 4930439A04 gene [Source:MGI Symbol;Acc:MGI:1925369]	antisense	-;-;-	861	2	1	1	1	1	1	2	2	5	-3.77963622695834	-4.58010666916557	-5.7644097782424	-4.49880231262106	-4.60907790881657	-4.76892602152493	-3.81905579862192	-3.92554021011858	-4.46423190918872	-3.56372136969309	-4.36419181190032	-5.54849492097715	-4.28288745535582	-4.39316305155133	-4.55301116425969	-3.60314094135667	-3.70962535285334	-4.24831705192348	NA	NA	NA	NA	NA	NA	NA	NA	NA	NA	NA	NA	NA	NA
ENSMUSG00000102879	37330971	37331504	1	Gm37135	predicted gene, 37135 [Source:MGI Symbol;Acc:MGI:5610363]	TEC	-	534	1	2	0	0	0	1	0	0	2	-4.67482501471177	-3.67802624701831	-7.50981477375313	-7.50981477375313	-7.50981477375313	-4.76892602152493	-7.50981477375313	-7.50981477375313	-5.54533472470802	-3.76973666173724	-2.77293789404378	-6.6047264207786	-6.6047264207786	-6.6047264207786	-3.8638376685504	-6.6047264207786	-6.6047264207786	-4.64024637173349	NA	NA	NA	NA	NA	NA	NA	NA	NA	NA	NA	NA	NA	NA
ENSMUSG00000027514	173206612	173218923	2	Zbp1	Z-DNA binding protein 1 [Source:MGI Symbol;Acc:MGI:1927449]	protein_coding	-;-;-;-;-;-;-;-	3529	60	39	101	527	696	442	42	57	175	1.01814	0.507901	0.388889	4.35217	4.62679	3.78578	0.46273	0.786353	0.484471	-0.801118	-1.31136	-1.43037	2.53291	2.80753	1.96652	-1.35653	-1.03291	-1.33479	3.75893	2.80647	303.122	6.87966e-68	1.16585e-66	1	3.68544	2.80647	286.229	3.29718e-64	9.4058e-63	1	0.0734856	2.80647
ENSMUSG00000055333	55250609	55336564	11	Fat2	FAT tumor suppressor homolog 2 (Drosophila) [Source:MGI Symbol;Acc:MGI:2685369]	protein_coding	-;-;-;-;-;-;-;-;-;-;-;-;-;-;-;-;-;-;-;-;-;-;-;-	14528	72	36	152	627	608	755	60	54	224	1.28052	0.392887	0.976575	4.60277	4.43182	4.55797	0.975579	0.708606	0.839377	-2.58024	-3.46788	-2.88419	0.742002	0.571052	0.697205	-2.88519	-3.15216	-3.02139	3.72775	3.07383	695.676	2.60591e-153	1.54562e-151	1	3.61586	3.07383	637.967	9.24816e-141	1.01889e-138	1	0.111889	3.07383
ENSMUSG00000039007	33083129	33594552	15	Cpq	carboxypeptidase Q [Source:MGI Symbol;Acc:MGI:1889205]	protein_coding	+;+;+;+;+;+;+;+	1923	127	120	266	167	171	216	15	18	71	2.09787	2.12563	1.7822	2.69505	2.60268	2.75336	-1.01239	-0.866702	-0.808729	1.15451	1.18227	0.838846	1.75169	1.65932	1.81	-1.95575	-1.81006	-1.75209	3.58862	1.76238	365.537	1.75372e-81	3.98363e-80	1	0.727531	1.76238	23.7262	1.11059e-06	1.16415e-06	1	2.86109	1.76238
ENSMUSG00000103948	37485851	37488605	1	4930594C11Rik	RIKEN cDNA 4930594C11 gene [Source:MGI Symbol;Acc:MGI:1924883]	TEC	-	2755	20	17	65	48	31	62	17	11	63	-0.559025030692358	-0.682852512025454	-0.243610803564588	0.899331673425315	0.144895693050194	0.9555836851451	-0.833702441809265	-1.56803855524234	-0.979436724461745	-2.02107734948879	-2.14490483082189	-1.70566312236102	-0.562720645371118	-1.31715662574624	-0.506468633651333	-2.2957547606057	-3.03009087403878	-2.44148904325818	NA	NA	NA	NA	NA	NA	NA	NA	NA	NA	NA	NA	NA	NA
ENSMUSG00000087233	37487193	37488982	1	4930594C11Rik	RIKEN cDNA 4930594C11 gene [Source:MGI Symbol;Acc:MGI:1924883]	processed_pseudogene	-	1790	11	12	52	33	25	41	13	9	48	-1.41201116959695	-1.18006782618421	-0.563197815608528	0.360691067081856	-0.163727192185512	0.361028466915535	-1.21639116921948	-1.8523389190536	-1.36688501240851	-2.25197075708648	-2.02002741367375	-1.40315740309806	-0.479268520407675	-1.00368677967504	-0.478931120573996	-2.05635075670902	-2.69229850654313	-2.20684459989805	NA	NA	NA	NA	NA	NA	NA	NA	NA	NA	NA	NA	NA	NA
ENSMUSG00000026090	37611677	37720085	1	2010300C02Rik	RIKEN cDNA 2010300C02 gene [Source:MGI Symbol;Acc:MGI:1919347]	protein_coding	-;-;-;-;-;-;-;-;-;-;-	5075	0	0	5	3	2	5	0	1	2	-7.50981477375313	-7.50981477375313	-3.83575550963396	-3.03837371696254	-3.70905414059478	-2.63088834729939	-7.50981477375313	-4.81001006281336	-5.54533472470802	-9.85322259605095	-9.85322259605095	-6.17916333193178	-5.38178153926035	-6.05246196289259	-4.9742961695972	-9.85322259605095	-7.15341788511117	-7.88874254700583	NA	NA	NA	NA	NA	NA	NA	NA	NA	NA	NA	NA	NA	NA
ENSMUSG00000089767	37614259	37615372	1	4930556I23Rik	RIKEN cDNA 4930556I23 gene [Source:MGI Symbol;Acc:MGI:1922520]	antisense	+;+	560	0	0	0	0	0	1	0	1	1	-7.50981477375313	-7.50981477375313	-7.50981477375313	-7.50981477375313	-7.50981477375313	-4.76892602152493	-7.50981477375313	-4.81001006281336	-6.21623233332973	-6.67331350603601	-6.67331350603601	-6.67331350603601	-6.67331350603601	-6.67331350603601	-3.93242475380781	-6.67331350603601	-3.97350879509624	-5.3797310656126	NA	NA	NA	NA	NA	NA	NA	NA	NA	NA	NA	NA	NA	NA
ENSMUSG00000104365	37660722	37662647	1	4930470B04Rik	RIKEN cDNA 4930470B04 gene [Source:MGI Symbol;Acc:MGI:1923057]	TEC	+	1926	0	0	0	0	0	0	0	0	0	-7.50981477375313	-7.50981477375313	-7.50981477375313	-7.50981477375313	-7.50981477375313	-7.50981477375313	-7.50981477375313	-7.50981477375313	-7.50981477375313	-8.4554224769345	-8.4554224769345	-8.4554224769345	-8.4554224769345	-8.4554224769345	-8.4554224769345	-8.4554224769345	-8.4554224769345	-8.4554224769345	NA	NA	NA	NA	NA	NA	NA	NA	NA	NA	NA	NA	NA	NA
ENSMUSG00000102650	37694447	37696664	1	Gm19863	predicted gene, 19863 [Source:MGI Symbol;Acc:MGI:5012048]	TEC	-	2218	0	0	0	0	0	0	0	0	0	-7.50981477375313	-7.50981477375313	-7.50981477375313	-7.50981477375313	-7.50981477375313	-7.50981477375313	-7.50981477375313	-7.50981477375313	-7.50981477375313	-8.65907413925276	-8.65907413925276	-8.65907413925276	-8.65907413925276	-8.65907413925276	-8.65907413925276	-8.65907413925276	-8.65907413925276	-8.65907413925276	NA	NA	NA	NA	NA	NA	NA	NA	NA	NA	NA	NA	NA	NA
ENSMUSG00000032281	54604877	54661870	9	Acsbg1	acyl-CoA synthetase bubblegum family member 1 [Source:MGI Symbol;Acc:MGI:2385656]	protein_coding	-;-;-;-;-;-;-;-;-;-;-;-;-;-;-;-;-;-	3604	131	113	275	507	560	747	64	59	213	2.14255	2.03903	1.83013	4.29636	4.3132	4.5426	1.06844	0.835951	0.76696	0.292955	0.189428	-0.0194644	2.44676	2.4636	2.69301	-0.781162	-1.01365	-1.08264	3.56471	3.08452	627.221	2.01009e-138	9.90465e-137	1	2.42949	3.08452	337.955	1.7789e-75	7.28663e-74	1	1.13523	3.08452
ENSMUSG00000097268	37865299	37871388	1	Gm26805	predicted gene, 26805 [Source:MGI Symbol;Acc:MGI:5477299]	antisense	+;+	3089	0	2	2	1	0	1	0	0	7	-7.50981477375313	-3.67802624701831	-4.99739083701659	-4.49880231262106	-7.50981477375313	-4.76892602152493	-7.50981477375313	-7.50981477375313	-4.02961159614069	-9.13695464471868	-5.30516611798386	-6.62453070798214	-6.12594218358662	-9.13695464471868	-6.39606589249048	-9.13695464471868	-9.13695464471868	-5.65675146710624	NA	NA	NA	NA	NA	NA	NA	NA	NA	NA	NA	NA	NA	NA
ENSMUSG00000053897	135825279	135888572	3	Slc39a8	solute carrier family 39 (metal ion transporter), member 8 [Source:MGI Symbol;Acc:MGI:1914797]	protein_coding	+;+;+;+;+;+;+;+;+	7664	648	449	1369	3473	4715	3739	331	518	1459	4.44755	4.02798	4.14397	7.07214	7.38661	6.8658	3.43608	3.96618	3.53904	1.50945	1.08988	1.20588	4.13405	4.44851	3.92771	0.497979	1.02808	0.600939	3.49775	5.82595	527.732	8.79761e-117	3.23879e-115	1	2.93097	5.82595	390.716	5.77958e-87	2.88527e-85	1	0.566782	5.82595
ENSMUSG00000029298	105077630	105139539	5	Gbp9	guanylate-binding protein 9 [Source:MGI Symbol;Acc:MGI:3605620]	protein_coding	-;-;-;-;-;-;-;-;-;-;-;-	5173	54	62	154	535	782	658	52	85	259	0.866573	1.17463	0.995381	4.3739	4.79483	4.35963	0.769747	1.36134	1.04823	-1.50443	-1.19637	-1.37562	2.00289	2.42383	1.98863	-1.60125	-1.00966	-1.32277	3.48287	3.09185	478.182	5.31346e-106	1.71902e-104	1	3.53815	3.09185	471.837	1.27662e-104	8.49749e-103	1	-0.0552776	3.09185
ENSMUSG00000071392	18129022	18210890	10	Ect2l	epithelial cell transforming sequence 2 oncogene-like [Source:MGI Symbol;Acc:MGI:3641723]	protein_coding	-;-;-;-;-;-;-;-;-;-;-;-;-;-;-;-;-;-;-;-;-;-;-	3590	54	58	154	106	99	109	11	8	45	0.866573	1.07865	0.995381	2.03997	1.81513	1.76781	-1.45406	-2.0187	-1.45863	-0.977411	-0.765329	-0.848602	0.195982	-0.0288538	-0.0761732	-3.29804	-3.86268	-3.30262	3.47339	0.851017	281.123	4.2747e-63	6.30933e-62	1	0.916875	0.851017	31.591	1.90307e-08	2.59732e-08	1	2.55651	0.851017
ENSMUSG00000061584	37905923	37916493	1	Lyg2	lysozyme G-like 2 [Source:MGI Symbol;Acc:MGI:2685622]	protein_coding	-;-;-;-;-;-	2564	0	0	0	0	0	0	0	0	0	-7.50981477375313	-7.50981477375313	-7.50981477375313	-7.50981477375313	-7.50981477375313	-7.50981477375313	-7.50981477375313	-7.50981477375313	-7.50981477375313	-8.86821103570979	-8.86821103570979	-8.86821103570979	-8.86821103570979	-8.86821103570979	-8.86821103570979	-8.86821103570979	-8.86821103570979	-8.86821103570979	NA	NA	NA	NA	NA	NA	NA	NA	NA	NA	NA	NA	NA	NA
ENSMUSG00000087374	37933596	37954136	1	Gm15457	predicted gene 15457 [Source:MGI Symbol;Acc:MGI:3705190]	antisense	+;+;+;+;+;+	3990	0	0	0	0	0	0	0	1	0	-7.50981477375313	-7.50981477375313	-7.50981477375313	-7.50981477375313	-7.50981477375313	-7.50981477375313	-7.50981477375313	-4.81001006281336	-7.50981477375313	-9.50620352020075	-9.50620352020075	-9.50620352020075	-9.50620352020075	-9.50620352020075	-9.50620352020075	-9.50620352020075	-6.80639880926098	-9.50620352020075	NA	NA	NA	NA	NA	NA	NA	NA	NA	NA	NA	NA	NA	NA
ENSMUSG00000026085	37946736	37957759	1	Lyg1	lysozyme G-like 1 [Source:MGI Symbol;Acc:MGI:1916791]	protein_coding	-;-;-;-;-;-;-	888	0	0	0	0	0	0	0	0	0	-7.50981477375313	-7.50981477375313	-7.50981477375313	-7.50981477375313	-7.50981477375313	-7.50981477375313	-7.50981477375313	-7.50981477375313	-7.50981477375313	-7.33844635544115	-7.33844635544115	-7.33844635544115	-7.33844635544115	-7.33844635544115	-7.33844635544115	-7.33844635544115	-7.33844635544115	-7.33844635544115	NA	NA	NA	NA	NA	NA	NA	NA	NA	NA	NA	NA	NA	NA
ENSMUSG00000089141	37973967	37974203	1	Gm23409	predicted gene, 23409 [Source:MGI Symbol;Acc:MGI:5453186]	misc_RNA	+	237	0	0	0	0	0	0	0	0	0	-7.50981477375313	-7.50981477375313	-7.50981477375313	-7.50981477375313	-7.50981477375313	-7.50981477375313	-7.50981477375313	-7.50981477375313	-7.50981477375313	-5.4327737379893	-5.4327737379893	-5.4327737379893	-5.4327737379893	-5.4327737379893	-5.4327737379893	-5.4327737379893	-5.4327737379893	-5.4327737379893	NA	NA	NA	NA	NA	NA	NA	NA	NA	NA	NA	NA	NA	NA
ENSMUSG00000020176	11930508	12038683	11	Grb10	growth factor receptor bound protein 10 [Source:MGI Symbol;Acc:MGI:103232]	protein_coding	-;-;-;-;-;-;-;-;-;-;-;-;-;-;-;-;-;-;-;-;-;-	9089	2203	2398	6754	476	581	645	69	55	240	6.2127	6.44463	6.44624	4.20537	4.3663	4.33085	1.17669	0.73499	0.938617	3.02858	3.26051	3.26211	1.02124	1.18218	1.14673	-2.00743	-2.44913	-2.2455	3.38894	5.12409	786.746	4.10867e-173	3.28987e-171	1	-2.04512	5.12409	461.104	2.76505e-102	1.73222e-100	1	5.43407	5.12409
ENSMUSG00000044258	60934155	60936625	13	Ctla2a	cytotoxic T lymphocyte-associated protein 2 alpha [Source:MGI Symbol;Acc:MGI:88554]	protein_coding	-;-;-;-;-	1373	2763	2155	5318	4451	5286	5944	571	516	2398	6.53944	6.29049	6.1014	7.43008	7.55153	7.53456	4.22243	3.9606	4.25562	6.08211	5.83316	5.64407	6.97275	7.09419	7.07723	3.7651	3.50327	3.79829	3.38437	6.54441	863.078	1.04331e-189	9.28214e-188	1	1.21057	6.54441	132.237	1.32782e-30	1.14659e-29	1	2.1738	6.54441
ENSMUSG00000022788	16416917	16600549	16	Fgd4	FYVE, RhoGEF and PH domain containing 4 [Source:MGI Symbol;Acc:MGI:2183747]	protein_coding	-;-;-;-;-;-;-;-;-;-;-;-;-;-;-;-;-;-;-;-;-;-	17517	724	555	1568	119	146	183	17	20	59	4.60751	4.33366	4.33972	2.20665	2.37487	2.51439	-0.833702	-0.716143	-1.07302	0.476824	0.202974	0.209036	-1.92403	-1.75581	-1.6163	-4.96439	-4.84683	-5.2037	3.36034	3.18194	325.999	7.14818e-73	1.36277e-71	1	-2.03048	3.18194	239.667	4.64816e-54	9.90058e-53	1	5.39082	3.18194
ENSMUSG00000103804	38076295	38077305	1	Gm37062	predicted gene, 37062 [Source:MGI Symbol;Acc:MGI:5610290]	sense_intronic	-;-	701	22	15	51	16	24	19	18	23	120	-0.422582091432357	-0.861731441865513	-0.590982878198139	-0.677167818667203	-0.222251465852226	-0.741477142605404	-0.752024270608352	-0.516205942245795	-0.0572587544319676	0.0899315592191066	-0.349217791214049	-0.0784692275466754	-0.164654168015739	0.290262184799238	-0.22896349195394	-0.239510619956888	-0.00369229159433082	0.455254896219496	NA	NA	NA	NA	NA	NA	NA	NA	NA	NA	NA	NA	NA	NA
ENSMUSG00000102716	38132083	38159892	1	Gm5099	predicted gene 5099 [Source:MGI Symbol;Acc:MGI:3644917]	lincRNA	+;+;+;+;+;+	1848	0	0	0	0	0	0	0	0	1	-7.50981477375313	-7.50981477375313	-7.50981477375313	-7.50981477375313	-7.50981477375313	-7.50981477375313	-7.50981477375313	-7.50981477375313	-6.21623233332973	-8.3957795305071	-8.3957795305071	-8.3957795305071	-8.3957795305071	-8.3957795305071	-8.3957795305071	-8.3957795305071	-8.3957795305071	-7.1021970900837	NA	NA	NA	NA	NA	NA	NA	NA	NA	NA	NA	NA	NA	NA
ENSMUSG00000015316	171767127	171801184	1	Slamf1	signaling lymphocytic activation molecule family member 1 [Source:MGI Symbol;Acc:MGI:1351314]	protein_coding	+;+;+;+;+;+;+	6156	331	305	960	1476	1427	1607	171	156	693	3.47873	3.4703	3.63215	5.83773	5.66245	5.64761	2.48393	2.23595	2.46574	0.856742	0.848308	1.01015	3.21574	3.04045	3.02562	-0.138068	-0.386043	-0.156257	3.34331	4.50863	994.084	3.46834e-218	4.1143e-216	1	2.20442	4.50863	493.82	2.10155e-109	1.5615e-107	1	1.13888	4.50863
ENSMUSG00000085391	38235420	38246666	1	Gm16150	predicted gene 16150 [Source:MGI Symbol;Acc:MGI:3801827]	antisense	+;+;+;+;+;+	912	2	0	3	5	10	5	12	10	35	-3.77963622695834	-7.50981477375313	-4.49927321338062	-2.32765887724009	-1.47241556755117	-2.63088834729939	-1.33033640554459	-1.70319693970018	-1.81500130886118	-3.64674195646099	-7.37692050325579	-4.36637894288327	-2.19476460674274	-1.33952129705382	-2.49799407680204	-1.19744213504725	-1.57030266920284	-1.68210703836384	NA	NA	NA	NA	NA	NA	NA	NA	NA	NA	NA	NA	NA	NA
ENSMUSG00000085280	38307902	38311930	1	Gm16151	predicted gene 16151 [Source:MGI Symbol;Acc:MGI:3801826]	antisense	+;+;+	639	0	0	0	6	9	8	0	7	31	-7.50981477375313	-7.50981477375313	-7.50981477375313	-2.07126247767069	-1.62198013894724	-1.97132126289613	-7.50981477375313	-2.20676551402449	-1.98649860770298	-6.86370261003804	-6.86370261003804	-6.86370261003804	-1.4251503139556	-0.975867975232148	-1.32520909918104	-6.86370261003804	-1.56065335030939	-1.34038644398789	NA	NA	NA	NA	NA	NA	NA	NA	NA	NA	NA	NA	NA	NA
ENSMUSG00000087131	38384949	38393974	1	Gm16152	predicted gene 16152 [Source:MGI Symbol;Acc:MGI:3802058]	antisense	+;+;+;+;+;+	1853	3	2	2	7	1	7	8	4	31	-3.23137404965506	-3.67802624701831	-4.99739083701659	-1.85363025863231	-4.60907790881657	-2.15953885431621	-1.90538048681389	-2.98697067253342	-1.98649860770298	-4.12123693102023	-4.56788912838349	-5.88725371838177	-2.74349313999749	-5.49894079018175	-3.04940173568139	-2.79524336817907	-3.8768335538986	-2.87636148906816	NA	NA	NA	NA	NA	NA	NA	NA	NA	NA	NA	NA	NA	NA
ENSMUSG00000102984	38487519	38488047	1	Gm34727	predicted gene, 34727 [Source:MGI Symbol;Acc:MGI:5593886]	processed_pseudogene	+	529	0	3	0	6	1	5	8	4	18	-7.50981477375313	-3.12723836195703	-7.50981477375313	-2.07126247767069	-4.60907790881657	-2.63088834729939	-1.90538048681389	-2.98697067253342	-2.74829108420316	-6.59115440120507	-2.20857798940897	-6.59115440120507	-1.15260210512263	-3.69041753626851	-1.71222797475133	-0.98672011426583	-2.06831029998536	-1.8296307116551	NA	NA	NA	NA	NA	NA	NA	NA	NA	NA	NA	NA	NA	NA
ENSMUSG00000102541	38722620	38723121	1	Gm38135	predicted gene, 38135 [Source:MGI Symbol;Acc:MGI:5611363]	processed_pseudogene	+	502	0	0	0	0	0	0	0	0	0	-7.50981477375313	-7.50981477375313	-7.50981477375313	-7.50981477375313	-7.50981477375313	-7.50981477375313	-7.50981477375313	-7.50981477375313	-7.50981477375313	-6.51557404304182	-6.51557404304182	-6.51557404304182	-6.51557404304182	-6.51557404304182	-6.51557404304182	-6.51557404304182	-6.51557404304182	-6.51557404304182	NA	NA	NA	NA	NA	NA	NA	NA	NA	NA	NA	NA	NA	NA
ENSMUSG00000103531	38767184	38767686	1	2610300A13Rik	RIKEN cDNA 2610300A13 gene [Source:MGI Symbol;Acc:MGI:1917693]	TEC	+	503	0	0	0	0	0	0	3	1	10	-7.50981477375313	-7.50981477375313	-7.50981477375313	-7.50981477375313	-7.50981477375313	-7.50981477375313	-3.27182363900714	-4.81001006281336	-3.55435305854594	-6.51844507889657	-6.51844507889657	-6.51844507889657	-6.51844507889657	-6.51844507889657	-6.51844507889657	-2.28045394415058	-3.8186403679568	-2.56298336368938	NA	NA	NA	NA	NA	NA	NA	NA	NA	NA	NA	NA	NA	NA
ENSMUSG00000048814	38793645	38836711	1	Lonrf2	LON peptidase N-terminal domain and ring finger 2 [Source:MGI Symbol;Acc:MGI:1920209]	protein_coding	-;-;-;-;-;-;-;-;-;-;-;-	7506	0	0	0	0	0	1	0	0	2	-7.50981477375313	-7.50981477375313	-7.50981477375313	-7.50981477375313	-7.50981477375313	-4.76892602152493	-7.50981477375313	-7.50981477375313	-5.54533472470802	-10.417859063978	-10.417859063978	-10.417859063978	-10.417859063978	-10.417859063978	-7.67697031174982	-10.417859063978	-10.417859063978	-8.45337901493291	NA	NA	NA	NA	NA	NA	NA	NA	NA	NA	NA	NA	NA	NA
ENSMUSG00000026080	38863867	38898161	1	Chst10	carbohydrate sulfotransferase 10 [Source:MGI Symbol;Acc:MGI:2138283]	protein_coding	-;-;-;-;-;-;-	11964	0	1	1	0	0	1	1	2	14	-7.50981477375313	-4.58010666916557	-5.7644097782424	-7.50981477375313	-7.50981477375313	-4.76892602152493	-4.71144695465684	-3.92554021011858	-3.09574409073764	-11.0904426842104	-8.16073457962283	-9.34503768869966	-11.0904426842104	-11.0904426842104	-8.34955393198219	-8.29207486511411	-7.50616812057585	-6.6763720011949	NA	NA	NA	NA	NA	NA	NA	NA	NA	NA	NA	NA	NA	NA
ENSMUSG00000103647	38884754	38888072	1	Gm37707	predicted gene, 37707 [Source:MGI Symbol;Acc:MGI:5610935]	antisense	+;+	325	0	0	0	0	0	0	0	0	0	-7.50981477375313	-7.50981477375313	-7.50981477375313	-7.50981477375313	-7.50981477375313	-7.50981477375313	-7.50981477375313	-7.50981477375313	-7.50981477375313	-5.88832639700686	-5.88832639700686	-5.88832639700686	-5.88832639700686	-5.88832639700686	-5.88832639700686	-5.88832639700686	-5.88832639700686	-5.88832639700686	NA	NA	NA	NA	NA	NA	NA	NA	NA	NA	NA	NA	NA	NA
ENSMUSG00000102447	38907945	38908716	1	Gm6621	predicted gene 6621 [Source:MGI Symbol;Acc:MGI:3647848]	processed_pseudogene	+	772	0	1	1	0	0	0	0	1	1	-7.50981477375313	-4.58010666916557	-5.7644097782424	-7.50981477375313	-7.50981477375313	-7.50981477375313	-7.50981477375313	-4.81001006281336	-6.21623233332973	-7.13648752635913	-4.20677942177156	-5.39108253084839	-7.13648752635913	-7.13648752635913	-7.13648752635913	-7.13648752635913	-4.43668281541935	-5.84290508593572	NA	NA	NA	NA	NA	NA	NA	NA	NA	NA	NA	NA	NA	NA
ENSMUSG00000067604	38939149	38950276	1	Nms	neuromedin S [Source:MGI Symbol;Acc:MGI:3583618]	protein_coding	+;+;+;+;+;+;+;+;+;+	1001	0	0	1	0	0	0	0	0	0	-7.50981477375313	-7.50981477375313	-5.7644097782424	-7.50981477375313	-7.50981477375313	-7.50981477375313	-7.50981477375313	-7.50981477375313	-7.50981477375313	-7.51125674792704	-7.51125674792704	-5.7658517524163	-7.51125674792704	-7.51125674792704	-7.51125674792704	-7.51125674792704	-7.51125674792704	-7.51125674792704	NA	NA	NA	NA	NA	NA	NA	NA	NA	NA	NA	NA	NA	NA
ENSMUSG00000037411	137061504	137072268	5	Serpine1	serine (or cysteine) peptidase inhibitor, clade E, member 1 [Source:MGI Symbol;Acc:MGI:97608]	protein_coding	-;-;-;-;-;-;-;-;-	3876	1796	1577	3800	6607	6868	8113	776	884	3146	5.91804	5.84003	5.61656	7.99993	7.92923	7.98335	4.66488	4.73707	4.64721	3.96347	3.88546	3.662	6.04536	5.97466	6.02878	2.71031	2.7825	2.69264	3.32499	6.79542	1328.73	6.44125e-291	1.4736e-288	1	2.20225	6.79542	647.377	8.31e-143	9.48231e-141	1	1.12274	6.79542
ENSMUSG00000103046	38992678	38994316	1	Gm37309	predicted gene, 37309 [Source:MGI Symbol;Acc:MGI:5610537]	TEC	+	1639	35	17	75	16	21	29	29	20	124	0.243323152752282	-0.682852512025454	-0.0384100586842561	-0.677167818667203	-0.413577974772415	-0.135994455301871	-0.0690339109583595	-0.716142637552065	-0.0102187508971101	-0.46949270168509	-1.39566836646283	-0.751225913121628	-1.38998367310457	-1.12639382920979	-0.848810309739243	-0.781849765395731	-1.42895849198944	-0.723034605334482	NA	NA	NA	NA	NA	NA	NA	NA	NA	NA	NA	NA	NA	NA
ENSMUSG00000104188	39048648	39057637	1	Gm37821	predicted gene, 37821 [Source:MGI Symbol;Acc:MGI:5611049]	lincRNA	-;-	1843	0	0	0	0	0	0	0	0	0	-7.50981477375313	-7.50981477375313	-7.50981477375313	-7.50981477375313	-7.50981477375313	-7.50981477375313	-7.50981477375313	-7.50981477375313	-7.50981477375313	-8.39187084472176	-8.39187084472176	-8.39187084472176	-8.39187084472176	-8.39187084472176	-8.39187084472176	-8.39187084472176	-8.39187084472176	-8.39187084472176	NA	NA	NA	NA	NA	NA	NA	NA	NA	NA	NA	NA	NA	NA
ENSMUSG00000103182	39081252	39083338	1	Gm37091	predicted gene, 37091 [Source:MGI Symbol;Acc:MGI:5610319]	TEC	-	2087	0	0	0	0	0	0	0	0	0	-7.50981477375313	-7.50981477375313	-7.50981477375313	-7.50981477375313	-7.50981477375313	-7.50981477375313	-7.50981477375313	-7.50981477375313	-7.50981477375313	-8.57124537425088	-8.57124537425088	-8.57124537425088	-8.57124537425088	-8.57124537425088	-8.57124537425088	-8.57124537425088	-8.57124537425088	-8.57124537425088	NA	NA	NA	NA	NA	NA	NA	NA	NA	NA	NA	NA	NA	NA
ENSMUSG00000098833	39186896	39186992	1	Mir6349	microRNA 6349 [Source:MGI Symbol;Acc:MGI:5530940]	miRNA	-	97	0	0	0	0	0	0	0	0	0	-7.50981477375313	-7.50981477375313	-7.50981477375313	-7.50981477375313	-7.50981477375313	-7.50981477375313	-7.50981477375313	-7.50981477375313	-7.50981477375313	-4.14394333127817	-4.14394333127817	-4.14394333127817	-4.14394333127817	-4.14394333127817	-4.14394333127817	-4.14394333127817	-4.14394333127817	-4.14394333127817	NA	NA	NA	NA	NA	NA	NA	NA	NA	NA	NA	NA	NA	NA
ENSMUSG00000026077	39193731	39363236	1	Npas2	neuronal PAS domain protein 2 [Source:MGI Symbol;Acc:MGI:109232]	protein_coding	+;+;+;+;+;+;+;+;+;+;+;+;+;+;+;+;+;+;+;+;+;+;+	4791	0	0	0	0	0	0	0	0	1	-7.50981477375313	-7.50981477375313	-7.50981477375313	-7.50981477375313	-7.50981477375313	-7.50981477375313	-7.50981477375313	-7.50981477375313	-6.21623233332973	-9.77014158722343	-9.77014158722343	-9.77014158722343	-9.77014158722343	-9.77014158722343	-9.77014158722343	-9.77014158722343	-9.77014158722343	-8.47655914680003	NA	NA	NA	NA	NA	NA	NA	NA	NA	NA	NA	NA	NA	NA
ENSMUSG00000092553	39276283	39276565	1	Gm20428	predicted gene 20428 [Source:MGI Symbol;Acc:MGI:5141893]	processed_pseudogene	-	283	0	0	0	0	0	0	0	0	0	-7.50981477375313	-7.50981477375313	-7.50981477375313	-7.50981477375313	-7.50981477375313	-7.50981477375313	-7.50981477375313	-7.50981477375313	-7.50981477375313	-5.68868873192293	-5.68868873192293	-5.68868873192293	-5.68868873192293	-5.68868873192293	-5.68868873192293	-5.68868873192293	-5.68868873192293	-5.68868873192293	NA	NA	NA	NA	NA	NA	NA	NA	NA	NA	NA	NA	NA	NA
ENSMUSG00000092563	39314899	39315453	1	Gm3617	predicted gene 3617 [Source:MGI Symbol;Acc:MGI:3781793]	processed_pseudogene	+	555	0	0	2	2	2	0	1	4	5	-7.50981477375313	-7.50981477375313	-4.99739083701659	-3.59118053317231	-3.70905414059478	-7.50981477375313	-4.71144695465684	-2.98697067253342	-4.46423190918872	-6.66037445032851	-6.66037445032851	-4.14795051359197	-2.74174020974769	-2.85961381717016	-6.66037445032851	-3.86200663123222	-2.1375303491088	-3.6147915857641	NA	NA	NA	NA	NA	NA	NA	NA	NA	NA	NA	NA	NA	NA
ENSMUSG00000024027	30901867	30936510	17	Glp1r	glucagon-like peptide 1 receptor [Source:MGI Symbol;Acc:MGI:99571]	protein_coding	+;+;+;+;+;+;+;+;+;+;+;+;+	1480	93	93	197	600	541	633	65	71	266	1.64902	1.75842	1.34978	4.53928	4.26342	4.30376	1.09075	1.10231	1.08661	1.08343	1.19282	0.784183	3.97368	3.69782	3.73817	0.525149	0.536708	0.521008	3.3177	3.02321	562.932	1.93603e-124	7.94978e-123	1	2.84121	3.02321	426.521	9.29182e-95	5.11851e-93	1	0.476486	3.02321
ENSMUSG00000058216	4057477	4059446	19	BC021614	cDNA sequence BC021614 [Source:MGI Symbol;Acc:MGI:2385078]	protein_coding	-;-;-;-;-;-;-	709	101	99	272	205	189	284	26	24	105	1.76788	1.84848	1.81433	2.9906	2.74694	3.14794	-0.225617	-0.455277	-0.248728	2.26402	2.34462	2.31048	3.48674	3.24309	3.64408	0.270525	0.0408653	0.247415	3.30231	1.91758	354.722	3.97059e-79	8.65119e-78	1	1.18911	1.91758	63.2863	1.78742e-15	5.44924e-15	1	2.1132	1.91758
ENSMUSG00000102607	39419048	39419932	1	Gm37265	predicted gene, 37265 [Source:MGI Symbol;Acc:MGI:5610493]	TEC	-	885	0	0	0	0	0	0	0	0	0	-7.50981477375313	-7.50981477375313	-7.50981477375313	-7.50981477375313	-7.50981477375313	-7.50981477375313	-7.50981477375313	-7.50981477375313	-7.50981477375313	-7.3335641340614	-7.3335641340614	-7.3335641340614	-7.3335641340614	-7.3335641340614	-7.3335641340614	-7.3335641340614	-7.3335641340614	-7.3335641340614	NA	NA	NA	NA	NA	NA	NA	NA	NA	NA	NA	NA	NA	NA
ENSMUSG00000104827	39519533	39519748	1	ACEA_U3	ACEA small nucleolar RNA U3 [Source:RFAM;Acc:RF01848]	snoRNA	+	216	0	1	3	0	0	1	0	2	0	-7.50981477375313	-4.58010666916557	-4.49927321338062	-7.50981477375313	-7.50981477375313	-4.76892602152493	-7.50981477375313	-3.92554021011858	-7.50981477375313	-5.29891799125451	-2.36920988666695	-2.288376430882	-5.29891799125451	-5.29891799125451	-2.55802923902631	-5.29891799125451	-1.71464342761996	-5.29891799125451	NA	NA	NA	NA	NA	NA	NA	NA	NA	NA	NA	NA	NA	NA
ENSMUSG00000065629	39519533	39519747	1	Gm24826	predicted gene, 24826 [Source:MGI Symbol;Acc:MGI:5454603]	snoRNA	+	215	0	1	3	0	0	1	0	2	0	-7.50981477375313	-4.58010666916557	-4.49927321338062	-7.50981477375313	-7.50981477375313	-4.76892602152493	-7.50981477375313	-3.92554021011858	-7.50981477375313	-5.29222333868051	-2.36251523409294	-2.28168177830799	-5.29222333868051	-5.29222333868051	-2.5513345864523	-5.29222333868051	-1.70794877504595	-5.29222333868051	NA	NA	NA	NA	NA	NA	NA	NA	NA	NA	NA	NA	NA	NA
ENSMUSG00000059498	171051174	171064935	1	Fcgr3	Fc receptor, IgG, low affinity III [Source:MGI Symbol;Acc:MGI:95500]	protein_coding	-;-;-;-;-;-;-	1736	115	123	280	728	831	996	86	126	359	1.95487	2.16121	1.85609	4.81819	4.8825	4.95756	1.49374	1.92823	1.5182	1.1591	1.36544	1.06032	4.02243	4.08673	4.16179	0.697969	1.13246	0.72243	3.28995	3.5563	703.141	6.20354e-155	3.82097e-153	1	2.94001	3.5563	572.543	1.57091e-126	1.3565e-124	1	0.349935	3.5563
ENSMUSG00000085894	39547570	39552002	1	Gm15832	predicted gene 15832 [Source:MGI Symbol;Acc:MGI:3834078]	processed_transcript	-;-;-	1832	273	220	618	194	287	270	199	247	826	3.20095555665405	2.99927105702202	2.99707373025762	2.91108458140403	3.34920604179094	3.07505515858639	2.70249852820543	2.89829572136014	2.71879165525324	2.32753605321919	2.12585155358716	2.12365422682276	2.03766507796918	2.47578653835608	2.20163565515153	1.82907902477057	2.02487621792528	1.84537215181839	0.389153566501911	2.99134594685962	9.13788164935271	0.00250370812585471	0.00132000320239066	1	0.0847741504405376	2.99134594685962	0.435448574285328	0.509327455242138	0.148341040975263	0	0.304379416061373	2.99134594685962
ENSMUSG00000077704	39548745	39548854	1	Snord89	small nucleolar RNA, C/D box 89 [Source:MGI Symbol;Acc:MGI:3819562]	snoRNA	-	110	11	11	42	24	11	27	9	9	30	-1.41201116959695	-1.30396906386805	-0.868538051773116	-0.0964306166512172	-1.33691026851059	-0.238443774979906	-1.73875405449913	-1.8523389190536	-2.03275909189394	1.77241340154048	1.88045550726938	2.31588651936431	3.08799395448621	1.84751430262683	2.94598079615752	1.44567051663829	1.33208565208383	1.15166547924349	NA	NA	NA	NA	NA	NA	NA	NA	NA	NA	NA	NA	NA	NA
ENSMUSG00000050108	85959340	86011895	10	Bpifc	BPI fold containing family C [Source:MGI Symbol;Acc:MGI:3026884]	protein_coding	-;-;-;-;-;-;-;-;-;-;-;-;-;-;-;-;-	2848	37	22	82	64	79	71	3	10	37	0.323132	-0.313775	0.0896291	1.31331	1.49012	1.15062	-3.27182	-1.7032	-1.73634	-1.18682	-1.82372	-1.42032	-0.196641	-0.0198256	-0.359332	-4.78177	-3.21315	-3.24629	3.2881	0.164657	181.066	2.83583e-41	2.20456e-40	1	1.28049	0.164657	39.2315	3.76422e-10	6.43827e-10	1	2.00761	0.164657
ENSMUSG00000064936	39573746	39573875	1	Gm23722	predicted gene, 23722 [Source:MGI Symbol;Acc:MGI:5453499]	snoRNA	-	130	12	8	43	13	9	15	5	7	32	-1.28823673773234	-1.75608997743097	-0.834926869895913	-0.973810126074092	-1.62198013894724	-1.07898921585274	-2.56576928112171	-2.20676551402449	-1.9416755099967	1.6551797339013	1.18732649420266	2.10848960173772	1.96960634555954	1.32143633268639	1.86442725578089	0.377647190511924	0.736650957609145	1.00174096163693	NA	NA	NA	NA	NA	NA	NA	NA	NA	NA	NA	NA	NA	NA
ENSMUSG00000102471	39597417	39598005	1	Gm5100	predicted gene 5100 [Source:MGI Symbol;Acc:MGI:3644919]	processed_pseudogene	-	589	0	0	1	0	0	0	0	0	1	-7.50981477375313	-7.50981477375313	-5.7644097782424	-7.50981477375313	-7.50981477375313	-7.50981477375313	-7.50981477375313	-7.50981477375313	-6.21623233332973	-6.74615431292151	-6.74615431292151	-5.00074931741077	-6.74615431292151	-6.74615431292151	-6.74615431292151	-6.74615431292151	-6.74615431292151	-5.4525718724981	NA	NA	NA	NA	NA	NA	NA	NA	NA	NA	NA	NA	NA	NA
ENSMUSG00000050967	39618406	39651474	1	Creg2	cellular repressor of E1A-stimulated genes 2 [Source:MGI Symbol;Acc:MGI:1928333]	protein_coding	-;-;-;-	6091	0	0	0	0	0	0	0	0	0	-7.50981477375313	-7.50981477375313	-7.50981477375313	-7.50981477375313	-7.50981477375313	-7.50981477375313	-7.50981477375313	-7.50981477375313	-7.50981477375313	-10.1164938781747	-10.1164938781747	-10.1164938781747	-10.1164938781747	-10.1164938781747	-10.1164938781747	-10.1164938781747	-10.1164938781747	-10.1164938781747	NA	NA	NA	NA	NA	NA	NA	NA	NA	NA	NA	NA	NA	NA
ENSMUSG00000097083	39650176	39657390	1	D930019O06Rik	RIKEN cDNA D930019O06 [Source:MGI Symbol;Acc:MGI:3043219]	antisense	+;+	3663	0	0	0	0	0	0	0	0	0	-7.50981477375313	-7.50981477375313	-7.50981477375313	-7.50981477375313	-7.50981477375313	-7.50981477375313	-7.50981477375313	-7.50981477375313	-7.50981477375313	-9.3828404747996	-9.3828404747996	-9.3828404747996	-9.3828404747996	-9.3828404747996	-9.3828404747996	-9.3828404747996	-9.3828404747996	-9.3828404747996	NA	NA	NA	NA	NA	NA	NA	NA	NA	NA	NA	NA	NA	NA
ENSMUSG00000057173	39665301	39720997	1	Rfx8	regulatory factor X 8 [Source:MGI Symbol;Acc:MGI:3588206]	protein_coding	-;-;-;-;-;-;-;-;-;-;-;-;-;-;-;-	2139	0	0	0	0	0	0	0	0	0	-7.50981477375313	-7.50981477375313	-7.50981477375313	-7.50981477375313	-7.50981477375313	-7.50981477375313	-7.50981477375313	-7.50981477375313	-7.50981477375313	-8.60675125625609	-8.60675125625609	-8.60675125625609	-8.60675125625609	-8.60675125625609	-8.60675125625609	-8.60675125625609	-8.60675125625609	-8.60675125625609	NA	NA	NA	NA	NA	NA	NA	NA	NA	NA	NA	NA	NA	NA
ENSMUSG00000091937	39804148	39805332	1	Gm3646	predicted gene 3646 [Source:MGI Symbol;Acc:MGI:3781822]	protein_coding	-;-	352	0	0	0	0	0	0	0	0	0	-7.50981477375313	-7.50981477375313	-7.50981477375313	-7.50981477375313	-7.50981477375313	-7.50981477375313	-7.50981477375313	-7.50981477375313	-7.50981477375313	-6.00346210772834	-6.00346210772834	-6.00346210772834	-6.00346210772834	-6.00346210772834	-6.00346210772834	-6.00346210772834	-6.00346210772834	-6.00346210772834	NA	NA	NA	NA	NA	NA	NA	NA	NA	NA	NA	NA	NA	NA
ENSMUSG00000101634	39839175	39847334	1	1700066B17Rik	RIKEN cDNA 1700066B17 gene [Source:MGI Symbol;Acc:MGI:1920676]	lincRNA	-;-;-;-;-;-;-	1068	0	0	0	0	0	0	0	0	0	-7.50981477375313	-7.50981477375313	-7.50981477375313	-7.50981477375313	-7.50981477375313	-7.50981477375313	-7.50981477375313	-7.50981477375313	-7.50981477375313	-7.6047264207786	-7.6047264207786	-7.6047264207786	-7.6047264207786	-7.6047264207786	-7.6047264207786	-7.6047264207786	-7.6047264207786	-7.6047264207786	NA	NA	NA	NA	NA	NA	NA	NA	NA	NA	NA	NA	NA	NA
ENSMUSG00000026074	39900913	40026310	1	Map4k4	mitogen-activated protein kinase kinase kinase kinase 4 [Source:MGI Symbol;Acc:MGI:1349394]	protein_coding	+;+;+;+;+;+;+;+;+;+;+;+;+;+;+;+;+;+;+;+;+;+;+;+;+;+;+;+;+;+;+;+;+;+	9579	0	0	0	0	1	0	0	0	1	-7.50981477375313	-7.50981477375313	-7.50981477375313	-7.50981477375313	-4.60907790881657	-7.50981477375313	-7.50981477375313	-7.50981477375313	-6.21623233332973	-10.7696898273823	-10.7696898273823	-10.7696898273823	-10.7696898273823	-7.86895296244574	-10.7696898273823	-10.7696898273823	-10.7696898273823	-9.47610738695889	NA	NA	NA	NA	NA	NA	NA	NA	NA	NA	NA	NA	NA	NA
ENSMUSG00000102985	40049039	40050368	1	4930456G14Rik	RIKEN cDNA 4930456G14 gene [Source:MGI Symbol;Acc:MGI:1921928]	TEC	-	1330	0	0	0	0	0	0	0	0	0	-7.50981477375313	-7.50981477375313	-7.50981477375313	-7.50981477375313	-7.50981477375313	-7.50981477375313	-7.50981477375313	-7.50981477375313	-7.50981477375313	-7.9212410194796	-7.9212410194796	-7.9212410194796	-7.9212410194796	-7.9212410194796	-7.9212410194796	-7.9212410194796	-7.9212410194796	-7.9212410194796	NA	NA	NA	NA	NA	NA	NA	NA	NA	NA	NA	NA	NA	NA
ENSMUSG00000026073	40074079	40125231	1	Il1r2	interleukin 1 receptor, type II [Source:MGI Symbol;Acc:MGI:96546]	protein_coding	+;+;+;+;+;+;+;+;+;+;+	1908	0	0	0	0	0	0	0	0	0	-7.50981477375313	-7.50981477375313	-7.50981477375313	-7.50981477375313	-7.50981477375313	-7.50981477375313	-7.50981477375313	-7.50981477375313	-7.50981477375313	-8.44187594509656	-8.44187594509656	-8.44187594509656	-8.44187594509656	-8.44187594509656	-8.44187594509656	-8.44187594509656	-8.44187594509656	-8.44187594509656	NA	NA	NA	NA	NA	NA	NA	NA	NA	NA	NA	NA	NA	NA
ENSMUSG00000097899	40076228	40085851	1	Gm16894	predicted gene, 16894 [Source:MGI Symbol;Acc:MGI:4439818]	antisense	-;-;-;-	842	0	0	0	0	0	0	0	0	0	-7.50981477375313	-7.50981477375313	-7.50981477375313	-7.50981477375313	-7.50981477375313	-7.50981477375313	-7.50981477375313	-7.50981477375313	-7.50981477375313	-7.26170691215744	-7.26170691215744	-7.26170691215744	-7.26170691215744	-7.26170691215744	-7.26170691215744	-7.26170691215744	-7.26170691215744	-7.26170691215744	NA	NA	NA	NA	NA	NA	NA	NA	NA	NA	NA	NA	NA	NA
ENSMUSG00000102975	40088511	40091581	1	Gm37347	predicted gene, 37347 [Source:MGI Symbol;Acc:MGI:5610575]	TEC	+	3071	0	0	0	0	0	0	0	0	0	-7.50981477375313	-7.50981477375313	-7.50981477375313	-7.50981477375313	-7.50981477375313	-7.50981477375313	-7.50981477375313	-7.50981477375313	-7.50981477375313	-9.12852328606692	-9.12852328606692	-9.12852328606692	-9.12852328606692	-9.12852328606692	-9.12852328606692	-9.12852328606692	-9.12852328606692	-9.12852328606692	NA	NA	NA	NA	NA	NA	NA	NA	NA	NA	NA	NA	NA	NA
ENSMUSG00000026072	40225080	40317257	1	Il1r1	interleukin 1 receptor, type I [Source:MGI Symbol;Acc:MGI:96545]	protein_coding	+;+;+;+;+;+;+;+;+;+;+;+;+;+;+	6363	0	3	3	0	1	0	1	1	6	-7.50981477375313	-3.12723836195703	-4.49927321338062	-7.50981477375313	-4.60907790881657	-7.50981477375313	-4.71144695465684	-4.81001006281336	-4.23061678134014	-10.1795218953428	-5.79694548354666	-7.16898033497024	-10.1795218953428	-7.2787850304062	-10.1795218953428	-7.38115407624647	-7.47971718440299	-6.90032390292976	NA	NA	NA	NA	NA	NA	NA	NA	NA	NA	NA	NA	NA	NA
ENSMUSG00000103560	40238020	40244499	1	Gm38070	predicted gene, 38070 [Source:MGI Symbol;Acc:MGI:5611298]	TEC	+	6480	0	0	0	0	0	1	0	0	2	-7.50981477375313	-7.50981477375313	-7.50981477375313	-7.50981477375313	-7.50981477375313	-4.76892602152493	-7.50981477375313	-7.50981477375313	-5.54533472470802	-10.205808586863	-10.205808586863	-10.205808586863	-10.205808586863	-10.205808586863	-7.46491983463483	-10.205808586863	-10.205808586863	-8.24132853781792	NA	NA	NA	NA	NA	NA	NA	NA	NA	NA	NA	NA	NA	NA
ENSMUSG00000070942	40324610	40367562	1	Il1rl2	interleukin 1 receptor-like 2 [Source:MGI Symbol;Acc:MGI:1913107]	protein_coding	+;+;+;+;+;+;+;+;+	6812	0	0	0	0	0	0	0	0	1	-7.50981477375313	-7.50981477375313	-7.50981477375313	-7.50981477375313	-7.50981477375313	-7.50981477375313	-7.50981477375313	-7.50981477375313	-6.21623233332973	-10.2778932087696	-10.2778932087696	-10.2778932087696	-10.2778932087696	-10.2778932087696	-10.2778932087696	-10.2778932087696	-10.2778932087696	-8.98431076834618	NA	NA	NA	NA	NA	NA	NA	NA	NA	NA	NA	NA	NA	NA
ENSMUSG00000103230	40353852	40354536	1	Gm17970	predicted gene, 17970 [Source:MGI Symbol;Acc:MGI:5010155]	processed_pseudogene	+	685	0	0	0	0	0	0	0	0	0	-7.50981477375313	-7.50981477375313	-7.50981477375313	-7.50981477375313	-7.50981477375313	-7.50981477375313	-7.50981477375313	-7.50981477375313	-7.50981477375313	-6.96399066693893	-6.96399066693893	-6.96399066693893	-6.96399066693893	-6.96399066693893	-6.96399066693893	-6.96399066693893	-6.96399066693893	-6.96399066693893	NA	NA	NA	NA	NA	NA	NA	NA	NA	NA	NA	NA	NA	NA
ENSMUSG00000026069	40429570	40465415	1	Il1rl1	interleukin 1 receptor-like 1 [Source:MGI Symbol;Acc:MGI:98427]	protein_coding	+;+;+;+;+;+;+;+;+;+;+;+;+	6894	5	2	9	12	12	27	0	1	4	-2.52445609138226	-3.67802624701831	-3.03888707955875	-1.08799235797256	-1.21304669048231	-0.238443774979906	-7.50981477375313	-4.81001006281336	-4.7431262313014	-5.30979739008744	-6.4633675457235	-5.82422837826393	-3.87333365667774	-3.99838798918749	-3.02378507368509	-10.2951560724583	-7.59535136151854	-7.52846753000658	NA	NA	NA	NA	NA	NA	NA	NA	NA	NA	NA	NA	NA	NA
ENSMUSG00000078921	49057194	49064206	11	Tgtp2	T cell specific GTPase 2 [Source:MGI Symbol;Acc:MGI:3710083]	protein_coding	-;-;-	2938	35	37	90	186	388	229	41	31	102	0.243323	0.432253	0.223269	2.85038	3.78401	2.83761	0.428105	-0.0884961	-0.290271	-1.31151	-1.12258	-1.33157	1.29554	2.22918	1.28278	-1.12673	-1.64333	-1.84511	3.26602	1.7939	146.006	1.29401e-33	7.41417e-33	1	2.96206	1.7939	123.02	1.38078e-28	1.07863e-27	1	0.303954	1.7939
ENSMUSG00000026950	52136647	52338798	2	Neb	nebulin [Source:MGI Symbol;Acc:MGI:97292]	protein_coding	-;-;-;-;-;-;-;-;-;-;-;-;-;-;-;-;-;-;-;-;-;-;-;-;-;-;-;-;-;-;-;-;-;-;-;-;-;-;-;-;-;-;-;-;-;-;-;-;-;-;-;-;-;-;-;-;-;-;-;-;-;-;-;-;-;-;-;-;-;-;-;-;-;-;-;-;-;-;-;-;-;-;-;-;-;-;-;-;-;-;-;-;-;-;-;-;-;-;-;-;-;-;-;-;-;-;-;-;-;-;-;-;-;-;-;-;-;-;-;-;-;-;-;-;-;-;-;-;-;-;-;-;-;-;-;-;-;-;-;-;-;-;-;-;-;-;-;-;-;-;-;-;-;-;-;-;-;-;-;-;-;-;-;-	26369	50	38	111	324	276	367	31	43	155	0.755889	0.470573	0.524548	3.6506	3.29285	3.51763	0.0266456	0.381222	0.310114	-3.96488	-4.2502	-4.19622	-1.07017	-1.42792	-1.20314	-4.69413	-4.33955	-4.41066	3.26481	2.0835	393.753	1.26132e-87	3.25793e-86	1	2.94363	2.0835	320.387	1.19298e-71	4.05485e-70	1	0.321173	2.0835
ENSMUSG00000104441	40572188	40580662	1	Gm35801	predicted gene, 35801 [Source:MGI Symbol;Acc:MGI:5594960]	antisense	-;-;-	479	0	0	0	0	0	0	0	0	0	-7.50981477375313	-7.50981477375313	-7.50981477375313	-7.50981477375313	-7.50981477375313	-7.50981477375313	-7.50981477375313	-7.50981477375313	-7.50981477375313	-6.44791233482723	-6.44791233482723	-6.44791233482723	-6.44791233482723	-6.44791233482723	-6.44791233482723	-6.44791233482723	-6.44791233482723	-6.44791233482723	NA	NA	NA	NA	NA	NA	NA	NA	NA	NA	NA	NA	NA	NA
ENSMUSG00000026065	40580081	40630725	1	Slc9a4	solute carrier family 9 (sodium/hydrogen exchanger), member 4 [Source:MGI Symbol;Acc:MGI:105074]	protein_coding	+;+;+;+;+;+;+;+;+;+;+;+;+;+	4562	0	0	0	0	0	0	0	0	0	-7.50981477375313	-7.50981477375313	-7.50981477375313	-7.50981477375313	-7.50981477375313	-7.50981477375313	-7.50981477375313	-7.50981477375313	-7.50981477375313	-9.69948122040318	-9.69948122040318	-9.69948122040318	-9.69948122040318	-9.69948122040318	-9.69948122040318	-9.69948122040318	-9.69948122040318	-9.69948122040318	NA	NA	NA	NA	NA	NA	NA	NA	NA	NA	NA	NA	NA	NA
ENSMUSG00000102676	40582895	40586841	1	Gm37435	predicted gene, 37435 [Source:MGI Symbol;Acc:MGI:5610663]	TEC	-	3947	0	0	0	0	0	0	0	0	0	-7.50981477375313	-7.50981477375313	-7.50981477375313	-7.50981477375313	-7.50981477375313	-7.50981477375313	-7.50981477375313	-7.50981477375313	-7.50981477375313	-9.49057129298415	-9.49057129298415	-9.49057129298415	-9.49057129298415	-9.49057129298415	-9.49057129298415	-9.49057129298415	-9.49057129298415	-9.49057129298415	NA	NA	NA	NA	NA	NA	NA	NA	NA	NA	NA	NA	NA	NA
ENSMUSG00000026062	40680574	40769273	1	Slc9a2	solute carrier family 9 (sodium/hydrogen exchanger), member 2 [Source:MGI Symbol;Acc:MGI:105075]	protein_coding	+;+;+;+;+;+;+;+;+;+;+;+	6984	0	0	0	0	0	0	0	0	0	-7.50981477375313	-7.50981477375313	-7.50981477375313	-7.50981477375313	-7.50981477375313	-7.50981477375313	-7.50981477375313	-7.50981477375313	-7.50981477375313	-10.3138683327205	-10.3138683327205	-10.3138683327205	-10.3138683327205	-10.3138683327205	-10.3138683327205	-10.3138683327205	-10.3138683327205	-10.3138683327205	NA	NA	NA	NA	NA	NA	NA	NA	NA	NA	NA	NA	NA	NA
ENSMUSG00000103679	40691442	40697636	1	Gm37623	predicted gene, 37623 [Source:MGI Symbol;Acc:MGI:5610851]	antisense	-;-;-	803	0	0	0	0	0	0	0	0	0	-7.50981477375313	-7.50981477375313	-7.50981477375313	-7.50981477375313	-7.50981477375313	-7.50981477375313	-7.50981477375313	-7.50981477375313	-7.50981477375313	-7.19328666660836	-7.19328666660836	-7.19328666660836	-7.19328666660836	-7.19328666660836	-7.19328666660836	-7.19328666660836	-7.19328666660836	-7.19328666660836	NA	NA	NA	NA	NA	NA	NA	NA	NA	NA	NA	NA	NA	NA
ENSMUSG00000103270	40771385	40785343	1	Gm37915	predicted gene, 37915 [Source:MGI Symbol;Acc:MGI:5611143]	antisense	+;+;+	3261	57	70	157	50	60	86	35	54	129	0.94434679513212	1.34931417852475	1.02313981942562	0.958055594896483	1.09412544139595	1.42651261465858	0.200843901414705	0.708605772704076	0.0465031660281954	-0.760967645954258	-0.356000262561624	-0.682174621660763	-0.747258846189896	-0.611188999690433	-0.278801826427794	-1.50447053967167	-0.996708668382302	-1.65881127505818	0.928550270532655	0.878710408085155	18.7811365565614	1.46610046875548e-05	1.11510576074559e-05	1	0.105159014772717	0.878710408085155	0.262408145089744	0.608470533023901	0.170816567350089	0	0.823391255759938	0.878710408085155
ENSMUSG00000035078	63523616	63543953	14	Mtmr9	myotubularin related protein 9 [Source:MGI Symbol;Acc:MGI:2442842]	protein_coding	-;-;-;-;-;-;-;-;-;-	2402	3501	3496	10072	14795	13537	17309	1674	1901	7457	6.88096	6.98847	7.02274	9.16295	8.90816	9.07655	5.77389	5.84155	5.8921	5.61672	5.72424	5.75851	7.89872	7.64392	7.81231	4.50965	4.57731	4.62787	3.25041	7.90238	1251.18	4.59215e-274	9.80534e-272	1	2.11165	7.90238	582.692	9.73772e-129	8.64222e-127	1	1.13876	7.90238
ENSMUSG00000079588	40805601	40856887	1	Tmem182	transmembrane protein 182 [Source:MGI Symbol;Acc:MGI:1923725]	protein_coding	+;+;+;+;+	2716	0	0	0	0	0	0	0	0	0	-7.50981477375313	-7.50981477375313	-7.50981477375313	-7.50981477375313	-7.50981477375313	-7.50981477375313	-7.50981477375313	-7.50981477375313	-7.50981477375313	-8.95129825333578	-8.95129825333578	-8.95129825333578	-8.95129825333578	-8.95129825333578	-8.95129825333578	-8.95129825333578	-8.95129825333578	-8.95129825333578	NA	NA	NA	NA	NA	NA	NA	NA	NA	NA	NA	NA	NA	NA
ENSMUSG00000094136	40863737	40864232	1	Gm5973	predicted gene 5973 [Source:MGI Symbol;Acc:MGI:3646541]	processed_pseudogene	-	496	0	0	0	0	0	0	0	0	0	-7.50981477375313	-7.50981477375313	-7.50981477375313	-7.50981477375313	-7.50981477375313	-7.50981477375313	-7.50981477375313	-7.50981477375313	-7.50981477375313	-6.49822679947792	-6.49822679947792	-6.49822679947792	-6.49822679947792	-6.49822679947792	-6.49822679947792	-6.49822679947792	-6.49822679947792	-6.49822679947792	NA	NA	NA	NA	NA	NA	NA	NA	NA	NA	NA	NA	NA	NA
ENSMUSG00000104072	41167587	41181252	1	4930448I06Rik	RIKEN cDNA 4930448I06 gene [Source:MGI Symbol;Acc:MGI:1922147]	lincRNA	-;-;-	546	0	0	0	0	0	0	0	0	0	-7.50981477375313	-7.50981477375313	-7.50981477375313	-7.50981477375313	-7.50981477375313	-7.50981477375313	-7.50981477375313	-7.50981477375313	-7.50981477375313	-6.6367876300109	-6.6367876300109	-6.6367876300109	-6.6367876300109	-6.6367876300109	-6.6367876300109	-6.6367876300109	-6.6367876300109	-6.6367876300109	NA	NA	NA	NA	NA	NA	NA	NA	NA	NA	NA	NA	NA	NA
ENSMUSG00000100185	41526931	41529543	1	Gm28634	predicted gene 28634 [Source:MGI Symbol;Acc:MGI:5579340]	lincRNA	-	2613	0	0	0	0	0	0	0	0	0	-7.50981477375313	-7.50981477375313	-7.50981477375313	-7.50981477375313	-7.50981477375313	-7.50981477375313	-7.50981477375313	-7.50981477375313	-7.50981477375313	-8.89552189841107	-8.89552189841107	-8.89552189841107	-8.89552189841107	-8.89552189841107	-8.89552189841107	-8.89552189841107	-8.89552189841107	-8.89552189841107	NA	NA	NA	NA	NA	NA	NA	NA	NA	NA	NA	NA	NA	NA
ENSMUSG00000100832	41781808	41939560	1	Gm29260	predicted gene 29260 [Source:MGI Symbol;Acc:MGI:5579966]	lincRNA	+;+;+;+;+;+;+	3198	0	0	0	0	0	0	0	0	0	-7.50981477375313	-7.50981477375313	-7.50981477375313	-7.50981477375313	-7.50981477375313	-7.50981477375313	-7.50981477375313	-7.50981477375313	-7.50981477375313	-9.18698471257138	-9.18698471257138	-9.18698471257138	-9.18698471257138	-9.18698471257138	-9.18698471257138	-9.18698471257138	-9.18698471257138	-9.18698471257138	NA	NA	NA	NA	NA	NA	NA	NA	NA	NA	NA	NA	NA	NA
ENSMUSG00000100178	42103289	42104333	1	Gm5267	predicted gene 5267 [Source:MGI Symbol;Acc:MGI:3643178]	processed_pseudogene	+	1045	0	0	0	0	0	0	0	0	0	-7.50981477375313	-7.50981477375313	-7.50981477375313	-7.50981477375313	-7.50981477375313	-7.50981477375313	-7.50981477375313	-7.50981477375313	-7.50981477375313	-7.57331771605929	-7.57331771605929	-7.57331771605929	-7.57331771605929	-7.57331771605929	-7.57331771605929	-7.57331771605929	-7.57331771605929	-7.57331771605929	NA	NA	NA	NA	NA	NA	NA	NA	NA	NA	NA	NA	NA	NA
ENSMUSG00000101877	42179290	42180388	1	Gm8176	predicted gene 8176 [Source:MGI Symbol;Acc:MGI:3646477]	processed_pseudogene	-	1099	0	0	0	0	0	0	0	0	0	-7.50981477375313	-7.50981477375313	-7.50981477375313	-7.50981477375313	-7.50981477375313	-7.50981477375313	-7.50981477375313	-7.50981477375313	-7.50981477375313	-7.64600616004028	-7.64600616004028	-7.64600616004028	-7.64600616004028	-7.64600616004028	-7.64600616004028	-7.64600616004028	-7.64600616004028	-7.64600616004028	NA	NA	NA	NA	NA	NA	NA	NA	NA	NA	NA	NA	NA	NA
ENSMUSG00000053640	42229726	42231108	1	Gm9915	predicted gene 9915 [Source:MGI Symbol;Acc:MGI:3641924]	lincRNA	+	1383	0	0	0	0	0	0	0	0	0	-7.50981477375313	-7.50981477375313	-7.50981477375313	-7.50981477375313	-7.50981477375313	-7.50981477375313	-7.50981477375313	-7.50981477375313	-7.50981477375313	-7.97761593024154	-7.97761593024154	-7.97761593024154	-7.97761593024154	-7.97761593024154	-7.97761593024154	-7.97761593024154	-7.97761593024154	-7.97761593024154	NA	NA	NA	NA	NA	NA	NA	NA	NA	NA	NA	NA	NA	NA
ENSMUSG00000101919	42238233	42238695	1	Gm29664	predicted gene 29664 [Source:MGI Symbol;Acc:MGI:5580370]	lincRNA	-	463	0	0	0	0	0	0	0	0	0	-7.50981477375313	-7.50981477375313	-7.50981477375313	-7.50981477375313	-7.50981477375313	-7.50981477375313	-7.50981477375313	-7.50981477375313	-7.50981477375313	-6.39889887235128	-6.39889887235128	-6.39889887235128	-6.39889887235128	-6.39889887235128	-6.39889887235128	-6.39889887235128	-6.39889887235128	-6.39889887235128	NA	NA	NA	NA	NA	NA	NA	NA	NA	NA	NA	NA	NA	NA
ENSMUSG00000101299	42261855	42262253	1	Gm28175	predicted gene 28175 [Source:MGI Symbol;Acc:MGI:5578881]	lincRNA	+	399	0	0	0	0	0	0	0	0	0	-7.50981477375313	-7.50981477375313	-7.50981477375313	-7.50981477375313	-7.50981477375313	-7.50981477375313	-7.50981477375313	-7.50981477375313	-7.50981477375313	-6.18427542531339	-6.18427542531339	-6.18427542531339	-6.18427542531339	-6.18427542531339	-6.18427542531339	-6.18427542531339	-6.18427542531339	-6.18427542531339	NA	NA	NA	NA	NA	NA	NA	NA	NA	NA	NA	NA	NA	NA
ENSMUSG00000100180	42324590	42355937	1	Gm28140	predicted gene 28140 [Source:MGI Symbol;Acc:MGI:5578846]	lincRNA	-;-;-	1271	0	0	0	0	0	0	0	0	0	-7.50981477375313	-7.50981477375313	-7.50981477375313	-7.50981477375313	-7.50981477375313	-7.50981477375313	-7.50981477375313	-7.50981477375313	-7.50981477375313	-7.855778804096	-7.855778804096	-7.855778804096	-7.855778804096	-7.855778804096	-7.855778804096	-7.855778804096	-7.855778804096	-7.855778804096	NA	NA	NA	NA	NA	NA	NA	NA	NA	NA	NA	NA	NA	NA
ENSMUSG00000103106	42491813	42495663	1	Gm37047	predicted gene, 37047 [Source:MGI Symbol;Acc:MGI:5610275]	TEC	+;+;+	533	0	0	0	0	0	0	0	0	0	-7.50981477375313	-7.50981477375313	-7.50981477375313	-7.50981477375313	-7.50981477375313	-7.50981477375313	-7.50981477375313	-7.50981477375313	-7.50981477375313	-6.60202221185022	-6.60202221185022	-6.60202221185022	-6.60202221185022	-6.60202221185022	-6.60202221185022	-6.60202221185022	-6.60202221185022	-6.60202221185022	NA	NA	NA	NA	NA	NA	NA	NA	NA	NA	NA	NA	NA	NA
ENSMUSG00000060424	42590782	42694842	1	Pantr1	POU domain, class 3, transcription factor 3 adjacent noncoding transcript 1 [Source:MGI Symbol;Acc:MGI:1913547]	lincRNA	-;-;-;-;-;-;-;-;-;-	4458	0	0	0	0	0	0	0	0	0	-7.50981477375313	-7.50981477375313	-7.50981477375313	-7.50981477375313	-7.50981477375313	-7.50981477375313	-7.50981477375313	-7.50981477375313	-7.50981477375313	-9.6662113903508	-9.6662113903508	-9.6662113903508	-9.6662113903508	-9.6662113903508	-9.6662113903508	-9.6662113903508	-9.6662113903508	-9.6662113903508	NA	NA	NA	NA	NA	NA	NA	NA	NA	NA	NA	NA	NA	NA
ENSMUSG00000104199	42651726	42652401	1	4930420N18Rik	RIKEN cDNA 4930420N18 gene [Source:MGI Symbol;Acc:MGI:1921202]	TEC	+	676	0	0	0	0	0	0	0	0	0	-7.50981477375313	-7.50981477375313	-7.50981477375313	-7.50981477375313	-7.50981477375313	-7.50981477375313	-7.50981477375313	-7.50981477375313	-7.50981477375313	-6.94490992537323	-6.94490992537323	-6.94490992537323	-6.94490992537323	-6.94490992537323	-6.94490992537323	-6.94490992537323	-6.94490992537323	-6.94490992537323	NA	NA	NA	NA	NA	NA	NA	NA	NA	NA	NA	NA	NA	NA
ENSMUSG00000093436	42694925	42744791	1	Gm20646	predicted gene 20646 [Source:MGI Symbol;Acc:MGI:5313093]	sense_overlapping	+;+;+	1712	0	0	0	0	0	0	0	0	0	-7.50981477375313	-7.50981477375313	-7.50981477375313	-7.50981477375313	-7.50981477375313	-7.50981477375313	-7.50981477375313	-7.50981477375313	-7.50981477375313	-8.28549747549219	-8.28549747549219	-8.28549747549219	-8.28549747549219	-8.28549747549219	-8.28549747549219	-8.28549747549219	-8.28549747549219	-8.28549747549219	NA	NA	NA	NA	NA	NA	NA	NA	NA	NA	NA	NA	NA	NA
ENSMUSG00000045515	42695768	42703176	1	Pou3f3	POU domain, class 3, transcription factor 3 [Source:MGI Symbol;Acc:MGI:102564]	protein_coding	+	7409	0	0	0	0	0	0	0	0	0	-7.50981477375313	-7.50981477375313	-7.50981477375313	-7.50981477375313	-7.50981477375313	-7.50981477375313	-7.50981477375313	-7.50981477375313	-7.50981477375313	-10.3990936074587	-10.3990936074587	-10.3990936074587	-10.3990936074587	-10.3990936074587	-10.3990936074587	-10.3990936074587	-10.3990936074587	-10.3990936074587	NA	NA	NA	NA	NA	NA	NA	NA	NA	NA	NA	NA	NA	NA
ENSMUSG00000097063	42707061	42713454	1	Pantr2	POU domain, class 3, transcription factor 3 adjacent noncoding transcript 2 [Source:MGI Symbol;Acc:MGI:1913870]	processed_transcript	-;-;-;-	1257	0	0	0	0	0	0	0	0	0	-7.50981477375313	-7.50981477375313	-7.50981477375313	-7.50981477375313	-7.50981477375313	-7.50981477375313	-7.50981477375313	-7.50981477375313	-7.50981477375313	-7.83979942351155	-7.83979942351155	-7.83979942351155	-7.83979942351155	-7.83979942351155	-7.83979942351155	-7.83979942351155	-7.83979942351155	-7.83979942351155	NA	NA	NA	NA	NA	NA	NA	NA	NA	NA	NA	NA	NA	NA
ENSMUSG00000099784	42750712	42752881	1	Dalir	DNMT1 associated long intergenic non-coding RNA [Source:MGI Symbol;Acc:MGI:5579231]	lincRNA	+	2170	0	0	1	0	0	0	0	0	0	-7.50981477375313	-7.50981477375313	-5.7644097782424	-7.50981477375313	-7.50981477375313	-7.50981477375313	-7.50981477375313	-7.50981477375313	-7.50981477375313	-8.62750981642289	-8.62750981642289	-6.88210482091215	-8.62750981642289	-8.62750981642289	-8.62750981642289	-8.62750981642289	-8.62750981642289	-8.62750981642289	NA	NA	NA	NA	NA	NA	NA	NA	NA	NA	NA	NA	NA	NA
ENSMUSG00000033847	13324655	13360672	7	Pla2g4c	phospholipase A2, group IVC (cytosolic, calcium-independent) [Source:MGI Symbol;Acc:MGI:1196403]	protein_coding	+;+;+;+;+;+;+;+;+;+;+;+;+;+;+;+;+;+;+	3747	184	208	556	73	74	96	13	9	37	2.63218	2.91841	2.84466	1.50274	1.39599	1.5849	-1.21639	-1.85234	-1.73634	0.726441	1.01267	0.938926	-0.402996	-0.509749	-0.320832	-3.12213	-3.75807	-3.64207	3.18992	1.7391	206.067	9.90673e-47	9.41538e-46	1	-1.28275	1.7391	71.1468	3.31616e-17	1.19719e-16	1	4.47267	1.7391
ENSMUSG00000077448	42866685	42866818	1	Gm23126	predicted gene, 23126 [Source:MGI Symbol;Acc:MGI:5452903]	snoRNA	-	134	3	0	4	0	0	1	3	0	4	-3.23137404965506	-7.50981477375313	-4.12970063248677	-7.50981477375313	-7.50981477375313	-4.76892602152493	-3.27182363900714	-7.50981477375313	-4.7431262313014	-0.331678955450742	-4.61011967954882	-1.23000553828245	-4.61011967954882	-4.61011967954882	-1.86923092732062	-0.372128544802822	-4.61011967954882	-1.84343113709708	NA	NA	NA	NA	NA	NA	NA	NA	NA	NA	NA	NA	NA	NA
ENSMUSG00000041907	42952872	43035456	1	Gpr45	G protein-coupled receptor 45 [Source:MGI Symbol;Acc:MGI:2135882]	protein_coding	+;+;+;+	7238	0	0	0	0	0	1	0	0	0	-7.50981477375313	-7.50981477375313	-7.50981477375313	-7.50981477375313	-7.50981477375313	-4.76892602152493	-7.50981477375313	-7.50981477375313	-7.50981477375313	-10.3654058814636	-10.3654058814636	-10.3654058814636	-10.3654058814636	-10.3654058814636	-7.62451712923538	-10.3654058814636	-10.3654058814636	-10.3654058814636	NA	NA	NA	NA	NA	NA	NA	NA	NA	NA	NA	NA	NA	NA
ENSMUSG00000089088	43036845	43036929	1	Gm24001	predicted gene, 24001 [Source:MGI Symbol;Acc:MGI:5453778]	miRNA	+	85	0	0	0	0	0	0	0	0	0	-7.50981477375313	-7.50981477375313	-7.50981477375313	-7.50981477375313	-7.50981477375313	-7.50981477375313	-7.50981477375313	-7.50981477375313	-7.50981477375313	-3.95342142522875	-3.95342142522875	-3.95342142522875	-3.95342142522875	-3.95342142522875	-3.95342142522875	-3.95342142522875	-3.95342142522875	-3.95342142522875	NA	NA	NA	NA	NA	NA	NA	NA	NA	NA	NA	NA	NA	NA
ENSMUSG00000035042	83525778	83530518	11	Ccl5	chemokine (C-C motif) ligand 5 [Source:MGI Symbol;Acc:MGI:98262]	protein_coding	-;-;-	960	64	69	173	156	190	146	17	17	94	1.11101	1.3286	1.16279	2.59683	2.75455	2.18886	-0.833702	-0.948315	-0.407284	1.1699	1.38749	1.22168	2.65572	2.81344	2.24776	-0.774809	-0.889421	-0.34839	3.18021	1.39968	234.957	4.94724e-53	5.6389e-52	1	1.35638	1.39968	55.0657	1.16565e-13	2.98898e-13	1	1.82383	1.39968
ENSMUSG00000100269	43056267	43057134	1	Gm28782	predicted gene 28782 [Source:MGI Symbol;Acc:MGI:5579488]	antisense	+;+	414	2	1	3	2	0	2	1	0	1	-3.77963622695834	-4.58010666916557	-4.49927321338062	-3.59118053317231	-7.50981477375313	-3.88108312396241	-4.71144695465684	-7.50981477375313	-6.21623233332973	-2.50733889979557	-3.3078093420028	-3.22697588621785	-2.31888320600954	-6.23751744659037	-2.60878579679965	-3.43914962749408	-6.23751744659037	-4.94393500616696	NA	NA	NA	NA	NA	NA	NA	NA	NA	NA	NA	NA	NA	NA
ENSMUSG00000041878	43092588	43093835	1	8430432A02Rik	RIKEN cDNA 8430432A02 gene [Source:MGI Symbol;Acc:MGI:1918774]	antisense	+	1248	7	6	16	7	5	7	12	8	50	-2.05210090136221	-2.16224218934116	-2.23755883984474	-1.85363025863231	-2.45061584505312	-2.15953885431621	-1.33033640554459	-2.01869548864814	-1.30880819036269	-2.37171883556237	-2.48186012354132	-2.5571767740449	-2.17324819283247	-2.77023377925328	-2.47915678851637	-1.64995433974475	-2.3383134228483	-1.62842612456286	NA	NA	NA	NA	NA	NA	NA	NA	NA	NA	NA	NA	NA	NA
ENSMUSG00000052713	54888045	54990180	18	Zfp608	zinc finger protein 608 [Source:MGI Symbol;Acc:MGI:2442338]	protein_coding	-;-;-;-;-;-;-;-;-;-	6112	4397	4448	14758	3581	3598	4567	450	570	1990	7.20969	7.33591	7.57387	7.11632	6.99656	7.15439	3.87898	4.10414	3.98664	4.59805	4.72427	4.96223	4.50468	4.38492	4.54274	1.26733	1.4925	1.375	3.13365	6.73487	936.358	1.225e-205	1.30784e-203	1	-0.266934	6.73487	8.41339	0.00372468	0.00203216	1	3.40059	6.73487
ENSMUSG00000008136	43123074	43196984	1	Fhl2	four and a half LIM domains 2 [Source:MGI Symbol;Acc:MGI:1338762]	protein_coding	-;-;-;-;-;-;-	1897	4	12	12	15	13	15	16	11	57	-2.83504285889155	-1.18006782618421	-2.64020609534858	-0.769433646273833	-1.09898177538449	-1.07898921585274	-0.920283804390149	-1.56803855524234	-1.12218466804682	-3.75876253764093	-2.1037875049336	-3.56392577409797	-1.69315332502322	-2.02270145413388	-2.00270889460213	-1.84400348313954	-2.49175823399173	-2.04590434679621	NA	NA	NA	NA	NA	NA	NA	NA	NA	NA	NA	NA	NA	NA
ENSMUSG00000094497	43189156	43189638	1	Gm8210	predicted pseudogene 8210 [Source:MGI Symbol;Acc:MGI:3643593]	processed_pseudogene	+	483	1224	1074	2568	960	908	1057	1114	1243	4050	5.36491728143835	5.2859022193684	5.0512871133589	5.21722238139658	5.01031626636799	5.04329967700775	5.18640823472873	5.22868805551292	5.01154237091906	6.41482218726467	6.33580712519471	6.10119201918521	6.26712728722289	6.06022117219431	6.09320458283407	6.23631314055504	6.27859296133924	6.06144727674538	-0.013430254949463	5.15905638503935	0.0182336774555409	0.892586467028748	0.230822593418643	0	-0.119059369227891	5.15905638503935	1.42546520451934	0.232505947604332	0.0771092669593571	0	0.105629114278428	5.15905638503935
ENSMUSG00000099576	43250156	43302925	1	Gm29040	predicted gene 29040 [Source:MGI Symbol;Acc:MGI:5579746]	lincRNA	-;-;-;-;-;-	1188	0	0	0	0	0	1	1	0	0	-7.50981477375313	-7.50981477375313	-7.50981477375313	-7.50981477375313	-7.50981477375313	-4.76892602152493	-4.71144695465684	-7.50981477375313	-7.50981477375313	-7.75834960989181	-7.75834960989181	-7.75834960989181	-7.75834960989181	-7.75834960989181	-5.01746085766361	-4.95998179079552	-7.75834960989181	-7.75834960989181	NA	NA	NA	NA	NA	NA	NA	NA	NA	NA	NA	NA	NA	NA
ENSMUSG00000099694	43270683	43271135	1	Gm29610	predicted gene 29610 [Source:MGI Symbol;Acc:MGI:5580316]	processed_pseudogene	+	453	0	0	0	0	1	0	0	0	0	-7.50981477375313	-7.50981477375313	-7.50981477375313	-7.50981477375313	-4.60907790881657	-7.50981477375313	-7.50981477375313	-7.50981477375313	-7.50981477375313	-6.36739772913728	-6.36739772913728	-6.36739772913728	-6.36739772913728	-3.46666086420072	-6.36739772913728	-6.36739772913728	-6.36739772913728	-6.36739772913728	NA	NA	NA	NA	NA	NA	NA	NA	NA	NA	NA	NA	NA	NA
ENSMUSG00000101923	43409584	43409963	1	Gm29041	predicted gene 29041 [Source:MGI Symbol;Acc:MGI:5579747]	processed_pseudogene	+	380	1	0	1	1	1	0	0	1	2	-4.67482501471177	-7.50981477375313	-5.7644097782424	-4.49880231262106	-4.60907790881657	-7.50981477375313	-7.50981477375313	-4.81001006281336	-5.54533472470802	-3.27889633838063	-6.11388609742199	-4.36848110191126	-3.10287363628993	-3.21314923248544	-6.11388609742199	-6.11388609742199	-3.41408138648222	-4.14940604837688	NA	NA	NA	NA	NA	NA	NA	NA	NA	NA	NA	NA	NA	NA
ENSMUSG00000009246	143069153	143094642	7	Trpm5	transient receptor potential cation channel, subfamily M, member 5 [Source:MGI Symbol;Acc:MGI:1861718]	protein_coding	-;-;-;-;-;-;-;-;-;-;-;-;-;-;-;-;-;-;-;-;-;-;-;-;-;-;-	6398	392	361	871	315	341	372	39	43	194	3.72265	3.71338	3.49185	3.60998	3.5978	3.53714	0.356257	0.381222	0.632618	1.04503	1.03576	0.814231	0.932354	0.920183	0.85952	-2.32136	-2.2964	-2.045	3.10159	3.06814	497.545	3.25202e-110	1.10806e-108	1	-0.0306738	3.06814	0.0733364	0.78654	0.208374	0	3.13226	3.06814
ENSMUSG00000103422	43488447	43490937	1	Gm37536	predicted gene, 37536 [Source:MGI Symbol;Acc:MGI:5610764]	TEC	+	2491	13	7	17	4	6	0	7	9	39	-1.17424741950923	-1.94492037236462	-2.15229360122775	-2.63968688045291	-2.1948114747459	-7.50981477375313	-2.09379559910268	-1.8523389190536	-1.66174161008294	-2.49097244108798	-3.26164539394337	-3.4690186228065	-3.95641190203166	-3.51153649632465	-8.82653979533188	-3.41052062068143	-3.16906394063235	-2.97846663166168	NA	NA	NA	NA	NA	NA	NA	NA	NA	NA	NA	NA	NA	NA
ENSMUSG00000103945	43560273	43561565	1	Gm38228	predicted gene, 38228 [Source:MGI Symbol;Acc:MGI:5611456]	TEC	+	1293	70	71	223	59	85	87	118	80	373	1.23997564786952	1.36973452290689	1.52826575117959	1.19622076198512	1.59553480457475	1.44315750587433	1.94935148193813	1.27407128095339	1.5732850805593	0.869253372721349	0.999012247758724	1.15754347603142	0.82549848683695	1.22481252942658	1.07243523072616	1.57862920678996	0.903349005805219	1.20256280541113	-0.157232851383639	1.51141943627439	0.709464243096613	0.399621727586203	0.119653295750246	0	0.0476577554461498	1.51141943627439	0.0620177010679885	0.803334841976072	0.211578173284441	0	-0.204890606829789	1.51141943627439
ENSMUSG00000026051	43730602	43742578	1	1500015O10Rik	RIKEN cDNA 1500015O10 gene [Source:MGI Symbol;Acc:MGI:1926146]	protein_coding	+;+;+;+	902	3	0	3	1	3	1	2	0	2	-3.23137404965506	-7.50981477375313	-4.49927321338062	-4.49880231262106	-3.15901827149297	-4.76892602152493	-3.81905579862192	-7.50981477375313	-5.54533472470802	-3.08257338824835	-7.36101411234643	-4.35047255197391	-4.35000165121436	-3.01021761008626	-4.62012536011822	-3.67025513721521	-7.36101411234643	-5.39653406330132	NA	NA	NA	NA	NA	NA	NA	NA	NA	NA	NA	NA	NA	NA
ENSMUSG00000100764	43741961	43743895	1	Gm29155	predicted gene 29155 [Source:MGI Symbol;Acc:MGI:5579861]	antisense	-;-	458	2	1	3	1	1	2	2	5	7	-3.77963622695834	-4.58010666916557	-4.49927321338062	-4.49880231262106	-4.60907790881657	-3.88108312396241	-3.81905579862192	-2.67764891297857	-4.02961159614069	-2.65305573039319	-3.45352617260042	-3.37269271681547	-3.37222181605592	-3.48249741225143	-2.75450262739727	-2.69247530205677	-1.55106841641343	-2.90303109957555	NA	NA	NA	NA	NA	NA	NA	NA	NA	NA	NA	NA	NA	NA
ENSMUSG00000100635	43742915	43743526	1	Gm29157	predicted gene 29157 [Source:MGI Symbol;Acc:MGI:5579863]	lincRNA	+	612	0	2	6	1	1	3	4	1	8	-7.50981477375313	-3.67802624701831	-3.59168257822724	-4.49880231262106	-4.60907790881657	-3.33553136560846	-2.8760279111371	-4.81001006281336	-3.8532176174446	-6.8014183317837	-2.96962980504888	-2.8832861362578	-3.79040587065163	-3.90068146684714	-2.62713492363903	-2.16763146916766	-4.10161362084393	-3.14482117547516	NA	NA	NA	NA	NA	NA	NA	NA	NA	NA	NA	NA	NA	NA
ENSMUSG00000100480	43745784	43746282	1	Gm29156	predicted gene 29156 [Source:MGI Symbol;Acc:MGI:5579862]	lincRNA	-	499	1	2	9	6	6	3	6	9	16	-4.67482501471177	-3.67802624701831	-3.03888707955875	-2.07126247767069	-2.1948114747459	-3.33553136560846	-2.31056728969956	-1.8523389190536	-2.91158286696827	-3.67193673538694	-2.67513796769349	-2.03599880023392	-1.06837419834586	-1.19192319542107	-2.33264308628364	-1.30767901037474	-0.849450639728774	-1.90869458764345	NA	NA	NA	NA	NA	NA	NA	NA	NA	NA	NA	NA	NA	NA
ENSMUSG00000057596	104470014	104507849	7	Trim30d	tripartite motif-containing 30D [Source:MGI Symbol;Acc:MGI:3035181]	protein_coding	-;-;-;-;-;-;-;-	3758	36	35	95	122	238	155	18	22	106	0.283779	0.352418	0.300914	2.24253	3.07928	2.27506	-0.752024	-0.579822	-0.235141	-1.62619	-1.55755	-1.60905	0.332565	1.16931	0.365096	-2.66199	-2.48979	-2.14511	3.06784	1.24531	149.461	2.27375e-34	1.34116e-33	1	2.30216	1.24531	90.5918	1.76593e-21	8.95577e-21	1	0.765677	1.24531
ENSMUSG00000090243	43785910	43787188	1	Gm16103	predicted gene 16103 [Source:MGI Symbol;Acc:MGI:3802086]	processed_pseudogene	+	1279	7	3	14	7	5	4	3	6	22	-2.05210090136221	-3.12723836195703	-2.42488077814348	-1.85363025863231	-2.45061584505312	-2.94061045619015	-3.27182363900714	-2.42308034669435	-2.4684875564749	-2.40711716558176	-3.48225462617658	-2.77989704236303	-2.20864652285186	-2.80563210927267	-3.2956267204097	-3.62683990322669	-2.7780966109139	-2.82350382069445	NA	NA	NA	NA	NA	NA	NA	NA	NA	NA	NA	NA	NA	NA
ENSMUSG00000100701	43888051	43888595	1	Gm19587	predicted gene, 19587 [Source:MGI Symbol;Acc:MGI:5011772]	processed_pseudogene	+	545	10	14	57	15	18	12	22	31	120	-1.54740977193614	-0.960239999637163	-0.43177384263471	-0.769433646273833	-0.634214176622739	-1.39674271268266	-0.464943589149909	-0.0884961234866439	-0.0572587544319676	-0.671737906938343	-0.0845681346393649	0.443898022363088	0.106238218723965	0.241457688375059	-0.521070847684866	0.410728275847889	0.787175741511154	0.818413110565831	NA	NA	NA	NA	NA	NA	NA	NA	NA	NA	NA	NA	NA	NA
ENSMUSG00000101395	43898294	43899109	1	Gm8241	predicted gene 8241 [Source:MGI Symbol;Acc:MGI:3647219]	processed_pseudogene	+	816	0	0	0	0	0	0	0	0	0	-7.50981477375313	-7.50981477375313	-7.50981477375313	-7.50981477375313	-7.50981477375313	-7.50981477375313	-7.50981477375313	-7.50981477375313	-7.50981477375313	-7.21645583106254	-7.21645583106254	-7.21645583106254	-7.21645583106254	-7.21645583106254	-7.21645583106254	-7.21645583106254	-7.21645583106254	-7.21645583106254	NA	NA	NA	NA	NA	NA	NA	NA	NA	NA	NA	NA	NA	NA
ENSMUSG00000088848	43902928	43903052	1	Gm26352	predicted gene, 26352 [Source:MGI Symbol;Acc:MGI:5456129]	snoRNA	+	125	0	0	0	0	0	0	0	0	0	-7.50981477375313	-7.50981477375313	-7.50981477375313	-7.50981477375313	-7.50981477375313	-7.50981477375313	-7.50981477375313	-7.50981477375313	-7.50981477375313	-4.50981477375313	-4.50981477375313	-4.50981477375313	-4.50981477375313	-4.50981477375313	-4.50981477375313	-4.50981477375313	-4.50981477375313	-4.50981477375313	NA	NA	NA	NA	NA	NA	NA	NA	NA	NA	NA	NA	NA	NA
ENSMUSG00000095757	43918777	43918886	1	Gm24180	predicted gene, 24180 [Source:MGI Symbol;Acc:MGI:5453957]	miRNA	-	110	0	0	0	0	0	0	0	0	0	-7.50981477375313	-7.50981477375313	-7.50981477375313	-7.50981477375313	-7.50981477375313	-7.50981477375313	-7.50981477375313	-7.50981477375313	-7.50981477375313	-4.3253902026157	-4.3253902026157	-4.3253902026157	-4.3253902026157	-4.3253902026157	-4.3253902026157	-4.3253902026157	-4.3253902026157	-4.3253902026157	NA	NA	NA	NA	NA	NA	NA	NA	NA	NA	NA	NA	NA	NA
ENSMUSG00000031497	10006843	10035441	8	Tnfsf13b	tumor necrosis factor (ligand) superfamily, member 13b [Source:MGI Symbol;Acc:MGI:1344376]	protein_coding	+;+;+;+;+;+;+	6868	337	368	816	875	862	1018	116	138	491	3.50464	3.74108	3.3978	5.08349	4.93532	4.98907	1.92472	2.05929	1.96919	0.72475	0.961185	0.617905	2.3036	2.15543	2.20918	-0.855165	-0.720599	-0.810697	3.05653	3.95817	694.896	3.85208e-153	2.24321e-151	1	1.48589	3.95817	197.21	8.48407e-45	1.32227e-43	1	1.57064	3.95817
ENSMUSG00000047343	44009408	44020034	1	Mettl21c	methyltransferase like 21C [Source:MGI Symbol;Acc:MGI:3611450]	protein_coding	-;-;-;-	4300	3	9	21	14	8	8	7	5	31	-3.23137404965506	-1.58913894081987	-1.8541571968923	-0.868005835674269	-1.7888627725965	-1.97132126289613	-2.09379559910268	-2.67764891297857	-1.98649860770298	-5.33571070946979	-3.6934756006346	-3.95849385670704	-2.972342495489	-3.89319943241124	-4.07565792271087	-4.19813225891742	-4.78198557279331	-4.09083526751772	NA	NA	NA	NA	NA	NA	NA	NA	NA	NA	NA	NA	NA	NA
ENSMUSG00000090106	44018470	44018649	1	Gm15838	predicted gene 15838 [Source:MGI Symbol;Acc:MGI:3801943]	processed_pseudogene	-	180	0	0	0	0	0	0	0	0	0	-7.50981477375313	-7.50981477375313	-7.50981477375313	-7.50981477375313	-7.50981477375313	-7.50981477375313	-7.50981477375313	-7.50981477375313	-7.50981477375313	-5.03588358542072	-5.03588358542072	-5.03588358542072	-5.03588358542072	-5.03588358542072	-5.03588358542072	-5.03588358542072	-5.03588358542072	-5.03588358542072	NA	NA	NA	NA	NA	NA	NA	NA	NA	NA	NA	NA	NA	NA
ENSMUSG00000091844	44055952	44061936	1	Gm8251	predicted gene 8251 [Source:MGI Symbol;Acc:MGI:3647616]	protein_coding	-	5985	3	1	3	2	4	2	0	1	9	-3.23137404965506	-4.58010666916557	-4.49927321338062	-3.59118053317231	-2.7617663732041	-3.88108312396241	-7.50981477375313	-4.81001006281336	-3.69606014611867	-5.81272529682383	-7.16145791633434	-7.08062446054939	-6.17253178034108	-5.34311762037288	-6.46243437113119	-10.0911660209219	-7.39136130998214	-6.27741139328745	NA	NA	NA	NA	NA	NA	NA	NA	NA	NA	NA	NA	NA	NA
ENSMUSG00000035692	156199424	156200818	4	Isg15	ISG15 ubiquitin-like modifier [Source:MGI Symbol;Acc:MGI:1855694]	protein_coding	-;-	756	35	41	133	201	362	214	34	33	151	0.243323	0.579779	0.784504	2.96219	3.68398	2.73995	0.159226	0.0011915	0.272564	0.646865	0.983321	1.18805	3.36573	4.08753	3.14349	0.562768	0.404733	0.676105	3.05433	1.82425	156.14	7.89147e-36	4.98526e-35	1	2.63249	1.82425	120.013	6.28557e-28	4.70313e-27	1	0.42184	1.82425
ENSMUSG00000101104	44091463	44110790	1	Gm29247	predicted gene 29247 [Source:MGI Symbol;Acc:MGI:5579953]	processed_transcript	-;-;-;-;-;-;-	676	243	231	660	265	277	322	271	307	1014	3.0331171892661	3.06961324244945	3.09186982074986	3.36073830356267	3.2980693225559	3.32900474107777	3.14769982164245	3.21181581264523	3.0144126692125	3.598022037646	3.63451809082936	3.65677466912977	3.92564315194257	3.8629741709358	3.89390958945767	3.71260467002235	3.77672066102513	3.57931751759241	0.251999178325278	3.1746329331835	5.78233619610123	0.0161880112671655	0.00716526914257781	1	0.286269835363789	3.1746329331835	7.21962986020615	0.00721105755573237	0.00366809885218356	1	-0.0342706570385107	3.1746329331835
ENSMUSG00000074874	60895351	60897447	13	Ctla2b	cytotoxic T lymphocyte-associated protein 2 beta [Source:MGI Symbol;Acc:MGI:88555]	protein_coding	-;-;-;-	1147	1037	886	2261	1255	1423	1675	188	197	813	5.12576	5.00833	4.86764	5.60375	5.6584	5.7074	2.62053	2.57225	2.69592	4.9279	4.81046	4.66977	5.40589	5.46053	5.50953	2.42267	2.37438	2.49806	3.05197	4.87481	926.288	1.89325e-203	1.95607e-201	1	0.682543	4.87481	58.968	1.60259e-14	4.48753e-14	1	2.36943	4.87481
ENSMUSG00000054435	48684549	48692060	6	Gimap4	GTPase, IMAP family member 4 [Source:MGI Symbol;Acc:MGI:1349656]	protein_coding	+;+;+	1837	220	164	467	174	198	280	20	35	126	2.88977	2.5758	2.59321	2.75424	2.814	3.12749	-0.601355	0.0856284	0.0127383	2.01241	1.69845	1.71586	1.87688	1.93665	2.25014	-1.47871	-0.791723	-0.864613	3.0399	2.2506	275.491	7.21489e-62	1.03162e-60	1	0.249335	2.2506	2.64524	0.103861	0.0386709	1	2.79057	2.2506
ENSMUSG00000028836	134343181	134354484	4	Slc30a2	solute carrier family 30 (zinc transporter), member 2 [Source:MGI Symbol;Acc:MGI:106637]	protein_coding	+;+;+;+;+;+;+;+;+	3564	19	28	44	248	302	267	40	35	152	-0.632412	0.0320387	-0.802081	3.26514	3.42267	3.05895	0.392628	0.0856284	0.282043	-2.46591	-1.80146	-2.63558	1.43164	1.58917	1.22545	-1.44087	-1.74787	-1.55145	3.02926	1.7736	295.663	2.90151e-66	4.6935e-65	1	3.79938	1.7736	373.486	3.25985e-83	1.55451e-81	1	-0.770115	1.7736
ENSMUSG00000046828	44204070	44218961	1	Mettl21e	methyltransferase like 21E [Source:MGI Symbol;Acc:MGI:2685837]	protein_coding	-;-;-;-	3961	0	0	1	0	0	0	0	0	1	-7.50981477375313	-7.50981477375313	-5.7644097782424	-7.50981477375313	-7.50981477375313	-7.50981477375313	-7.50981477375313	-7.50981477375313	-6.21623233332973	-9.49567947499567	-9.49567947499567	-7.75027447948493	-9.49567947499567	-9.49567947499567	-9.49567947499567	-9.49567947499567	-9.49567947499567	-8.20209703457226	NA	NA	NA	NA	NA	NA	NA	NA	NA	NA	NA	NA	NA	NA
ENSMUSG00000089703	44212162	44213118	1	Gm15833	predicted gene 15833 [Source:MGI Symbol;Acc:MGI:3801794]	processed_pseudogene	+	957	0	0	1	0	0	2	0	1	0	-7.50981477375313	-7.50981477375313	-5.7644097782424	-7.50981477375313	-7.50981477375313	-3.88108312396241	-7.50981477375313	-4.81001006281336	-7.50981477375313	-7.44640560357707	-7.44640560357707	-5.70100060806633	-7.44640560357707	-7.44640560357707	-3.81767395378635	-7.44640560357707	-4.7466008926373	-7.44640560357707	NA	NA	NA	NA	NA	NA	NA	NA	NA	NA	NA	NA	NA	NA
ENSMUSG00000100966	44330048	44331036	1	Gm5700	predicted gene 5700 [Source:MGI Symbol;Acc:MGI:3649023]	processed_pseudogene	-	989	0	0	0	0	0	0	0	0	0	-7.50981477375313	-7.50981477375313	-7.50981477375313	-7.50981477375313	-7.50981477375313	-7.50981477375313	-7.50981477375313	-7.50981477375313	-7.50981477375313	-7.49385719985016	-7.49385719985016	-7.49385719985016	-7.49385719985016	-7.49385719985016	-7.49385719985016	-7.49385719985016	-7.49385719985016	-7.49385719985016	NA	NA	NA	NA	NA	NA	NA	NA	NA	NA	NA	NA	NA	NA
ENSMUSG00000100769	44392809	44394447	1	Gm28893	predicted gene 28893 [Source:MGI Symbol;Acc:MGI:5579599]	processed_transcript	+;+;+	1108	0	0	0	0	0	0	0	0	0	-7.50981477375313	-7.50981477375313	-7.50981477375313	-7.50981477375313	-7.50981477375313	-7.50981477375313	-7.50981477375313	-7.50981477375313	-7.50981477375313	-7.65777265514023	-7.65777265514023	-7.65777265514023	-7.65777265514023	-7.65777265514023	-7.65777265514023	-7.65777265514023	-7.65777265514023	-7.65777265514023	NA	NA	NA	NA	NA	NA	NA	NA	NA	NA	NA	NA	NA	NA
ENSMUSG00000101567	44463923	44464231	1	Txn-ps1	thioredoxin, pseudogene 1 [Source:MGI Symbol;Acc:MGI:98875]	processed_pseudogene	-	309	7	6	20	7	1	3	3	3	23	-2.05210090136221	-2.16224218934116	-1.92311629216624	-1.85363025863231	-4.60907790881657	-3.33553136560846	-3.27182363900714	-3.38123935406105	-2.40626330665382	-0.357779644604498	-0.467920932583451	-0.228795035408528	-0.159309001874596	-2.91475665205886	-1.64121010885075	-1.57750238224942	-1.68691809730334	-0.711942049896112	NA	NA	NA	NA	NA	NA	NA	NA	NA	NA	NA	NA	NA	NA
ENSMUSG00000056870	44551511	44796838	1	Gulp1	GULP, engulfment adaptor PTB domain containing 1 [Source:MGI Symbol;Acc:MGI:1920407]	protein_coding	+;+;+;+;+;+;+;+;+;+;+;+;+;+;+	3758	0	0	0	0	0	0	0	0	0	-7.50981477375313	-7.50981477375313	-7.50981477375313	-7.50981477375313	-7.50981477375313	-7.50981477375313	-7.50981477375313	-7.50981477375313	-7.50981477375313	-9.4197798405111	-9.4197798405111	-9.4197798405111	-9.4197798405111	-9.4197798405111	-9.4197798405111	-9.4197798405111	-9.4197798405111	-9.4197798405111	NA	NA	NA	NA	NA	NA	NA	NA	NA	NA	NA	NA	NA	NA
ENSMUSG00000102319	44560885	44565447	1	Gm37626	predicted gene, 37626 [Source:MGI Symbol;Acc:MGI:5610854]	TEC	+	4563	0	0	0	0	0	0	0	0	0	-7.50981477375313	-7.50981477375313	-7.50981477375313	-7.50981477375313	-7.50981477375313	-7.50981477375313	-7.50981477375313	-7.50981477375313	-7.50981477375313	-9.6997974275367	-9.6997974275367	-9.6997974275367	-9.6997974275367	-9.6997974275367	-9.6997974275367	-9.6997974275367	-9.6997974275367	-9.6997974275367	NA	NA	NA	NA	NA	NA	NA	NA	NA	NA	NA	NA	NA	NA
ENSMUSG00000089877	44644279	44644698	1	Gm16102	predicted gene 16102 [Source:MGI Symbol;Acc:MGI:3802041]	processed_pseudogene	+	420	0	0	0	0	0	0	0	0	0	-7.50981477375313	-7.50981477375313	-7.50981477375313	-7.50981477375313	-7.50981477375313	-7.50981477375313	-7.50981477375313	-7.50981477375313	-7.50981477375313	-6.25827600675717	-6.25827600675717	-6.25827600675717	-6.25827600675717	-6.25827600675717	-6.25827600675717	-6.25827600675717	-6.25827600675717	-6.25827600675717	NA	NA	NA	NA	NA	NA	NA	NA	NA	NA	NA	NA	NA	NA
ENSMUSG00000101701	44739676	44744949	1	4930521E06Rik	RIKEN cDNA 4930521E06 gene [Source:MGI Symbol;Acc:MGI:1922316]	antisense	-;-;-	905	0	0	0	0	0	0	0	0	0	-7.50981477375313	-7.50981477375313	-7.50981477375313	-7.50981477375313	-7.50981477375313	-7.50981477375313	-7.50981477375313	-7.50981477375313	-7.50981477375313	-7.36580447106161	-7.36580447106161	-7.36580447106161	-7.36580447106161	-7.36580447106161	-7.36580447106161	-7.36580447106161	-7.36580447106161	-7.36580447106161	NA	NA	NA	NA	NA	NA	NA	NA	NA	NA	NA	NA	NA	NA
ENSMUSG00000103071	44756942	44758492	1	Gm38110	predicted gene, 38110 [Source:MGI Symbol;Acc:MGI:5611338]	TEC	+	1551	0	0	0	0	0	0	0	0	1	-7.50981477375313	-7.50981477375313	-7.50981477375313	-7.50981477375313	-7.50981477375313	-7.50981477375313	-7.50981477375313	-7.50981477375313	-6.21623233332973	-8.14301346012714	-8.14301346012714	-8.14301346012714	-8.14301346012714	-8.14301346012714	-8.14301346012714	-8.14301346012714	-8.14301346012714	-6.84943101970373	NA	NA	NA	NA	NA	NA	NA	NA	NA	NA	NA	NA	NA	NA
ENSMUSG00000100434	44839171	44839698	1	Gm3489	predicted gene 3489 [Source:MGI Symbol;Acc:MGI:3781666]	processed_pseudogene	+	528	0	0	0	0	0	0	0	0	0	-7.50981477375313	-7.50981477375313	-7.50981477375313	-7.50981477375313	-7.50981477375313	-7.50981477375313	-7.50981477375313	-7.50981477375313	-7.50981477375313	-6.5884246084495	-6.5884246084495	-6.5884246084495	-6.5884246084495	-6.5884246084495	-6.5884246084495	-6.5884246084495	-6.5884246084495	-6.5884246084495	NA	NA	NA	NA	NA	NA	NA	NA	NA	NA	NA	NA	NA	NA
ENSMUSG00000100013	44873486	44874152	1	Gm19480	predicted gene, 19480 [Source:MGI Symbol;Acc:MGI:5011665]	processed_pseudogene	-	667	0	0	0	0	0	0	0	0	0	-7.50981477375313	-7.50981477375313	-7.50981477375313	-7.50981477375313	-7.50981477375313	-7.50981477375313	-7.50981477375313	-7.50981477375313	-7.50981477375313	-6.92557344027563	-6.92557344027563	-6.92557344027563	-6.92557344027563	-6.92557344027563	-6.92557344027563	-6.92557344027563	-6.92557344027563	-6.92557344027563	NA	NA	NA	NA	NA	NA	NA	NA	NA	NA	NA	NA	NA	NA
ENSMUSG00000101251	44924149	44924893	1	Gm3496	predicted gene 3496 [Source:MGI Symbol;Acc:MGI:3781673]	processed_pseudogene	-	745	0	0	0	0	0	0	0	0	0	-7.50981477375313	-7.50981477375313	-7.50981477375313	-7.50981477375313	-7.50981477375313	-7.50981477375313	-7.50981477375313	-7.50981477375313	-7.50981477375313	-7.08512710444057	-7.08512710444057	-7.08512710444057	-7.08512710444057	-7.08512710444057	-7.08512710444057	-7.08512710444057	-7.08512710444057	-7.08512710444057	NA	NA	NA	NA	NA	NA	NA	NA	NA	NA	NA	NA	NA	NA
ENSMUSG00000101937	45178067	45179006	1	Gm5268	predicted gene 5268 [Source:MGI Symbol;Acc:MGI:3646790]	processed_pseudogene	+	940	0	0	0	1	0	1	0	0	2	-7.50981477375313	-7.50981477375313	-7.50981477375313	-4.49880231262106	-7.50981477375313	-4.76892602152493	-7.50981477375313	-7.50981477375313	-5.54533472470802	-7.42054743565604	-7.42054743565604	-7.42054743565604	-4.40953497452398	-7.42054743565604	-4.67965868342784	-7.42054743565604	-7.42054743565604	-5.45606738661093	NA	NA	NA	NA	NA	NA	NA	NA	NA	NA	NA	NA	NA	NA
ENSMUSG00000026043	45311538	45349706	1	Col3a1	collagen, type III, alpha 1 [Source:MGI Symbol;Acc:MGI:88453]	protein_coding	+;+;+;+;+;+;+;+;+;+;+;+;+;+;+;+;+;+;+;+;+;+;+;+;+;+;+;+;+;+;+;+;+;+;+;+;+;+;+;+;+;+;+;+;+;+;+;+;+;+	9816	0	0	0	0	2	1	0	0	0	-7.50981477375313	-7.50981477375313	-7.50981477375313	-7.50981477375313	-3.70905414059478	-4.76892602152493	-7.50981477375313	-7.50981477375313	-7.50981477375313	-10.8049500227539	-10.8049500227539	-10.8049500227539	-10.8049500227539	-7.00418938959559	-8.06406127052575	-10.8049500227539	-10.8049500227539	-10.8049500227539	NA	NA	NA	NA	NA	NA	NA	NA	NA	NA	NA	NA	NA	NA
ENSMUSG00000105211	45311673	45311813	1	AC125167.1		miRNA	+	141	0	0	0	0	0	0	0	0	0	-7.50981477375313	-7.50981477375313	-7.50981477375313	-7.50981477375313	-7.50981477375313	-7.50981477375313	-7.50981477375313	-7.50981477375313	-7.50981477375313	-4.68358184148984	-4.68358184148984	-4.68358184148984	-4.68358184148984	-4.68358184148984	-4.68358184148984	-4.68358184148984	-4.68358184148984	-4.68358184148984	NA	NA	NA	NA	NA	NA	NA	NA	NA	NA	NA	NA	NA	NA
ENSMUSG00000026042	45374321	45503282	1	Col5a2	collagen, type V, alpha 2 [Source:MGI Symbol;Acc:MGI:88458]	protein_coding	-;-;-;-;-;-;-;-;-;-;-;-;-;-;-;-;-;-;-;-;-;-;-;-;-;-;-;-;-;-;-;-;-;-;-;-;-;-;-;-;-;-;-;-;-;-;-;-;-;-;-;-	9591	0	0	0	0	0	0	0	0	0	-7.50981477375313	-7.50981477375313	-7.50981477375313	-7.50981477375313	-7.50981477375313	-7.50981477375313	-7.50981477375313	-7.50981477375313	-7.50981477375313	-10.7714960185927	-10.7714960185927	-10.7714960185927	-10.7714960185927	-10.7714960185927	-10.7714960185927	-10.7714960185927	-10.7714960185927	-10.7714960185927	NA	NA	NA	NA	NA	NA	NA	NA	NA	NA	NA	NA	NA	NA
ENSMUSG00000104476	45485836	45493052	1	Gm38211	predicted gene, 38211 [Source:MGI Symbol;Acc:MGI:5611439]	TEC	-	7217	0	0	0	1	0	0	0	0	0	-7.50981477375313	-7.50981477375313	-7.50981477375313	-4.49880231262106	-7.50981477375313	-7.50981477375313	-7.50981477375313	-7.50981477375313	-7.50981477375313	-10.3612140285168	-10.3612140285168	-10.3612140285168	-7.35020156738469	-10.3612140285168	-10.3612140285168	-10.3612140285168	-10.3612140285168	-10.3612140285168	NA	NA	NA	NA	NA	NA	NA	NA	NA	NA	NA	NA	NA	NA
ENSMUSG00000100218	45513532	45514055	1	Gm8296	predicted gene 8296 [Source:MGI Symbol;Acc:MGI:3648466]	processed_pseudogene	-	524	0	0	0	0	0	0	0	0	0	-7.50981477375313	-7.50981477375313	-7.50981477375313	-7.50981477375313	-7.50981477375313	-7.50981477375313	-7.50981477375313	-7.50981477375313	-7.50981477375313	-6.5774534906285	-6.5774534906285	-6.5774534906285	-6.5774534906285	-6.5774534906285	-6.5774534906285	-6.5774534906285	-6.5774534906285	-6.5774534906285	NA	NA	NA	NA	NA	NA	NA	NA	NA	NA	NA	NA	NA	NA
ENSMUSG00000100361	45519774	45520754	1	Gm7063	predicted gene 7063 [Source:MGI Symbol;Acc:MGI:3644583]	processed_pseudogene	-	981	0	0	0	0	1	0	0	1	1	-7.50981477375313	-7.50981477375313	-7.50981477375313	-7.50981477375313	-4.60907790881657	-7.50981477375313	-7.50981477375313	-4.81001006281336	-6.21623233332973	-7.48213981531028	-7.48213981531028	-7.48213981531028	-7.48213981531028	-4.58140295037373	-7.48213981531028	-7.48213981531028	-4.78233510437051	-6.18855737488688	NA	NA	NA	NA	NA	NA	NA	NA	NA	NA	NA	NA	NA	NA
ENSMUSG00000100894	45602026	45602753	1	Gm8304	predicted gene 8304 [Source:MGI Symbol;Acc:MGI:3646945]	processed_pseudogene	+;+	584	0	3	2	0	1	1	1	0	1	-7.50981477375313	-3.12723836195703	-4.99739083701659	-7.50981477375313	-4.60907790881657	-4.76892602152493	-4.71144695465684	-7.50981477375313	-6.21623233332973	-6.73385504797106	-2.35127863617496	-4.22143111123452	-6.73385504797106	-3.83311818303451	-3.99296629574286	-3.93548722887477	-6.73385504797106	-5.44027260754766	NA	NA	NA	NA	NA	NA	NA	NA	NA	NA	NA	NA	NA	NA
ENSMUSG00000095121	45685456	45685562	1	Gm23216	predicted gene, 23216 [Source:MGI Symbol;Acc:MGI:5452993]	snRNA	-	107	0	0	0	0	0	0	0	0	0	-7.50981477375313	-7.50981477375313	-7.50981477375313	-7.50981477375313	-7.50981477375313	-7.50981477375313	-7.50981477375313	-7.50981477375313	-7.50981477375313	-4.28549747549219	-4.28549747549219	-4.28549747549219	-4.28549747549219	-4.28549747549219	-4.28549747549219	-4.28549747549219	-4.28549747549219	-4.28549747549219	NA	NA	NA	NA	NA	NA	NA	NA	NA	NA	NA	NA	NA	NA
ENSMUSG00000065255	45746895	45747025	1	Gm23974	predicted gene, 23974 [Source:MGI Symbol;Acc:MGI:5453751]	snoRNA	+	131	0	0	1	0	0	1	0	0	0	-7.50981477375313	-7.50981477375313	-5.7644097782424	-7.50981477375313	-7.50981477375313	-4.76892602152493	-7.50981477375313	-7.50981477375313	-7.50981477375313	-4.5774534906285	-4.5774534906285	-2.83204849511776	-4.5774534906285	-4.5774534906285	-1.83656473840029	-4.5774534906285	-4.5774534906285	-4.5774534906285	NA	NA	NA	NA	NA	NA	NA	NA	NA	NA	NA	NA	NA	NA
ENSMUSG00000100843	45768337	45769486	1	Gm8307	predicted gene 8307 [Source:MGI Symbol;Acc:MGI:3646941]	processed_pseudogene	+	1150	0	0	0	0	0	0	0	0	1	-7.50981477375313	-7.50981477375313	-7.50981477375313	-7.50981477375313	-7.50981477375313	-7.50981477375313	-7.50981477375313	-7.50981477375313	-6.21623233332973	-7.71144863492278	-7.71144863492278	-7.71144863492278	-7.71144863492278	-7.71144863492278	-7.71144863492278	-7.71144863492278	-7.71144863492278	-6.41786619449938	NA	NA	NA	NA	NA	NA	NA	NA	NA	NA	NA	NA	NA	NA
ENSMUSG00000087764	45772962	45773164	1	Gm23984	predicted gene, 23984 [Source:MGI Symbol;Acc:MGI:5453761]	ribozyme	+	203	0	0	0	0	0	0	0	0	0	-7.50981477375313	-7.50981477375313	-7.50981477375313	-7.50981477375313	-7.50981477375313	-7.50981477375313	-7.50981477375313	-7.50981477375313	-7.50981477375313	-5.20936640627622	-5.20936640627622	-5.20936640627622	-5.20936640627622	-5.20936640627622	-5.20936640627622	-5.20936640627622	-5.20936640627622	-5.20936640627622	NA	NA	NA	NA	NA	NA	NA	NA	NA	NA	NA	NA	NA	NA
ENSMUSG00000026121	36548639	36558349	1	Sema4c	sema domain, immunoglobulin domain (Ig), transmembrane domain (TM) and short cytoplasmic domain, (semaphorin) 4C [Source:MGI Symbol;Acc:MGI:109252]	protein_coding	-;-;-;-;-;-;-;-;-;-;-;-;-;-;-;-	4593	218	193	630	2009	2019	2525	286	311	1233	2.8766	2.81051	3.0248	6.28248	6.16306	6.29947	3.22538	3.23048	3.29635	0.677163	0.61107	0.825363	4.08305	3.96362	4.10003	1.02594	1.03104	1.09692	3.02795	4.93947	1120.13	1.39474e-245	2.48176e-243	1	3.35135	4.93947	1273.35	6.98423e-279	2.0286e-276	1	-0.323406	4.93947
ENSMUSG00000099850	45833800	45836788	1	Gm28906	predicted gene 28906 [Source:MGI Symbol;Acc:MGI:5579612]	processed_pseudogene	-;-	1779	0	0	1	0	0	0	0	0	0	-7.50981477375313	-7.50981477375313	-5.7644097782424	-7.50981477375313	-7.50981477375313	-7.50981477375313	-7.50981477375313	-7.50981477375313	-7.50981477375313	-8.3408812843582	-8.3408812843582	-6.59547628884747	-8.3408812843582	-8.3408812843582	-8.3408812843582	-8.3408812843582	-8.3408812843582	-8.3408812843582	NA	NA	NA	NA	NA	NA	NA	NA	NA	NA	NA	NA	NA	NA
ENSMUSG00000084817	45857332	45857754	1	Gm5526	predicted pseudogene 5526 [Source:MGI Symbol;Acc:MGI:3643066]	processed_pseudogene	-	423	81	71	269	104	99	149	47	47	256	1.45008743476125	1.36973452290689	1.79835884158193	2.01252188069563	1.8151300298201	2.21817067971961	0.624390260824867	0.509028354336672	1.03146847218017	2.69135786630339	2.61100495444903	3.03962927312407	3.25379231223777	3.05640046136223	3.45944111126175	1.865660692367	1.75029878587881	2.2727389037223	1.27013763060286	1.52176535223299	43.4785881455275	4.2862378628116e-11	6.31762887937914e-11	1	0.474127112151336	1.52176535223299	6.45469798787062	0.0110659351867448	0.00537320105192246	1	0.796010518451528	1.52176535223299
ENSMUSG00000098549	45889525	45890273	1	Gm5269	predicted gene 5269 [Source:MGI Symbol;Acc:MGI:3646793]	protein_coding	-	749	0	1	0	0	0	0	0	0	0	-7.50981477375313	-4.58010666916557	-7.50981477375313	-7.50981477375313	-7.50981477375313	-7.50981477375313	-7.50981477375313	-7.50981477375313	-7.50981477375313	-7.0928523975498	-4.16314429296223	-7.0928523975498	-7.0928523975498	-7.0928523975498	-7.0928523975498	-7.0928523975498	-7.0928523975498	-7.0928523975498	NA	NA	NA	NA	NA	NA	NA	NA	NA	NA	NA	NA	NA	NA
ENSMUSG00000099381	45905623	45906798	1	Gm18303	predicted gene, 18303 [Source:MGI Symbol;Acc:MGI:5010488]	processed_pseudogene	+	1176	0	0	0	0	0	0	0	0	0	-7.50981477375313	-7.50981477375313	-7.50981477375313	-7.50981477375313	-7.50981477375313	-7.50981477375313	-7.50981477375313	-7.50981477375313	-7.50981477375313	-7.74370283392741	-7.74370283392741	-7.74370283392741	-7.74370283392741	-7.74370283392741	-7.74370283392741	-7.74370283392741	-7.74370283392741	-7.74370283392741	NA	NA	NA	NA	NA	NA	NA	NA	NA	NA	NA	NA	NA	NA
ENSMUSG00000025993	45908068	45926523	1	Slc40a1	solute carrier family 40 (iron-regulated transporter), member 1 [Source:MGI Symbol;Acc:MGI:1315204]	protein_coding	-;-;-;-;-;-;-;-	9000	0	0	1	0	0	1	0	0	0	-7.50981477375313	-7.50981477375313	-5.7644097782424	-7.50981477375313	-7.50981477375313	-4.76892602152493	-7.50981477375313	-7.50981477375313	-7.50981477375313	-10.6797397751954	-10.6797397751954	-8.93433477968471	-10.6797397751954	-10.6797397751954	-7.93885102296724	-10.6797397751954	-10.6797397751954	-10.6797397751954	NA	NA	NA	NA	NA	NA	NA	NA	NA	NA	NA	NA	NA	NA
ENSMUSG00000099946	45971182	45976975	1	Gm9496	predicted gene 9496 [Source:MGI Symbol;Acc:MGI:3779906]	processed_pseudogene	+;+	1601	0	0	1	0	0	1	0	0	1	-7.50981477375313	-7.50981477375313	-5.7644097782424	-7.50981477375313	-7.50981477375313	-4.76892602152493	-7.50981477375313	-7.50981477375313	-6.21623233332973	-8.1887880816073	-8.1887880816073	-6.44338308609657	-8.1887880816073	-8.1887880816073	-5.4478993293791	-8.1887880816073	-8.1887880816073	-6.8952056411839	NA	NA	NA	NA	NA	NA	NA	NA	NA	NA	NA	NA	NA	NA
ENSMUSG00000070896	45981548	45982012	1	Rpl23a-ps1	ribosomal protein 23A, pseudogene 1 [Source:MGI Symbol;Acc:MGI:3646201]	processed_pseudogene	+	465	2	3	4	8	0	1	1	4	5	-3.77963622695834	-3.12723836195703	-4.12970063248677	-1.66456566815386	-7.50981477375313	-4.76892602152493	-4.71144695465684	-2.98697067253342	-4.46423190918872	-2.67493884829164	-2.02254098329034	-3.02500325382008	-0.559868289487166	-6.40511739508644	-3.66422864285824	-3.60674957599015	-1.88227329386672	-3.35953453052203	NA	NA	NA	NA	NA	NA	NA	NA	NA	NA	NA	NA	NA	NA
ENSMUSG00000090682	46011757	46012020	1	Gm3852	predicted gene 3852 [Source:MGI Symbol;Acc:MGI:3782024]	processed_pseudogene	-	264	2	0	0	0	1	1	1	1	2	-3.77963622695834	-7.50981477375313	-7.50981477375313	-7.50981477375313	-4.60907790881657	-4.76892602152493	-4.71144695465684	-4.81001006281336	-5.54533472470802	-1.8582460616547	-5.5884246084495	-5.5884246084495	-5.5884246084495	-2.68768774351294	-2.8475358562213	-2.79005678935321	-2.88861989750973	-3.62394455940439	NA	NA	NA	NA	NA	NA	NA	NA	NA	NA	NA	NA	NA	NA
ENSMUSG00000044457	46020072	46030469	1	Stk-ps2	serine/threonine kinase 2 [Source:MGI Symbol;Acc:MGI:3643324]	transcribed_processed_pseudogene	-;-;-;-;-	4667	0	0	0	0	0	0	0	0	0	-7.50981477375313	-7.50981477375313	-7.50981477375313	-7.50981477375313	-7.50981477375313	-7.50981477375313	-7.50981477375313	-7.50981477375313	-7.50981477375313	-9.73231024105519	-9.73231024105519	-9.73231024105519	-9.73231024105519	-9.73231024105519	-9.73231024105519	-9.73231024105519	-9.73231024105519	-9.73231024105519	NA	NA	NA	NA	NA	NA	NA	NA	NA	NA	NA	NA	NA	NA
ENSMUSG00000099432	46056310	46058986	1	Gm18849	predicted gene, 18849 [Source:MGI Symbol;Acc:MGI:5011034]	unprocessed_pseudogene	+;+;+	560	4	1	2	0	1	4	0	3	16	-2.83504285889155	-4.58010666916557	-4.99739083701659	-7.50981477375313	-4.60907790881657	-2.94061045619015	-7.50981477375313	-3.38123935406105	-2.91158286696827	-1.99854159117443	-3.74360540144845	-4.16088956929947	-6.67331350603601	-3.77257664109945	-2.10410918847303	-6.67331350603601	-2.54473808634393	-2.07508159925115	NA	NA	NA	NA	NA	NA	NA	NA	NA	NA	NA	NA	NA	NA
ENSMUSG00000041144	46066315	46373546	1	Dnah7b	dynein, axonemal, heavy chain 7B [Source:MGI Symbol;Acc:MGI:2684953]	protein_coding	+;+;+;+;+;+;+;+;+;+;+;+;+;+;+;+;+;+;+;+;+;+;+;+;+;+;+;+;+;+;+;+;+;+;+;+;+;+;+;+;+;+;+;+;+;+;+;+;+;+;+;+;+;+;+;+;+;+;+;+;+;+;+;+;+;+;+	19980	1	1	2	1	0	1	1	1	1	-4.67482501471177	-4.58010666916557	-4.99739083701659	-4.49880231262106	-7.50981477375313	-4.76892602152493	-4.71144695465684	-4.81001006281336	-6.21623233332973	-8.99530969272946	-8.90059134718326	-9.31787551503428	-8.81928699063876	-11.8302994517708	-9.08941069954262	-9.03193163267454	-9.13049474083105	-10.5367170113474	NA	NA	NA	NA	NA	NA	NA	NA	NA	NA	NA	NA	NA	NA
ENSMUSG00000096047	46374197	46374315	1	n-R5s211	nuclear encoded rRNA 5S 211 [Source:MGI Symbol;Acc:MGI:4422076]	rRNA	+	119	0	0	0	0	0	0	0	0	0	-7.50981477375313	-7.50981477375313	-7.50981477375313	-7.50981477375313	-7.50981477375313	-7.50981477375313	-7.50981477375313	-7.50981477375313	-7.50981477375313	-4.43884825239899	-4.43884825239899	-4.43884825239899	-4.43884825239899	-4.43884825239899	-4.43884825239899	-4.43884825239899	-4.43884825239899	-4.43884825239899	NA	NA	NA	NA	NA	NA	NA	NA	NA	NA	NA	NA	NA	NA
ENSMUSG00000101262	46414502	46416932	1	Gm8326	predicted gene 8326 [Source:MGI Symbol;Acc:MGI:3644839]	processed_pseudogene	+;+	1953	9	13	30	12	10	6	8	17	51	-1.69684434734423	-1.06597097790004	-1.34819532373457	-1.08799235797256	-1.47241556755117	-2.37604901746591	-1.90538048681389	-0.948314898853195	-1.28062360626889	-2.66253629656893	-2.03166292712474	-2.31388727295927	-2.05368430719726	-2.43810751677587	-3.34174096669062	-2.8710724360386	-1.9140068480779	-2.24631555549359	NA	NA	NA	NA	NA	NA	NA	NA	NA	NA	NA	NA	NA	NA
ENSMUSG00000101337	46425592	46807476	1	Dnah7c	dynein, axonemal, heavy chain 7C [Source:MGI Symbol;Acc:MGI:3639762]	protein_coding	+;+;+;+;+;+;+;+;+;+;+;+;+;+;+;+;+;+;+;+;+;+;+;+;+;+;+;+;+;+;+;+;+;+;+;+;+;+;+;+;+;+;+;+;+;+;+;+;+;+;+;+;+;+;+;+;+;+;+;+;+;+;+;+;+;+;+	12603	4	4	12	3	5	5	4	1	20	-2.83504285889155	-2.72959661759761	-2.64020609534858	-3.03837371696254	-2.45061584505312	-2.63088834729939	-2.8760279111371	-4.81001006281336	-2.60161661227263	-6.49073814543713	-6.38529190414319	-6.29590138189417	-6.69406900350813	-6.10631113159871	-6.28658363384497	-6.53172319768269	-8.46570534935895	-6.25731189881822	NA	NA	NA	NA	NA	NA	NA	NA	NA	NA	NA	NA	NA	NA
ENSMUSG00000026896	62595798	62646255	2	Ifih1	interferon induced with helicase C domain 1 [Source:MGI Symbol;Acc:MGI:1918836]	protein_coding	-;-;-;-;-;-;-;-;-;-;-;-;-;-;-;-;-	8165	46	27	91	267	474	348	48	57	192	0.636002	-0.020142	0.239136	3.37158	4.07274	3.44097	0.654657	0.786353	0.617721	-2.39345	-3.04959	-2.79032	0.342127	1.04328	0.41152	-2.3748	-2.2431	-2.41173	3.02302	2.2457	217.165	3.75644e-49	3.83164e-48	1	3.38795	2.2457	249.458	3.40958e-56	7.72595e-55	1	-0.364935	2.2457
ENSMUSG00000100213	46849529	46850479	1	Gm28151	predicted gene 28151 [Source:MGI Symbol;Acc:MGI:5578857]	lincRNA	-	951	20	15	38	19	16	26	9	12	54	-0.559025030692358	-0.861731441865513	-1.01140741866822	-0.431240220012245	-0.802604237788652	-0.292532433409513	-1.73875405449913	-1.44446487212656	-1.1992302289891	-0.486542276890834	-0.789248688063989	-0.9389246648667	-0.358757466210721	-0.730121483987129	-0.220049679607989	-1.66627130069761	-1.37198211832503	-1.12674747518757	NA	NA	NA	NA	NA	NA	NA	NA	NA	NA	NA	NA	NA	NA
ENSMUSG00000103129	46877203	46881072	1	Gm37393	predicted gene, 37393 [Source:MGI Symbol;Acc:MGI:5610621]	TEC	-	3870	0	0	0	0	0	0	0	0	0	-7.50981477375313	-7.50981477375313	-7.50981477375313	-7.50981477375313	-7.50981477375313	-7.50981477375313	-7.50981477375313	-7.50981477375313	-7.50981477375313	-9.46214834012282	-9.46214834012282	-9.46214834012282	-9.46214834012282	-9.46214834012282	-9.46214834012282	-9.46214834012282	-9.46214834012282	-9.46214834012282	NA	NA	NA	NA	NA	NA	NA	NA	NA	NA	NA	NA	NA	NA
ENSMUSG00000100160	46896583	46896879	1	Gm28527	predicted gene 28527 [Source:MGI Symbol;Acc:MGI:5579233]	processed_pseudogene	-	297	2	0	5	2	1	2	0	0	5	-3.77963622695834	-7.50981477375313	-3.83575550963396	-3.59118053317231	-4.60907790881657	-3.88108312396241	-7.50981477375313	-7.50981477375313	-4.46423190918872	-2.02817106309701	-5.75834960989181	-2.08429034577264	-1.83971536931098	-2.85761274495525	-2.12961796010109	-5.75834960989181	-5.75834960989181	-2.7127667453274	NA	NA	NA	NA	NA	NA	NA	NA	NA	NA	NA	NA	NA	NA
ENSMUSG00000101921	47067788	47068025	1	Gm28825	predicted gene 28825 [Source:MGI Symbol;Acc:MGI:5579531]	processed_pseudogene	+	238	0	1	0	1	0	0	0	0	3	-7.50981477375313	-4.58010666916557	-7.50981477375313	-4.49880231262106	-7.50981477375313	-7.50981477375313	-7.50981477375313	-7.50981477375313	-5.08917598130854	-5.43884825239899	-2.50914014781142	-5.43884825239899	-2.42783579126692	-5.43884825239899	-5.43884825239899	-5.43884825239899	-5.43884825239899	-3.01820945995439	NA	NA	NA	NA	NA	NA	NA	NA	NA	NA	NA	NA	NA	NA
ENSMUSG00000101447	47153461	47189071	1	Gm28826	predicted gene 28826 [Source:MGI Symbol;Acc:MGI:5579532]	lincRNA	+;+;+	488	0	0	0	0	0	0	0	0	0	-7.50981477375313	-7.50981477375313	-7.50981477375313	-7.50981477375313	-7.50981477375313	-7.50981477375313	-7.50981477375313	-7.50981477375313	-7.50981477375313	-6.47476782665393	-6.47476782665393	-6.47476782665393	-6.47476782665393	-6.47476782665393	-6.47476782665393	-6.47476782665393	-6.47476782665393	-6.47476782665393	NA	NA	NA	NA	NA	NA	NA	NA	NA	NA	NA	NA	NA	NA
ENSMUSG00000081185	47365644	47366372	1	Gm4852	predicted pseudogene 4852 [Source:MGI Symbol;Acc:MGI:3643039]	processed_pseudogene	-	729	0	2	4	0	0	2	0	3	3	-7.50981477375313	-3.67802624701831	-4.12970063248677	-7.50981477375313	-7.50981477375313	-3.88108312396241	-7.50981477375313	-3.38123935406105	-5.08917598130854	-7.05380549341798	-3.22201696668316	-3.67369135215162	-7.05380549341798	-7.05380549341798	-3.42507384362726	-7.05380549341798	-2.9252300737259	-4.63316670097339	NA	NA	NA	NA	NA	NA	NA	NA	NA	NA	NA	NA	NA	NA
ENSMUSG00000103246	47433824	47435765	1	Gm38090	predicted gene, 38090 [Source:MGI Symbol;Acc:MGI:5611318]	TEC	-	1942	0	0	0	0	0	0	0	0	0	-7.50981477375313	-7.50981477375313	-7.50981477375313	-7.50981477375313	-7.50981477375313	-7.50981477375313	-7.50981477375313	-7.50981477375313	-7.50981477375313	-8.46735797451024	-8.46735797451024	-8.46735797451024	-8.46735797451024	-8.46735797451024	-8.46735797451024	-8.46735797451024	-8.46735797451024	-8.46735797451024	NA	NA	NA	NA	NA	NA	NA	NA	NA	NA	NA	NA	NA	NA
ENSMUSG00000098876	47467021	47467125	1	Mir6350	microRNA 6350 [Source:MGI Symbol;Acc:MGI:5531340]	miRNA	-	105	0	0	0	0	0	0	0	0	0	-7.50981477375313	-7.50981477375313	-7.50981477375313	-7.50981477375313	-7.50981477375313	-7.50981477375313	-7.50981477375313	-7.50981477375313	-7.50981477375313	-4.25827600675717	-4.25827600675717	-4.25827600675717	-4.25827600675717	-4.25827600675717	-4.25827600675717	-4.25827600675717	-4.25827600675717	-4.25827600675717	NA	NA	NA	NA	NA	NA	NA	NA	NA	NA	NA	NA	NA	NA
ENSMUSG00000100530	47478868	47480198	1	Gm18117	predicted gene, 18117 [Source:MGI Symbol;Acc:MGI:5010302]	processed_pseudogene	+;+	742	0	0	0	0	0	0	0	0	0	-7.50981477375313	-7.50981477375313	-7.50981477375313	-7.50981477375313	-7.50981477375313	-7.50981477375313	-7.50981477375313	-7.50981477375313	-7.50981477375313	-7.07930586571185	-7.07930586571185	-7.07930586571185	-7.07930586571185	-7.07930586571185	-7.07930586571185	-7.07930586571185	-7.07930586571185	-7.07930586571185	NA	NA	NA	NA	NA	NA	NA	NA	NA	NA	NA	NA	NA	NA
ENSMUSG00000104067	47605996	47606901	1	Gm37196	predicted gene, 37196 [Source:MGI Symbol;Acc:MGI:5610424]	TEC	+	906	0	0	0	0	0	0	0	0	0	-7.50981477375313	-7.50981477375313	-7.50981477375313	-7.50981477375313	-7.50981477375313	-7.50981477375313	-7.50981477375313	-7.50981477375313	-7.50981477375313	-7.36739772913728	-7.36739772913728	-7.36739772913728	-7.36739772913728	-7.36739772913728	-7.36739772913728	-7.36739772913728	-7.36739772913728	-7.36739772913728	NA	NA	NA	NA	NA	NA	NA	NA	NA	NA	NA	NA	NA	NA
ENSMUSG00000100033	47657693	47659630	1	Gm8337	predicted gene 8337 [Source:MGI Symbol;Acc:MGI:3644012]	processed_pseudogene	+	1938	32	9	60	14	18	23	23	23	101	0.114666929176928	-1.58913894081987	-0.358307237859511	-0.868005835674269	-0.634214176622739	-0.468146160154424	-0.40128836884072	-0.516205942245795	-0.304389297593265	-0.839901641576066	-2.54370751157286	-1.3128758086125	-1.82257440642726	-1.58878274737573	-1.42271473090742	-1.35585693959371	-1.47077451299879	-1.25895786834626	NA	NA	NA	NA	NA	NA	NA	NA	NA	NA	NA	NA	NA	NA
ENSMUSG00000094968	47749279	47749399	1	Gm22419	predicted gene, 22419 [Source:MGI Symbol;Acc:MGI:5452196]	miRNA	-	121	0	0	0	0	0	0	0	0	0	-7.50981477375313	-7.50981477375313	-7.50981477375313	-7.50981477375313	-7.50981477375313	-7.50981477375313	-7.50981477375313	-7.50981477375313	-7.50981477375313	-4.46289372636564	-4.46289372636564	-4.46289372636564	-4.46289372636564	-4.46289372636564	-4.46289372636564	-4.46289372636564	-4.46289372636564	-4.46289372636564	NA	NA	NA	NA	NA	NA	NA	NA	NA	NA	NA	NA	NA	NA
ENSMUSG00000088017	47751299	47751568	1	Gm23829	predicted gene, 23829 [Source:MGI Symbol;Acc:MGI:5453606]	misc_RNA	-	270	0	0	0	0	0	0	0	0	0	-7.50981477375313	-7.50981477375313	-7.50981477375313	-7.50981477375313	-7.50981477375313	-7.50981477375313	-7.50981477375313	-7.50981477375313	-7.50981477375313	-5.62084608614188	-5.62084608614188	-5.62084608614188	-5.62084608614188	-5.62084608614188	-5.62084608614188	-5.62084608614188	-5.62084608614188	-5.62084608614188	NA	NA	NA	NA	NA	NA	NA	NA	NA	NA	NA	NA	NA	NA
ENSMUSG00000101996	47914989	47915815	1	Gm19206	predicted gene, 19206 [Source:MGI Symbol;Acc:MGI:5011391]	processed_pseudogene	-	827	0	0	0	0	0	0	0	0	0	-7.50981477375313	-7.50981477375313	-7.50981477375313	-7.50981477375313	-7.50981477375313	-7.50981477375313	-7.50981477375313	-7.50981477375313	-7.50981477375313	-7.23577400826232	-7.23577400826232	-7.23577400826232	-7.23577400826232	-7.23577400826232	-7.23577400826232	-7.23577400826232	-7.23577400826232	-7.23577400826232	NA	NA	NA	NA	NA	NA	NA	NA	NA	NA	NA	NA	NA	NA
ENSMUSG00000096973	48313866	48314851	1	Gm5974	predicted gene 5974 [Source:MGI Symbol;Acc:MGI:3646540]	processed_pseudogene	-	986	0	0	1	0	1	0	0	1	1	-7.50981477375313	-7.50981477375313	-5.7644097782424	-7.50981477375313	-4.60907790881657	-7.50981477375313	-7.50981477375313	-4.81001006281336	-6.21623233332973	-7.48947432546896	-7.48947432546896	-5.74406932995822	-7.48947432546896	-4.5887374605324	-7.48947432546896	-7.48947432546896	-4.78966961452919	-6.19589188504555	NA	NA	NA	NA	NA	NA	NA	NA	NA	NA	NA	NA	NA	NA
ENSMUSG00000064943	48462173	48462293	1	Gm23240	predicted gene, 23240 [Source:MGI Symbol;Acc:MGI:5453017]	snRNA	-	121	0	0	0	2	3	0	0	1	1	-7.50981477375313	-7.50981477375313	-7.50981477375313	-3.59118053317231	-3.15901827149297	-7.50981477375313	-7.50981477375313	-4.81001006281336	-6.21623233332973	-4.46289372636564	-4.46289372636564	-4.46289372636564	-0.544259485784813	-0.112097224105476	-4.46289372636564	-4.46289372636564	-1.76308901542587	-3.16931128594223	NA	NA	NA	NA	NA	NA	NA	NA	NA	NA	NA	NA	NA	NA
ENSMUSG00000100866	48527639	48527851	1	Gm28830	predicted gene 28830 [Source:MGI Symbol;Acc:MGI:5579536]	processed_pseudogene	+	213	0	0	0	0	0	0	0	0	0	-7.50981477375313	-7.50981477375313	-7.50981477375313	-7.50981477375313	-7.50981477375313	-7.50981477375313	-7.50981477375313	-7.50981477375313	-7.50981477375313	-5.27874010931688	-5.27874010931688	-5.27874010931688	-5.27874010931688	-5.27874010931688	-5.27874010931688	-5.27874010931688	-5.27874010931688	-5.27874010931688	NA	NA	NA	NA	NA	NA	NA	NA	NA	NA	NA	NA	NA	NA
ENSMUSG00000101721	48731579	48733090	1	Gm8354	predicted gene 8354 [Source:MGI Symbol;Acc:MGI:3645192]	processed_pseudogene	-;-	1373	0	0	0	0	0	0	0	0	0	-7.50981477375313	-7.50981477375313	-7.50981477375313	-7.50981477375313	-7.50981477375313	-7.50981477375313	-7.50981477375313	-7.50981477375313	-7.50981477375313	-7.96714639923815	-7.96714639923815	-7.96714639923815	-7.96714639923815	-7.96714639923815	-7.96714639923815	-7.96714639923815	-7.96714639923815	-7.96714639923815	NA	NA	NA	NA	NA	NA	NA	NA	NA	NA	NA	NA	NA	NA
ENSMUSG00000099376	48783663	48784593	1	Gm19124	predicted gene, 19124 [Source:MGI Symbol;Acc:MGI:5011309]	processed_pseudogene	+;+	832	0	0	0	0	0	0	0	0	0	-7.50981477375313	-7.50981477375313	-7.50981477375313	-7.50981477375313	-7.50981477375313	-7.50981477375313	-7.50981477375313	-7.50981477375313	-7.50981477375313	-7.24447020723214	-7.24447020723214	-7.24447020723214	-7.24447020723214	-7.24447020723214	-7.24447020723214	-7.24447020723214	-7.24447020723214	-7.24447020723214	NA	NA	NA	NA	NA	NA	NA	NA	NA	NA	NA	NA	NA	NA
ENSMUSG00000097883	48881713	48882723	1	Gm8357	predicted gene 8357 [Source:MGI Symbol;Acc:MGI:3645186]	processed_pseudogene	+	1011	0	0	0	0	0	0	0	0	0	-7.50981477375313	-7.50981477375313	-7.50981477375313	-7.50981477375313	-7.50981477375313	-7.50981477375313	-7.50981477375313	-7.50981477375313	-7.50981477375313	-7.52559777099406	-7.52559777099406	-7.52559777099406	-7.52559777099406	-7.52559777099406	-7.52559777099406	-7.52559777099406	-7.52559777099406	-7.52559777099406	NA	NA	NA	NA	NA	NA	NA	NA	NA	NA	NA	NA	NA	NA
ENSMUSG00000092790	49095444	49095885	1	Gm22693	predicted gene, 22693 [Source:MGI Symbol;Acc:MGI:5452470]	miRNA	+	442	0	0	0	0	0	0	0	0	0	-7.50981477375313	-7.50981477375313	-7.50981477375313	-7.50981477375313	-7.50981477375313	-7.50981477375313	-7.50981477375313	-7.50981477375313	-7.50981477375313	-6.33193304848248	-6.33193304848248	-6.33193304848248	-6.33193304848248	-6.33193304848248	-6.33193304848248	-6.33193304848248	-6.33193304848248	-6.33193304848248	NA	NA	NA	NA	NA	NA	NA	NA	NA	NA	NA	NA	NA	NA
ENSMUSG00000099698	49173160	49173374	1	Gm28740	predicted gene 28740 [Source:MGI Symbol;Acc:MGI:5579446]	processed_pseudogene	-	215	0	0	0	0	0	0	0	0	0	-7.50981477375313	-7.50981477375313	-7.50981477375313	-7.50981477375313	-7.50981477375313	-7.50981477375313	-7.50981477375313	-7.50981477375313	-7.50981477375313	-5.29222333868051	-5.29222333868051	-5.29222333868051	-5.29222333868051	-5.29222333868051	-5.29222333868051	-5.29222333868051	-5.29222333868051	-5.29222333868051	NA	NA	NA	NA	NA	NA	NA	NA	NA	NA	NA	NA	NA	NA
ENSMUSG00000099454	49236252	49237244	1	Gm8367	predicted gene 8367 [Source:MGI Symbol;Acc:MGI:3645196]	processed_pseudogene	+;+	887	0	0	0	0	0	0	0	0	0	-7.50981477375313	-7.50981477375313	-7.50981477375313	-7.50981477375313	-7.50981477375313	-7.50981477375313	-7.50981477375313	-7.50981477375313	-7.50981477375313	-7.33682078339211	-7.33682078339211	-7.33682078339211	-7.33682078339211	-7.33682078339211	-7.33682078339211	-7.33682078339211	-7.33682078339211	-7.33682078339211	NA	NA	NA	NA	NA	NA	NA	NA	NA	NA	NA	NA	NA	NA
ENSMUSG00000051616	49244616	49340443	1	C230029F24Rik	RIKEN cDNA C230029F24 gene [Source:MGI Symbol;Acc:MGI:3045370]	lincRNA	+;+;+;+;+	582	0	0	0	0	0	0	0	0	0	-7.50981477375313	-7.50981477375313	-7.50981477375313	-7.50981477375313	-7.50981477375313	-7.50981477375313	-7.50981477375313	-7.50981477375313	-7.50981477375313	-6.72890583199933	-6.72890583199933	-6.72890583199933	-6.72890583199933	-6.72890583199933	-6.72890583199933	-6.72890583199933	-6.72890583199933	-6.72890583199933	NA	NA	NA	NA	NA	NA	NA	NA	NA	NA	NA	NA	NA	NA
ENSMUSG00000099627	49399024	49400729	1	Gm6757	predicted gene 6757 [Source:MGI Symbol;Acc:MGI:3648801]	processed_pseudogene	-	1706	0	0	0	0	0	0	0	1	0	-7.50981477375313	-7.50981477375313	-7.50981477375313	-7.50981477375313	-7.50981477375313	-7.50981477375313	-7.50981477375313	-4.81001006281336	-7.50981477375313	-8.28043242040934	-8.28043242040934	-8.28043242040934	-8.28043242040934	-8.28043242040934	-8.28043242040934	-8.28043242040934	-5.58062770946956	-8.28043242040934	NA	NA	NA	NA	NA	NA	NA	NA	NA	NA	NA	NA	NA	NA
ENSMUSG00000099577	49498553	49498992	1	Gm3605	predicted gene 3605 [Source:MGI Symbol;Acc:MGI:3781782]	processed_pseudogene	+	440	0	0	0	0	0	0	0	0	0	-7.50981477375313	-7.50981477375313	-7.50981477375313	-7.50981477375313	-7.50981477375313	-7.50981477375313	-7.50981477375313	-7.50981477375313	-7.50981477375313	-6.3253902026157	-6.3253902026157	-6.3253902026157	-6.3253902026157	-6.3253902026157	-6.3253902026157	-6.3253902026157	-6.3253902026157	-6.3253902026157	NA	NA	NA	NA	NA	NA	NA	NA	NA	NA	NA	NA	NA	NA
ENSMUSG00000099882	49579150	49579586	1	Gm28388	predicted gene 28388 [Source:MGI Symbol;Acc:MGI:5579094]	processed_pseudogene	-	437	0	0	0	0	0	0	0	0	0	-7.50981477375313	-7.50981477375313	-7.50981477375313	-7.50981477375313	-7.50981477375313	-7.50981477375313	-7.50981477375313	-7.50981477375313	-7.50981477375313	-6.31551995859164	-6.31551995859164	-6.31551995859164	-6.31551995859164	-6.31551995859164	-6.31551995859164	-6.31551995859164	-6.31551995859164	-6.31551995859164	NA	NA	NA	NA	NA	NA	NA	NA	NA	NA	NA	NA	NA	NA
ENSMUSG00000101760	50056782	50058490	1	Gm8384	predicted gene 8384 [Source:MGI Symbol;Acc:MGI:3648814]	processed_pseudogene	+;+	704	0	0	0	0	0	0	0	0	0	-7.50981477375313	-7.50981477375313	-7.50981477375313	-7.50981477375313	-7.50981477375313	-7.50981477375313	-7.50981477375313	-7.50981477375313	-7.50981477375313	-7.00346210772834	-7.00346210772834	-7.00346210772834	-7.00346210772834	-7.00346210772834	-7.00346210772834	-7.00346210772834	-7.00346210772834	-7.00346210772834	NA	NA	NA	NA	NA	NA	NA	NA	NA	NA	NA	NA	NA	NA
ENSMUSG00000099608	50107470	50108962	1	4933411E06Rik	RIKEN cDNA 4933411E06 gene [Source:MGI Symbol;Acc:MGI:1918431]	lincRNA	+	1493	0	0	0	0	0	0	0	0	0	-7.50981477375313	-7.50981477375313	-7.50981477375313	-7.50981477375313	-7.50981477375313	-7.50981477375313	-7.50981477375313	-7.50981477375313	-7.50981477375313	-8.08802893922559	-8.08802893922559	-8.08802893922559	-8.08802893922559	-8.08802893922559	-8.08802893922559	-8.08802893922559	-8.08802893922559	-8.08802893922559	NA	NA	NA	NA	NA	NA	NA	NA	NA	NA	NA	NA	NA	NA
ENSMUSG00000099864	50177566	50178291	1	Gm8391	predicted gene 8391 [Source:MGI Symbol;Acc:MGI:3648160]	processed_pseudogene	-	726	0	0	0	0	0	0	0	0	0	-7.50981477375313	-7.50981477375313	-7.50981477375313	-7.50981477375313	-7.50981477375313	-7.50981477375313	-7.50981477375313	-7.50981477375313	-7.50981477375313	-7.0478562270868	-7.0478562270868	-7.0478562270868	-7.0478562270868	-7.0478562270868	-7.0478562270868	-7.0478562270868	-7.0478562270868	-7.0478562270868	NA	NA	NA	NA	NA	NA	NA	NA	NA	NA	NA	NA	NA	NA
ENSMUSG00000098249	50222389	50222520	1	Gm27330	predicted gene, 27330 [Source:MGI Symbol;Acc:MGI:5530712]	misc_RNA	-	132	0	0	0	0	0	0	0	0	0	-7.50981477375313	-7.50981477375313	-7.50981477375313	-7.50981477375313	-7.50981477375313	-7.50981477375313	-7.50981477375313	-7.50981477375313	-7.50981477375313	-4.5884246084495	-4.5884246084495	-4.5884246084495	-4.5884246084495	-4.5884246084495	-4.5884246084495	-4.5884246084495	-4.5884246084495	-4.5884246084495	NA	NA	NA	NA	NA	NA	NA	NA	NA	NA	NA	NA	NA	NA
ENSMUSG00000100451	50397552	50398079	1	Gm29665	predicted gene 29665 [Source:MGI Symbol;Acc:MGI:5580371]	lincRNA	-	528	0	0	0	0	0	0	0	0	0	-7.50981477375313	-7.50981477375313	-7.50981477375313	-7.50981477375313	-7.50981477375313	-7.50981477375313	-7.50981477375313	-7.50981477375313	-7.50981477375313	-6.5884246084495	-6.5884246084495	-6.5884246084495	-6.5884246084495	-6.5884246084495	-6.5884246084495	-6.5884246084495	-6.5884246084495	-6.5884246084495	NA	NA	NA	NA	NA	NA	NA	NA	NA	NA	NA	NA	NA	NA
ENSMUSG00000099941	50533030	50533191	1	Gm20118	predicted gene, 20118 [Source:MGI Symbol;Acc:MGI:5012303]	processed_pseudogene	+	162	0	0	0	0	0	0	0	0	0	-7.50981477375313	-7.50981477375313	-7.50981477375313	-7.50981477375313	-7.50981477375313	-7.50981477375313	-7.50981477375313	-7.50981477375313	-7.50981477375313	-4.88388049197567	-4.88388049197567	-4.88388049197567	-4.88388049197567	-4.88388049197567	-4.88388049197567	-4.88388049197567	-4.88388049197567	-4.88388049197567	NA	NA	NA	NA	NA	NA	NA	NA	NA	NA	NA	NA	NA	NA
ENSMUSG00000084531	50559762	50560075	1	Gm25843	predicted gene, 25843 [Source:MGI Symbol;Acc:MGI:5455620]	misc_RNA	+	314	0	0	0	0	0	0	0	0	0	-7.50981477375313	-7.50981477375313	-7.50981477375313	-7.50981477375313	-7.50981477375313	-7.50981477375313	-7.50981477375313	-7.50981477375313	-7.50981477375313	-5.83865123798267	-5.83865123798267	-5.83865123798267	-5.83865123798267	-5.83865123798267	-5.83865123798267	-5.83865123798267	-5.83865123798267	-5.83865123798267	NA	NA	NA	NA	NA	NA	NA	NA	NA	NA	NA	NA	NA	NA
ENSMUSG00000100816	50815375	50817701	1	Gm28321	predicted gene 28321 [Source:MGI Symbol;Acc:MGI:5579027]	lincRNA	+	2327	1	1	12	6	5	9	0	0	0	-4.67482501471177	-4.58010666916557	-2.64020609534858	-2.07126247767069	-2.45061584505312	-1.80484928054465	-7.50981477375313	-7.50981477375313	-7.50981477375313	-5.89329622545503	-5.79857787990883	-3.85867730609185	-3.28973368841395	-3.66908705579638	-3.02332049128791	-8.72828598449639	-8.72828598449639	-8.72828598449639	NA	NA	NA	NA	NA	NA	NA	NA	NA	NA	NA	NA	NA	NA
ENSMUSG00000026109	50900647	51187270	1	Tmeff2	transmembrane protein with EGF-like and two follistatin-like domains 2 [Source:MGI Symbol;Acc:MGI:1861735]	protein_coding	+;+;+;+;+;+;+;+;+;+;+;+;+;+;+;+;+;+	6707	0	0	0	0	0	0	0	1	1	-7.50981477375313	-7.50981477375313	-7.50981477375313	-7.50981477375313	-7.50981477375313	-7.50981477375313	-7.50981477375313	-4.81001006281336	-6.21623233332973	-10.2554823758058	-10.2554823758058	-10.2554823758058	-10.2554823758058	-10.2554823758058	-10.2554823758058	-10.2554823758058	-7.55567766486604	-8.96189993538241	NA	NA	NA	NA	NA	NA	NA	NA	NA	NA	NA	NA	NA	NA
ENSMUSG00000100671	50904444	50905918	1	Gm28322	predicted gene 28322 [Source:MGI Symbol;Acc:MGI:5579028]	lincRNA	+	1475	0	0	0	0	0	0	0	0	0	-7.50981477375313	-7.50981477375313	-7.50981477375313	-7.50981477375313	-7.50981477375313	-7.50981477375313	-7.50981477375313	-7.50981477375313	-7.50981477375313	-8.07052972822761	-8.07052972822761	-8.07052972822761	-8.07052972822761	-8.07052972822761	-8.07052972822761	-8.07052972822761	-8.07052972822761	-8.07052972822761	NA	NA	NA	NA	NA	NA	NA	NA	NA	NA	NA	NA	NA	NA
ENSMUSG00000092906	51015313	51015413	1	Gm25736	predicted gene, 25736 [Source:MGI Symbol;Acc:MGI:5455513]	miRNA	+	101	0	0	0	0	0	0	0	0	0	-7.50981477375313	-7.50981477375313	-7.50981477375313	-7.50981477375313	-7.50981477375313	-7.50981477375313	-7.50981477375313	-7.50981477375313	-7.50981477375313	-4.20224197184284	-4.20224197184284	-4.20224197184284	-4.20224197184284	-4.20224197184284	-4.20224197184284	-4.20224197184284	-4.20224197184284	-4.20224197184284	NA	NA	NA	NA	NA	NA	NA	NA	NA	NA	NA	NA	NA	NA
ENSMUSG00000101242	51138281	51141222	1	Gm28319	predicted gene 28319 [Source:MGI Symbol;Acc:MGI:5579025]	antisense	-;-	226	0	0	0	0	0	0	0	0	0	-7.50981477375313	-7.50981477375313	-7.50981477375313	-7.50981477375313	-7.50981477375313	-7.50981477375313	-7.50981477375313	-7.50981477375313	-7.50981477375313	-5.36420945150623	-5.36420945150623	-5.36420945150623	-5.36420945150623	-5.36420945150623	-5.36420945150623	-5.36420945150623	-5.36420945150623	-5.36420945150623	NA	NA	NA	NA	NA	NA	NA	NA	NA	NA	NA	NA	NA	NA
ENSMUSG00000099924	51148309	51150581	1	Gm28320	predicted gene 28320 [Source:MGI Symbol;Acc:MGI:5579026]	sense_intronic	+	2273	0	0	0	0	0	0	0	0	0	-7.50981477375313	-7.50981477375313	-7.50981477375313	-7.50981477375313	-7.50981477375313	-7.50981477375313	-7.50981477375313	-7.50981477375313	-7.50981477375313	-8.69441245790889	-8.69441245790889	-8.69441245790889	-8.69441245790889	-8.69441245790889	-8.69441245790889	-8.69441245790889	-8.69441245790889	-8.69441245790889	NA	NA	NA	NA	NA	NA	NA	NA	NA	NA	NA	NA	NA	NA
ENSMUSG00000099625	51195221	51197748	1	Gm29325	predicted gene 29325 [Source:MGI Symbol;Acc:MGI:5580031]	lincRNA	+	2528	0	0	0	0	0	0	0	0	0	-7.50981477375313	-7.50981477375313	-7.50981477375313	-7.50981477375313	-7.50981477375313	-7.50981477375313	-7.50981477375313	-7.50981477375313	-7.50981477375313	-8.84781123726815	-8.84781123726815	-8.84781123726815	-8.84781123726815	-8.84781123726815	-8.84781123726815	-8.84781123726815	-8.84781123726815	-8.84781123726815	NA	NA	NA	NA	NA	NA	NA	NA	NA	NA	NA	NA	NA	NA
ENSMUSG00000101799	51218386	51333779	1	9330175M20Rik	RIKEN cDNA 9330175M20 gene [Source:MGI Symbol;Acc:MGI:3045285]	antisense	-;-;-;-;-	2552	0	0	0	0	0	0	0	0	0	-7.50981477375313	-7.50981477375313	-7.50981477375313	-7.50981477375313	-7.50981477375313	-7.50981477375313	-7.50981477375313	-7.50981477375313	-7.50981477375313	-8.86144310285592	-8.86144310285592	-8.86144310285592	-8.86144310285592	-8.86144310285592	-8.86144310285592	-8.86144310285592	-8.86144310285592	-8.86144310285592	NA	NA	NA	NA	NA	NA	NA	NA	NA	NA	NA	NA	NA	NA
[truncated: 46,969 more rows]
[truncated: 4 more columns]

## Sheet: Enrichr RUNX1HetvsRUNX1wt
Term	Overlap	P-value	Adjusted P-value	Old P-value	Old Adjusted P-value	Z-score	Combined Score	Gene set	Enriched in	Genes
[truncated: 172 more rows]

## Sheet: Enrichr RUNX1KDvsRUNX1wt
Term	Overlap	P-value	Adjusted P-value	Old P-value	Old Adjusted P-value	Z-score	Combined Score	Gene set	Enriched in	Genes
[truncated: 149 more rows]
