# Supplementary material for: RUNX1 mutations in blast-phase chronic myeloid leukemia associate with distinct phenotypes, transcriptional profiles, and drug responses
Source: Leukemia. 2020 Aug 11;35(4):1087–99. doi: 10.1038/s41375-020-01011-5 (PMC8024199; doi:10.1038/s41375-020-01011-5)
Supplement: Supplementary file 11 — Supplemental dataset 10 [file 41375_2020_1011_MOESM11_ESM.xlsx]

## Sheet: Index
Supplementary table 10. Drug sensitivity profiling data of CRISPR edited cell lines
S1	Index
S2	list of drugs common from DSRT libraries used for individuals and their targets
S3	Drug sensitivity score (DSS) of CRISPR-edited Ba/f3 cell lines (each in duplicate).

## Sheet: Drugs
DRUG_NAME	TARGETS
Pilocarpine	Non-selective muscarinic receptor agonist
Lovastatin	HMG-CoA reductase inhibitor
Gefitinib	EGFR inhibitor
Metformin	AMPK activator
Anagrelide	PDE-3, PLA2 inhibitor
Imatinib	Abl, Kit, PDGFRB inhibitor
Idarubicin	Topoisomerase II inhibitor
Vatalanib	VEGFR-1 & -2 inhibitor
Erlotinib	EGFR inhibitor
Miltefosine	Antimicrobial, inhibits PI3K/AKT
Dexamethasone	Glucocorticoid, immunomodulatory agent
Auranofin	Antirheumatic agent
Tretinoin	Retinoic acid receptor agonist
Simvastatin	HMG CoA reductase inhibitor
Goserelin	Gonadotropin releasing hormone superagonist
Raloxifene	Selective estrogen receptor modulator
Plicamycin	RNA synthesis inhibitor
Lapatinib	HER2, EGFR inhibitor
Bortezomib	Proteasome inhibitor (26S subunit)
Letrozole	Aromatase inhibitor
Bexarotene	Antineoplastic agent; retinoid specifically selective for retinoid X receptors
Celecoxib	Selective COX-2 inhibitor
Anastrozole	Aromatase inhibitor
Bicalutamide	Nonsteriodal antiandrogen
Clofarabine	Antimetabolite; Purine analog
Vincristine	Mitotic inhibitor. Vinca alkaloid microtubule depolymerizer
Vinorelbine	Mitotic inhibitor. Vinca alkaloid microtubule depolymerizer
Aminoglutethimide	Anti-steroid, aromatase inhibitor
Vinblastine	Mitotic inhibitor. Vinca alkaloid microtubule depolymerizer
Thalidomide	Immunosuppressant
Clomifene	Selective estrogen receptor modulator
Cytarabine	Antimetabolite, interferes with DNA synthesis
Cytarabine/Idarubicin
Disulfiram(+CuCl2)	alcohol dehydrogenase inhibitor
Finasteride	type II 5-alpha reductase inhibitor
Fluorouracil	Antimetabolite
Flutamide	Nonsteroidal antiandrogen
Imiquimod	Immunomodulatory agent, TLR7 agonist
Methylprednisolone	Glucocorticoid, immunomodulatory agent
Mitoxantrone	Topoisomerase II inhibitor
Paclitaxel	Mitotic inhibitor, taxane microtubule stabilizer
Prednisolone	Glucocorticoid, immunomodulatory agent
Mepacrine	Unclear. PLA2 inhibitor. NF-kB inhibitor, p53 activator
Topotecan	Topoisomerase I inhibitor. Camptothecin analog
Temozolomide	Alkylating agent
Fulvestrant	Estrogen receptor antagonist
Megestrol acetate	Progestogen
Tamoxifen	Estrogen receptor antagonist
Methotrexate	Antimetabolite; Anti-folate agent
Nilutamide	Nonsteroidal antiandrogen
Mitotane	Antineoplastic agent
Allopurinol	Xanthine oxidase inhibitor
Deferoxamine	Iron chelator
Digoxin	Cardiac glycoside
Hydroxyurea	Antineoplastic agent
Mercaptopurine	Antimetabolite
Thioguanine	Antimetabolite; Purine analog
Tacrolimus	Binds FKBP12, causes inhibition of calcineurin
Epirubicin	Topoisomerase II inhibitor
Itraconazole	antifungal, hedgehog signaling inhibitor
AT 101	Bcl-2 family inhibitor
BI 2536	PLK1 inhibitor
SN-38	Active metabolite of irinotecan. Topoisomerase I inhibitor
Pravastatin	HMG CoA reductase inhibitor
Exemestane	Aromatase inhibitor
Raltitrexed	DHFR/GARFT/thymidylate synthase inhibitor
Palbociclib	CDK4/6 inhibitor
AT9283	Aurora A & B, Jak2, Flt, Abl inhibitor
Navitoclax	Bcl-2/Bcl-xL inhibitor
Selumetinib	MEK1/2 inhibitor
Veliparib	PARP inhibitor
Afatinib	EGFR inhibitor
Dovitinib	FGFR inhibitor
Crizotinib	ALK, c-Met inhibitor
Danusertib	Aurora, Ret, TrkA, FGFR-1 inhibitor
Foretinib	MET, VEGFR2 inhibitor
Abiraterone	P450 17alpha-hydroxylase-17,20-lyase inhibitor
SNS-032	CDK inhibitor
ABT-751	Mitotic inhibitor. Colchicine site binding microtubule depolymerizer.
BIIB021	HSP90 inhibitor
Decitabine	Nucleoside analog DNA methyl transferase inhibitor
Alvocidib	CDK inhibitor
Tipifarnib	Farnesyltransferase inhibitor
Ponatinib	Broad TK inhibitor
Perifosine	AKT/PI3K inhibitor
Motesanib	VEGFR, PDGFR, Ret, Kit inhibitor
Cediranib	KDR/Flt/VEGFR inhibitor
Rucaparib	PARP inhibitor
Tarenflurbil	Gamma-secretase inhibitor
Tivozanib	VEGFR1, 2, 3, c-Kit, PDGFRB inhibitor
AZD1775	Wee1 inhibitor
PF-00477736	Chk1 inhibitor
AZD7762	Chk1 inhibitor
AZD1152-HQPA	Aurora B inhibitor
AZD8055	mTOR inhibitor
Belinostat	HDAC inhibitor
Bimatoprost	Prostaglandin analog
Doramapimod	p38MAPK inhibitor
Bryostatin 1	PKC activator
Tacedinaline	HDAC inhibitor
BMS-754807	IGF1R inhibitor
Idelalisib	PI3K inhibitor, p110?-selective
Trametinib	MEK1/2 inhibitor
Sonidegib	Smothened (Hh) inhib
Everolimus	binds FKBP12, causes inhibition of mTORC1
Ruxolitinib	JAK1&2 inhibitor
Indibulin	Mitoric inhibitor. Microtubule depolymerizer
MK-2206	AKT inhibitor
Alisertib	Aurora A inhibitor
Nelarabine	Nucleoside analog, DNA, RNA synth inhibitor
Nilotinib	Abl inhibitor
Luminespib	HSP90 inhibitor
Plerixafor	CXCR4 antagonist
Vemurafenib	B-Raf(V600E) inhibitor
Vandetanib	VEGFR,EGFR, RET inhibitor
Sepantronium bromide	Survivin inhibitor
Linsitinib	IGF1R, IR inhibitor
Tepotinib	c-Met inhibitor
Dasatinib	Abl, Src, Kit, EphR... Inhibitor
Tofacitinib	JAK3, JAK2(V617F) inhibitor
Fingolimod	S1PR antagonist
Axitinib	VEGFR, PDGFR, KIT inhibitor
Saracatinib	Src, Abl inhibitor
Bosutinib	Abl, Src inhibitor
Canertinib	pan-HER inhibitor
Lenalidomide	Immunomodulatory
Panobinostat	HDAC inhibitor
Pazopanib	VEGFR inhibitor
Tandutinib	FLT3, PDGFR, KIT inhibitor
Temsirolimus	binds FKBP12, causes inhibition of mTORC1
Vorinostat	HDAC inhibitor
Entinostat	HDAC inhibitor
Enzastaurin	PKCbeta inhibitor
Olaparib	PARP inhibitor
Masitinib	KIT inhibitor
Pictilisib	PI3K inhibitor, pan-class I
Vismodegib	Smothened (Hh) inhibitor
Sorafenib	B-Raf, FGFR-1, VEGFR-2 & -3, PDGFR-beta, KIT, and FLT3 inhib
Seliciclib	CDK2/7/9 inhibitor
Docetaxel	Mitotic inhibitor, taxane microtubule stabilizer
Pentostatin	Antimetabolite; Purine analog
Sirolimus	binds FKBP12, causes inhibition of mTORC1
Floxuridine	Antimetabolite; Analog of 5-fluorouracil
Gemcitabine	Antimetabolite; Nucleoside analog
Teniposide	Topoisomerase II inhibitor
Dactinomycin	RNA and DNA synthesis inhibitor
Cladribine	Antimetabolite; Purine analog
Mitomycin C	Antineoplastic anatibiotic; DNA crosslinker
Carboplatin	Platinum-based antineoplastic agent
Cisplatin	Platinum-based antineoplastic agent
Pemetrexed	Dihydrofolate reductase inhibitor
Oxaliplatin	Platinum-based antineoplastic agent
Daunorubicin	Topoisomerase II inhibitor
Etoposide	Topoisomerase II inhibitor
Arsenic(III) oxide	Thioredoxin reductase inhibitor; cytotoxic chemotherapeutic
Doxorubicin	Topoisomerase II inhibitor
Valrubicin	Topoisomerase II inhibitor
Sunitinib	Broad TK inhibitor
Ixabepilone	Mitotic inhibitor. Epothilone microtubule stabilizer.
Azacitidine	Nucleoside analog DNA methyl transferase inhibitor
Fludarabine	Antimetabolite; Purine analog
Bleomycin	Glycopeptide antibiotic; causes DNA breaks
Dactolisib	mTOR/(PI3K) inhibitor
Quizartinib	FLT3 inhibitor
APR-246	p53 activator, thioredoxin reductase 1 inhibitor
Carfilzomib	Proteasome inhibitor (20S subunit)
Gandotinib	JAK2 inhibitor
AZ 3146	Mps1 kinase (TTK) inhibitor
Sotrastaurin	PKC inhibitor
Midostaurin	Broad TK (FLT3, KIT, RET, JAK, EGFR...) inhibitor
Regorafenib	B-Raf, c-Kit, VEGFR2 inhibitor
XAV-939	Tankyrase-1 and -2
UCN-01	PKCbeta, PDK1, Chk, Cdk2 inhibitor
Ruboxistaurin	PKCbeta inhibitor
Capecitabine	5-FU prodrug
Chloroquine	Antimalaria agent; chemo/radio sensitizer
Valproic acid	HDAC inhibitor
Tivantinib	MET inhibitor
Niraparib	PARP inhibitor
Volasertib	PLK1 inhibitor
Toremifene	selective estrogen receptor modulator
Lasofoxifene	Selective estrogen receptor modulator
Galiellalactone	STAT3-DNA interaction inhibitor
Omacetaxine	Protein synthesis inhib (80 S ribosome)
NVP-RAF265	"C-Raf" inhibitor, unclear MoA
Neratinib	HER2, EGFR inhibitor
Mocetinostat	HDAC inhibitor (HDAC1 & 2-selective)
Rabusertib	Chk1 inhibitor
Galunisertib	TGF-B/Smad inhibitor
Linifanib	VEGFR, PDGFR, CSF-1R, FLT3 inhibitor
Brivanib	VEGFR inhibitor
Buparlisib	PI3K inhibitor, pan-class I
Nintedanib	VEGFR, PDGFR, FGFR inhibitor
AZD4547	FGFR inhibitor
VER 155008	HSP70 inhibitor
Daporinad	NAMPT inhibitor
Cabozantinib	VEGFR2, Met, FLT3, Tie2, Kit and Ret inhibitor
AZD1480	JAK1/2, FGFR inhibitor
Ridaforolimus	binds FKBP12, causes inhibition of mTORC1
Sonolisib	PI3K inhibitor, pan-class I. Irreversible
Quisinostat	HDAC inhibitor
Tosedostat	Aminopeptidase inhibitor
PF-04708671	p70S6K inhibitor
Binimetinib	MEK1/2 inhibitor
Tamatinib	Syk inhibitor
PF-3845	FAAH inhibitor
MK-0752	gamma-secretase/notch inhibitor
SB 743921	Mitotic inhibitor. Eg5/KSP inhibitor
Omipalisib	PI3K/mTOR inhibitor
Ibrutinib	Btk inhibitor
TAK-901	Aurora, Src family, JAK3, RTK inhibitor
Fostamatinib	Syk inhibitor
JQ1	BET family inhibitor
Infigratinib	FGFR inhibitor
Momelotinib	JAK1 & 2 inhibitor
Sapanisertib	mTOR inhibitor
TGX-221	PI3K beta selective inhibitor
Tubacin	HDAC6 inhibitor
Tubastatin A	HDAC6 inhibitor
Atorvastatin	HMG CoA reductase inhibitor
Varespladib	Secretory phospholipase A2 inhibitor
StemRegenin 1	AHR antagonist, stem cell regenerating
PFI-1	BET family inhibitor
4-hydroxytamoxifen	Selective estrogen receptor modulator
Enzalutamide	AR antagonist
1-methyl-D-tryptophan	Indolamine 2,3-dioxygenase 1 and 2 inhibitor
Dacomitinib	pan-HER inhibitor
Dinaciclib	CDK inhibitor
Dabrafenib	B-Raf(V600E) inhibitor
I-BET151	BET family inhibitor
Ralimetinib	p38MAPK inhibitor
Crenolanib	PDGFRA and PDGFRB inhibitor
PF-4800567	CK1epsilon inhibitor
PF-670462	CK1epsilon and CK1delta inhibitor
ZSTK474	PI3K gamma selective inhibitor
PAC-1	procaspase-3 activator
Vistusertib	mTOR inhibitor, ATP-competitive
CPI-613	pyruvate dehydrogenase, alpha-ketoglutarate dehydrogenase inhibitor
Roxadustat	HIF prolyl hydroxylase inhibitor
Pevonedistat	NAE inhibitor
GSK2636771	PI3K beta selective inhibitor
AT-406	XIAP, cIAP1, cIAP2 inhibitor
Lomeguatrib	O6-methylguanine-DNA methyltransferase inhibitor
GSK269962	ROCK1 and ROCK2 inhibitor
GSK650394	SGK1 & 2 inhibitor
AVN944	IMPDH inhibitor
Venetoclax	Bcl-2-selective inhibitor
BMS-911543	JAK2 inhibitor
Ipatasertib	AKT inhibitor
IOX-2	PHD2 inhibitor
GSK-J4	JMJD3 (histone demethylase) inhibitor
UNC1215	L3MBTL3 inhibitor
SGC0946	DOT1L inhibitor
UNC0642	G9a/GLP inhibitor
GSK343	EZH2 inhibitor
UNC0638	G9a/GLP inhibitor
C646	p300/CREB-binding protein (CBP) inhibitor
8-chloro-adenosine	Nucleoside analog, RNA synthesis inhibitor
8-amino-adenosine	Nucleoside analog, RNA synthesis inhibitor
Rocilinostat	HDAC-6 selective inhibitor
ASP3026	ALK inhibitor
Alectinib	ALK (incl gatekeeper mut) inhib
Ganetespib	HSP90 inhibitor
TRAM-34	intermediate-conductance Ca2+-activated K+ channel inh.
Pracinostat	HDAC inhibitor
AR-42	HDAC inhibitor
Lonafarnib	Farnesyl transferase inhibitor
Alpelisib	PI3Kalpha selective inhibitor
Baricitinib	JAK inhibitor
BX-912	PDK1 inhib
AZD-5363	AKT inhibitor
CUDC-305	HSP90 inhibitor
Oprozomib	proteasome (20 S) inhibitor
Fedratinib	JAK2-selective inhibitor
PF-03758309	PAK inhibitor
GSK-2334470	PDK1 inhibitor
Pomalidomide	Immunomodulatory agent, anti-angiogenic
Bafetinib	Abl, Lyn inhibitor
Orteronel	CYP17A1, androgen synth inhib.
EPZ-5687	EZH2 inhibitor
LY-2874455	FGFR inhibitor
Apalutamide	AR antagonist
Tideglusib	GSK3 inhibitor
SGI-1776	PIM kinase inhibitor
Rigosertib	Ras-Raf interaction inhibitor, contaminated by microtubile depolymerizer...
Milciclib	CDK2 inhibitor
Lenvatinib	VEGFR inhibitor
Duvelisib	PI3K inhibitor
Icotinib	EGFR inhibitor
Cilengitide	alphaVbeta3 integrin inhibitor
Apatinib	VEGFR inhibitor
Amuvatinib	Broad spectrum TK inhib
SCH772984	ERK1 & 2 inhibitor
Telatinib	VEGFR, KIT, PDGFR inhibitor
Triciribine	AKT inhibitor
Tozasertib	pan-Aurora inhibitor
Varlitinib	EGFR HER2 inhibitor
Golvatinib	MET, VEGFR2 inhibitor
Copanlisib	PI3K alpha, delta selective inhibitor
Sapitinib	Pan-HER inhibitor
AT7519	CDK1, 2, 4, 6 and 9 inhibitor
NVP-BGT226	PI3K/mTOR inhibitor
BMS-777607	Met, Axl, Ron and Tyro3 inhibitor
Abemaciclib	CDK4/6 inhibitor
Ceritinib	ALK inhibitor
Neflamapimod	p38MAPK inhibitor
Tesevatinib	EGFR, ERBB2, VEGFR, EPHB4
Hydroxyfasudil	ROCK, PKA, PKG, PRK inhibitor
Lucitanib	FGFR1, VEGFR inhibitor
ENMD-2076	pan-Aurora, VEGFR inhibitor
PD0325901	MEK1/2 inhibitor
PH-797804	p38MAPK inhibitor
TG100-115	PI3K gamma/delta inhibitor
Tucatinib	HER2 inhibitor
GSK-1070916	AURb, AURc inhibitor
GSK-461364	PLK1 inhibitor
Capmatinib	MET inhibitor
Palomid-529	AKT, MTOR, PI3K inhibitor
PF-00562271	FAK inhibitor
Gedatolisib	PI3K/mTOR inhibitor
TAK-285	HER2 inhibitor
CEP-32496	BRAF inhibitor
IOX-1	2-Oxoglutarate Oxygenase Inhibitor
AZD-6482	PI3Kbeta-selective inhibitor
GSK-690693	AKT, PKA, PKC inhibitor
OSU-03012	PDPK1 inhibitor
NVP-AEW541	IGF1R inhibitor
AZD-1080	GSK3 inhibitor
MK-8776	CHEK1 inhibitor
AZD-5438	CDK1,2,9 inhibitor
Silmitasertib	CSNK2A1 inhibitor
Mubritinib	HER2 inhibitor
AZD-8186	PI3Kbeta inhibitor
GDC-0623	MEK1/2 inhibitor
Talmapimod	p38MAPK alpha selective inhibitor
Birinapant	IAPs, SMAC mimetic
NVP-LCL161	IAPs, SMAC mimetic
Tazemetostat	EZH2 inhibitor
Pinometostat	DOT1L inhibitor
PHA 408	IKK-2 inhibitor
PS-1145	IKK-2 inhibitor
KU-60019	ATM inhibitor
Selinexor	XPO1/CRM1 inhibitor
GSK2801	BAZ2B/A bromodomain inhibitor
SGC-CBP30	CREBBP/EP300 bromodomain inhibitor
TH588	MTH1 inhibitor
VGX-1027	Nitric oxide-donating immunomodulator
Birabresib	BET family inhibitor
Encorafenib	B-Raf(V600E) inhibitor
URB597	FAAH inhibitor
CUDC-907	HDAC1/2/3/10, PI3Kalpha inhibitor
MK-8745	Aurora A inhibitor
GDC-0919	IDO inhibitor
NVP-LGK974	PORCN inhibitor
ONX-0914	LMP7 (immunoproteasome)
RGFP966	HDAC3 inhibitor
NMS-873	p97/VCP inhibitor
AZ191	DYRK1A inhibitor
Ribociclib	CDK4/6 inhibitor
Triapine	ribonucleotide reductase inhibitor
VE-821	ATR inihibitor
Pacritinib	FLT3/JAK2
Tanzisertib	JNK inhibitor
GSK923295	CENP-E inhibitor
Bentamapimod	JNK inhibitor
Idasanutlin	p53-MDM2 inhibitor
Aldoxorubicin	Topoisomerase II inhibitor, Albumin binding
Filanesib	KSP/Eg5 inhibitor
Talazoparib	PARP1/2 inhibitor
Tasquinimod	S100A9 inhibitor, immunomodulatory, anti-angiogenic
Resminostat	HDAC1, 3, 6 inhibitor
WEHI-539	Bcl-XL inhibitor
Cobimetinib	MEK1/2 inhibitor
AZD1208	PIM1, 2, 3 kinase inhibitor
BGB324	Axl inhibitor
AZD7545	PDHK inhibitor
Osimertinib	EGFR(L858R/T790M) inhibitor
BMS863233	Cdc7 inhibitor
Darapladib	lipoprotein-associated phospholipase A2 inhibitor
GNE-0877	LRRK2 inhibitor
Entospletinib	SYK inhibitor
Ixazomib	20S proteasome inhibitor
Losmapimod	p38MAPK inhibitor
ML323	USP1-UAF1 inhibitor
OTS167	MELK inhibitor
PTC-209	BMI-1 inhibitor
UNC2881	MER inhibitor
AMG-232	MDM2 inhibitor
AMG-925	FLT-3, CDK4 inhibitor
CEP-37440	ALK inhibitor
Rociletinib	EGFR(L858R/T790M) inhibitor
FRAX486	PAK1, 2, 3 inhibitor
GNE-7915	LRRK2 inhibitor
GSK2830371	Wip1 inhibitor
Molibresib	BET family inhibitor
BCI	Dusp6 inhibitor
MST-312	Telomerase inhibitor
Taselisib	PI3K alpha, delta, (gamma) selective inhibitor
GSK2656157	PERK inhibitor
TAK-530	pan-RAF inhibitor
Glasdegib	Smo inhibitor
Onalespib	HSP90 inhibitor
Uprosertib	AKT inhibitor
AT13148	p70S6K, PKA, ROCK (AKT) inhibitor
Cerdulatinib	JAK, SYK inhibitor
Filgotinib	JAK1-selective inhibitor
Afuresertib	AKT1-selective inhibitor
UM729	Enhancer of aryl hydrocarbon receptor (AhR) antagonists
PF-06463922	ALK, ROS1 inhibitor
TEW-7197	TGF-? receptor ALK4/ALK5 inhibitor
Sabutoclax	pan-Bcl-2 family inhibitor
SH-4-54	STAT3 inhibitor
BAY 87-2243	HIF1alpha inhibitor
Givinostat	HDAC inhibitor
Amsacrine	DNA intercalation, Topo II inhibitor
PCI-34051	HDAC8 inhibitor
Cabazitaxel	Taxane microtubule stabilizer, antimitotic
Ravoxertinib	ERK inhibitor
KD025	ROCK2 inhibitor
Merestinib	Met inhibitor
Pixantrone	topoisomerase II inhibitor
Poziotinib	pan-HER inhibitor
Spebrutinib	BTK inhibitor
Verdinexor	XPO1/CRM1 inhibitor
Romidepsin	HDAC inhibitor
Abexinostat	HDAC1-selective inhibitor
A-1210477	MCL-1 inhibitor
VS-4718	FAK inhibitor
GSK2879552	LSD1 inhibitor
Ulixertinib	ERK inhibitor
LY3009120	pan-RAF inhibitor
Pexidartinib	KIT, CSF1R, FLT3 inhibitor
Marimastat	MMP-9, MMP-1, MMP-2, MMP-14, MMP-7 inhibitor
EPZ015666	PRMT5 inhibitor
SAR405838	MDM2 inhibitor
Prexasertib	Chk1 inhibitor
Epacadostat	IDO inhibitor
AZD3965	MCT1 inhibitor
Decernotinib	JAK3 inhibitor
Omaveloxolone	Nrf2 activator
BRD7116	Leukemic stem cell inhibitor
A-419259	HCK and other SRC family kinase inhibitor
Napabucasin	CSC inhibitor, STAT3 mediated
Enasidenib	IDH2-R140Q inhibitor
CCT196969	pan-RAF/Src inhibitor
Gilteritinib	FLT3/AXL inhibitor
ARV-825	BET-targeting PROTAC
dBET1	BET-targeting PROTAC
A-1331852	Bcl-XL inhibitor
A-1155463	BCL-XL inhibitor
Ivosidenib	IDH1 R132H/R132C inhibitor
Peficitinb	JAK3-selective inhibitor
DEL-22379	ERK dimerization inhibitor
AMG319	PI3Kdelta inhibitor
TIC10	ERK & AKT inhibitor, TRAIL inducer
ABC294640	Sphingosine kinase 2 inhibitor
Radotinib	ABL, PDGFR inhibitor
Ripasudil	ROCK inhibitor
CC-223	mTOR inhibitor
CC-115	mTOR/DNA-PK inhibitor
OTS-964	TOPK inhibitor
RO5126766	dual RAF/MEK inhibitor
TGR-1202	PI3Kdelta inhibitor
Litronesib	Eg5 inhibitor
AZD6738	ATR inihibitor
ODM-201	AR antagonist
NVP-CGM097	p53-MDM2 inhibitor
Entrectinib	TRK, ROS1, ALK inhibitor
LY3023414	PI3K/mTOR/DNA-PK inhibitor
Tirabrutinib	BTK inhibitor
Resatorvid	TLR4 inhibitor
Resiquimod	TLR7/TLR8 agonist
Motolimod	TLR8 agonist
THZ2	CDK7 inhibitor
Glesatinib	MET, AXL, TIE, VEGFR, RON inhibitor
Sitravatinib	RET, TRK, PDGFR, VEGFR, KIT, DDR... inhibitor
BGB-283	Raf inhibitor
Asciminib	Allosteric ABL inhibitor, blocks myristoyl binding
Eribulin	Mitotic inhibitor, microtubule depolymerizer.
Brigatinib	ALK inhibitor, including gatekeeper mutant ALK
Selonsertib	ASK1 inhibitor
Pirfenidone	Antifibrotic and anti-inflammatory
CPI-0610	BET family inhibitor
CPI-360	EZH2 inhibitor
Serabelisib	PI3Kalpha selective inhibitor
NVP-SHP099	SHP2 inhibitor
Olmutinib	EGFR(L858R/T790M) inhibitor
Altiratinib	MET/Tie-2 inhibitor
AZD0156	ATM inihibitor
Acalabrutinib	BTK inhibitor
Trifluridine	Antimetabolite; Nucleoside analog
AZD3759	EGFR inhibitor, BBB penetrable
Salinomycin	Ionophore
Mivebresib	BET family inhibitor
VLX1570	proteasome deubiquitinase inhibitor
A-366	G9a/GLP inhibitor
LY-2584702	p70S6K inhibitor
Taladegib	Smothened (Hh) inhib
Acitretin	Retinoid receptor agonist
NVP-BHG712	EphB4 inhibitor
Necrostatin 2	Necroptosis inhibitor
Tucidinostat	HDAC1/2/3/10 inhibitor
Vesatolimod	TLR7 agonist
AMG-337	Met inhibitor
Vidofludimus	DHODH inhibitor
ML390	DHODH inhibitor
E7820	Integrin alpha2 expression inhibitor
JPH203	LAT1 inhibitor
GDC-0084	PI3K/mTOR inhibitor
PF06650833	IRAK4 inhibitor
CC122	IMiD immunomodulator
Amcasertib	Cancer stem cell kinase inhibitor
Eltanexor	XPO1/CRM1 inhibitor
PIM-447	PIM1, 2, 3 kinase inhibitor
EPZ031686	SMYD3 inhibitor
Vinflunine	Mitotic inhibitor. Vinca alkaloid microtubule depolymerizer
Ensartinib	ALK inhibitor
GSK2256098	FAK inhibitor
GDC-0853	BTK inhibitor
Erdafitinib	FGFR inhibitor
Larotrectinib	TRK inhibitor
Senexin B	CDK8/19 inhibitor
BAY-1436032	IDH1 R132H/R132C inhibitor
Saridegib	Smothened (Hh) inhib
Upadacitinib	JAK1-selective inhibitor
S-63845	MCL-1 inhibitor
Erastin	VDAC inhibitor, induces ferroptosis
RSL3	GPX4 inhibitor, induces ferroptosis

## Sheet: DSS
DRUG_NAME	Mechanism.Targets	RUNX1-/- read1	RUNX1-/- read2	RUNX1-/mut read1	RUNX1-/mut read2	RUNX1wt/wt read1	RUNX1wt/wt read2
Pilocarpine	Non-selective muscarinic receptor agonist	1.4	0	1	0	0	1.1
Lovastatin	HMG-CoA reductase inhibitor	0	0	0	0	0	0
Gefitinib	EGFR inhibitor	5.9	2.8	8.1	2.6	0.3	0
Metformin	AMPK activator	0	0	0	0	0	0
Anagrelide	PDE-3, PLA2 inhibitor	0	0	0	0	0	0
Imatinib	Abl, Kit, PDGFRB inhibitor	21.8	20.3	15.3	13.4	7.5	7.5
Idarubicin	Topoisomerase II inhibitor	25.9	28.4	23.5	26	17.8	19.4
Vatalanib	VEGFR-1 & -2 inhibitor	0	0	0	0	0	0
Erlotinib	EGFR inhibitor	4.3	2	2.1	0.9	1.2	0.6
Miltefosine	Antimicrobial, inhibits PI3K/AKT	6.9	7.2	6.4	4.6	3	1
Dexamethasone	Glucocorticoid, immunomodulatory agent	0	0	7.1	0	0	0
Auranofin	Antirheumatic agent	9.1	7.9	9.3	3	2.3	3.3
Tretinoin	Retinoic acid receptor agonist	0	0	5.9	0	0	0
Simvastatin	HMG CoA reductase inhibitor	0.1	0.7	1.2	0	0.1	0
Goserelin	Gonadotropin releasing hormone superagonist	0	0	0.4	0.4	0	0
Raloxifene	Selective estrogen receptor modulator	7	3.8	7.4	2.7	5	2.4
Plicamycin	RNA synthesis inhibitor	11.7	7.9	14	9.7	2.8	3.2
Lapatinib	HER2, EGFR inhibitor	0	0	0.6	0	0	0
Bortezomib	Proteasome inhibitor (26S subunit)	31	32.2	29.2	27.7	32.6	30.9
Letrozole	Aromatase inhibitor	0	0	0	0	0	0
Bexarotene	Antineoplastic agent; retinoid specifically selective for retinoid X receptors	0	0	9.8	4.1	0	0
Celecoxib	Selective COX-2 inhibitor	0.7	1.1	0.6	0	0	0
Anastrozole	Aromatase inhibitor	0	0	0	0.3	0	0
Bicalutamide	Nonsteriodal antiandrogen	0.5	0	2.3	0	0	0
Clofarabine	Antimetabolite; Purine analog	14.7	9.5	16.2	8.5	6.9	7.2
Vincristine	Mitotic inhibitor. Vinca alkaloid microtubule depolymerizer	20.9	26.8	21.3	24.8	12.3	15.5
Vinorelbine	Mitotic inhibitor. Vinca alkaloid microtubule depolymerizer	36.5	39.5	36.9	35.3	19.1	19.1
Aminoglutethimide	Anti-steroid, aromatase inhibitor	0	0	0	0	0	0
Vinblastine	Mitotic inhibitor. Vinca alkaloid microtubule depolymerizer	20.5	27	21	23.6	17.8	18.9
Thalidomide	Immunosuppressant	0.2	0	5.8	0	0.1	0
Clomifene	Selective estrogen receptor modulator	6.7	6.3	8.9	7.1	6	6.7
Cytarabine	Antimetabolite, interferes with DNA synthesis	12.2	12.3	11.1	5.4	6.2	6.3
Cytarabine/Idarubicin		19.6	18.7	17.8	14.2	12.5	13.8
Disulfiram(+CuCl2)	alcohol dehydrogenase inhibitor	7.9	0	11.3	1.8	0.1	0
Finasteride	type II 5-alpha reductase inhibitor	0	0	0	0	0	0
Fluorouracil	Antimetabolite	11.8	10.5	13.4	7.3	10.1	10.7
Flutamide	Nonsteroidal antiandrogen	0	0	0	0	0	1
Imiquimod	Immunomodulatory agent, TLR7 agonist	5.2	6.1	7.4	3.8	0	1.4
Methylprednisolone	Glucocorticoid, immunomodulatory agent	0.3	0	4.8	0	0	0.5
Mitoxantrone	Topoisomerase II inhibitor	27.2	33.8	25.7	32.6	22.2	22.7
Paclitaxel	Mitotic inhibitor, taxane microtubule stabilizer	26.8	29.4	24.1	26.7	18.7	18.9
Prednisolone	Glucocorticoid, immunomodulatory agent	2.5	0	6.9	3.3	0	0
Mepacrine	Unclear. PLA2 inhibitor. NF-kB inhibitor, p53 activator	20.1	17	20.7	18.7	5.4	5.4
Topotecan	Topoisomerase I inhibitor. Camptothecin analog	17.1	24.1	15.6	18.9	15	15
Temozolomide	Alkylating agent	0	0.4	0	0	0	0
Fulvestrant	Estrogen receptor antagonist	0	0	0	0	0	0
Megestrol acetate	Progestogen	0.2	0	0.3	0	0	0
Tamoxifen	Estrogen receptor antagonist	7.3	5.1	8.4	6.6	3.7	3.3
Methotrexate	Antimetabolite; Anti-folate agent	14.7	25.5	24.2	26.9	21.6	23.1
Nilutamide	Nonsteroidal antiandrogen	0	0	0	0	0	0.4
Mitotane	Antineoplastic agent	0.9	0	1.5	0	0	0.7
Allopurinol	Xanthine oxidase inhibitor	1.7	0	0.7	0	0	0
Deferoxamine	Iron chelator	7.4	6.4	7.6	5.6	1.6	0.2
Digoxin	Cardiac glycoside	0	0	0.1	0	0	0
Hydroxyurea	Antineoplastic agent	13.6	10.8	15.7	8.1	7.9	8.5
Mercaptopurine	Antimetabolite	8.5	9.9	3.4	3.9	5.7	6.8
Thioguanine	Antimetabolite; Purine analog	16	21.1	13	13.2	14.5	16.2
Tacrolimus	Binds FKBP12, causes inhibition of calcineurin	1.3	0	0.3	0	0	0
Epirubicin	Topoisomerase II inhibitor	24.7	25.2	21.1	16.2	12.9	13.2
Itraconazole	antifungal, hedgehog signaling inhibitor	7.6	0	9.2	0	6.2	8
AT 101	Bcl-2 family inhibitor	16.7	15.9	16.9	16	13.1	13.7
BI 2536	PLK1 inhibitor	15.3	16	15.1	15.4	8.7	8.9
SN-38	Active metabolite of irinotecan. Topoisomerase I inhibitor	32.5	33.9	30.4	27.8	26.6	27.2
Pravastatin	HMG CoA reductase inhibitor	0.2	0	0	0	0	0.2
Exemestane	Aromatase inhibitor	2.4	0	3.5	0	0	0
Raltitrexed	DHFR/GARFT/thymidylate synthase inhibitor	21.8	24.9	20.1	20.5	17	17.8
Palbociclib	CDK4/6 inhibitor	12.4	10.5	9.6	8.1	2.1	2.4
AT9283	Aurora A & B, Jak2, Flt, Abl inhibitor	7.2	10.5	1.3	4.2	3.2	3.3
Navitoclax	Bcl-2/Bcl-xL inhibitor	0.6	2.5	7.3	1.6	6.5	7.6
Selumetinib	MEK1/2 inhibitor	5.8	4.2	1.7	0.5	0	0.2
Veliparib	PARP inhibitor	6.8	0.1	9.8	0.5	0.1	0
Afatinib	EGFR inhibitor	0.4	0	0.6	0	0	0
Dovitinib	FGFR inhibitor	2	1.6	2.2	0	0	0
Crizotinib	ALK, c-Met inhibitor	1.3	2.9	0	0	0	0
Danusertib	Aurora, Ret, TrkA, FGFR-1 inhibitor	22	21.2	14	15.7	9.7	10.7
Foretinib	MET, VEGFR2 inhibitor	9.3	8.8	5.5	5.8	1.1	0
Abiraterone	P450 17alpha-hydroxylase-17,20-lyase inhibitor	0	1.1	0	0	0	0
SNS-032	CDK inhibitor	22.1	21.2	21.5	17.2	9.4	9.2
ABT-751	Mitotic inhibitor. Colchicine site binding microtubule depolymerizer.	14.4	15.9	12.7	14.4	6.4	7.7
BIIB021	HSP90 inhibitor	26.3	23.2	24.1	21.5	19.7	19.3
Decitabine	Nucleoside analog DNA methyl transferase inhibitor	6.7	7.4	6.7	1.4	5.4	5.2
Alvocidib	CDK inhibitor	17.9	16.8	18.2	16.2	18.5	16.9
Tipifarnib	Farnesyltransferase inhibitor	24.3	20.4	20.1	16.9	4.6	4.5
Ponatinib	Broad TK inhibitor	37.9	34.5	31.8	31.4	29.8	30.6
Perifosine	AKT/PI3K inhibitor	0	0	0	0	0	0
Motesanib	VEGFR, PDGFR, Ret, Kit inhibitor	3	0	2.7	0.5	2.5	0
Cediranib	KDR/Flt/VEGFR inhibitor	0	0	0	0	0	0
Rucaparib	PARP inhibitor	2.8	1.4	4.6	0	0	0
Tarenflurbil	Gamma-secretase inhibitor	0.3	0	6.8	0	0	0
Tivozanib	VEGFR1, 2, 3, c-Kit, PDGFRB inhibitor	23.4	22.1	18.8	17.5	14.5	14.4
AZD1775	Wee1 inhibitor	25.2	20.3	21.8	19.7	19.2	19
PF-00477736	Chk1 inhibitor	18.3	18.1	15.7	16.3	7.2	8.7
AZD7762	Chk1 inhibitor	11.2	8.4	9.3	6.3	6.6	7.6
AZD1152-HQPA	Aurora B inhibitor	14.5	15.4	12.9	11	3.6	5.1
AZD8055	mTOR inhibitor	25.8	25.2	26.9	23.1	17.9	18.2
Belinostat	HDAC inhibitor	24.6	22.4	21.6	21	18.4	19.8
Bimatoprost	Prostaglandin analog	0	0	0	0.2	0	0
Doramapimod	p38MAPK inhibitor	3.5	4.3	3.9	1.8	0	0
Bryostatin 1	PKC activator	5.6	5.3	12.2	4.9	1.8	0
Tacedinaline	HDAC inhibitor	0	0	0	0	0	0
BMS-754807	IGF1R inhibitor	10.3	10	6.3	5.1	1	1.4
Idelalisib	PI3K inhibitor, p110?-selective	2.9	6.5	4.1	0.5	0	0
Trametinib	MEK1/2 inhibitor	14.2	14.8	8.4	6.2	1.2	0.4
Sonidegib	Smothened (Hh) inhib	2.6	0	2.6	0	0	0.3
Everolimus	binds FKBP12, causes inhibition of mTORC1	12.5	10.3	13.3	12.7	0	0
Ruxolitinib	JAK1&2 inhibitor	1.7	2.7	2.9	0	0	0
Indibulin	Mitoric inhibitor. Microtubule depolymerizer	12.9	0	14.1	0	4.8	5.2
MK-2206	AKT inhibitor	3.5	2.3	3.9	1	0	0
Alisertib	Aurora A inhibitor	14.6	16.8	11.5	10.8	2	2.1
Nelarabine	Nucleoside analog, DNA, RNA synth inhibitor	6.6	0	5.1	0	0	0
Nilotinib	Abl inhibitor	36.3	34.7	29.6	21.5	28.6	28.6
Luminespib	HSP90 inhibitor	30.6	28.2	31	26.4	18.8	18
Plerixafor	CXCR4 antagonist	0	0.1	0	0.1	0	0
Vemurafenib	B-Raf(V600E) inhibitor	0.9	1.7	1.7	0	2.9	2.8
Vandetanib	VEGFR,EGFR, RET inhibitor	1.5	1.1	0	0	0	0
Sepantronium bromide	Survivin inhibitor	11.9	14	17.8	16.3	6.5	7.2
Linsitinib	IGF1R, IR inhibitor	0	2.4	3.4	0.1	0	0
Tepotinib	c-Met inhibitor	3.7	1.9	5	0	0	0
Dasatinib	Abl, Src, Kit, EphR... Inhibitor	37.5	36.3	30.2	30.2	24.4	24.8
Tofacitinib	JAK3, JAK2(V617F) inhibitor	0	2.6	0	0	0	0
Fingolimod	S1PR antagonist	9	8.5	10.3	6.4	6.3	7.5
Axitinib	VEGFR, PDGFR, KIT inhibitor	16.4	17.6	10.7	11.7	7	5.6
Saracatinib	Src, Abl inhibitor	15.9	15.2	9.7	7.1	5.7	5.4
Bosutinib	Abl, Src inhibitor	31.5	32.4	25.4	25.5	18.1	19
Canertinib	pan-HER inhibitor	9.3	8.9	8.6	6.6	5.3	5.1
Lenalidomide	Immunomodulatory	1.8	0	4.9	0	0	0
Panobinostat	HDAC inhibitor	23	23.1	20.2	20.2	13.2	13.1
Pazopanib	VEGFR inhibitor	0.6	1.3	0	0	0	0
Tandutinib	FLT3, PDGFR, KIT inhibitor	0	0	0	0	0	0
Temsirolimus	binds FKBP12, causes inhibition of mTORC1	15.1	12.6	19	10.1	0	0
Vorinostat	HDAC inhibitor	17.1	16	15.9	9.2	9.5	10.1
Entinostat	HDAC inhibitor	9.5	6	10.3	5.2	5.5	5.8
Enzastaurin	PKCbeta inhibitor	0	0	0.9	0	0.8	0.6
Olaparib	PARP inhibitor	6	5.4	9.7	10.1	0	0
Masitinib	KIT inhibitor	10.6	9.7	6.6	7.6	6.2	5.1
Pictilisib	PI3K inhibitor, pan-class I	9.7	7.3	10.3	5.4	2.7	2
Vismodegib	Smothened (Hh) inhibitor	0	2.2	0.8	0	0	0.1
Sorafenib	B-Raf, FGFR-1, VEGFR-2 & -3, PDGFR-beta, KIT, and FLT3 inhib	0	0	0	0	0	0
Seliciclib	CDK2/7/9 inhibitor	1.2	1.4	0.8	0	0	0
Docetaxel	Mitotic inhibitor, taxane microtubule stabilizer	31.4	31.7	27.2	27.1	17.1	18.4
Pentostatin	Antimetabolite; Purine analog	1.1	0	0.4	0	0	0
Sirolimus	binds FKBP12, causes inhibition of mTORC1	8.8	6.4	10.8	6	1	0
Floxuridine	Antimetabolite; Analog of 5-fluorouracil	36.6	37.8	35.1	28.1	26.6	27.2
Gemcitabine	Antimetabolite; Nucleoside analog	17.7	17.3	17.9	14.5	15.9	16.9
Teniposide	Topoisomerase II inhibitor	0	0	0	0	0	0
Dactinomycin	RNA and DNA synthesis inhibitor	40.8	39.4	40.8	37.9	28.7	30.4
Cladribine	Antimetabolite; Purine analog	5.1	6.4	7.6	0	4.3	4.5
Mitomycin C	Antineoplastic anatibiotic; DNA crosslinker	3.8	9.3	3.6	6.2	3.8	4.9
Carboplatin	Platinum-based antineoplastic agent	7.9	5.4	8.2	5.6	3.3	3.6
Cisplatin	Platinum-based antineoplastic agent	7.3	5.3	8.1	5.9	5.6	5.4
Pemetrexed	Dihydrofolate reductase inhibitor	26.7	28.9	26.5	27.5	26.3	26.9
Oxaliplatin	Platinum-based antineoplastic agent	29.1	28.9	29.1	28.1	25.7	26
Daunorubicin	Topoisomerase II inhibitor	22.7	21.9	20.2	18.8	12.1	12
Etoposide	Topoisomerase II inhibitor	24.8	25.4	18.9	23.2	11.9	12.5
Arsenic(III) oxide	Thioredoxin reductase inhibitor; cytotoxic chemotherapeutic	0.8	0	0	0	0	0
Doxorubicin	Topoisomerase II inhibitor	20.8	18.8	15.4	15.4	10.2	10.8
Valrubicin	Topoisomerase II inhibitor	25.3	23.5	20.6	22.7	11.8	12.8
Sunitinib	Broad TK inhibitor	2.6	2.1	0	0	0	0
Ixabepilone	Mitotic inhibitor. Epothilone microtubule stabilizer.	5.1	4.5	4.3	5.2	3.7	3.6
Azacitidine	Nucleoside analog DNA methyl transferase inhibitor	8.9	9	7.8	6.8	3.7	5
Fludarabine	Antimetabolite; Purine analog	0	0	0.5	0	0	0
Bleomycin	Glycopeptide antibiotic; causes DNA breaks	3.4	1.8	6.8	0.3	0	0
Dactolisib	mTOR/(PI3K) inhibitor	17.2	16.6	18.5	18.1	14.2	14.7
Quizartinib	FLT3 inhibitor	2.5	0.7	2.7	2.5	0.2	0.3
APR-246	p53 activator, thioredoxin reductase 1 inhibitor	2.1	0	2.8	0	0.7	0
Carfilzomib	Proteasome inhibitor (20S subunit)	30.5	31.4	31	27.9	25	26.1
Gandotinib	JAK2 inhibitor	5.3	4.3	6	3.8	2.5	2.2
AZ 3146	Mps1 kinase (TTK) inhibitor	11.3	9.7	11.5	8.9	5.6	6.5
Sotrastaurin	PKC inhibitor	6.1	4.4	6.7	1.8	0	0
Midostaurin	Broad TK (FLT3, KIT, RET, JAK, EGFR...) inhibitor	15.7	11.4	14.2	9.4	6	6.3
Regorafenib	B-Raf, c-Kit, VEGFR2 inhibitor	9.1	9.1	4.6	5	2.2	2
XAV-939	Tankyrase-1 and -2	0	0	0	0	0	0
UCN-01	PKCbeta, PDK1, Chk, Cdk2 inhibitor	29.2	27.2	28.5	25.2	17.4	16.7
Ruboxistaurin	PKCbeta inhibitor	9.9	9.5	10.8	7.7	7	8.4
Capecitabine	5-FU prodrug	0	0	0	0.3	0	0
Chloroquine	Antimalaria agent; chemo/radio sensitizer	16.8	9.5	18.9	11	6	5.6
Valproic acid	HDAC inhibitor	2.5	2.1	0.7	0.8	0	0
Tivantinib	MET inhibitor	5.2	6	5.4	5.5	3.2	3.3
Niraparib	PARP inhibitor	8.5	7.1	10.5	5.8	3.2	2.2
Volasertib	PLK1 inhibitor	11.1	11.2	10.6	10	5.7	6.1
Toremifene	selective estrogen receptor modulator	7.1	4.7	8.8	5	4.6	5.1
Lasofoxifene	Selective estrogen receptor modulator	0.3	0	1.3	0	0	0
Galiellalactone	STAT3-DNA interaction inhibitor	14.2	9.8	12.6	6.8	5.1	5.1
Omacetaxine	Protein synthesis inhib (80 S ribosome)	35.5	32	38	32.8	28.1	29.4
NVP-RAF265	"C-Raf" inhibitor, unclear MoA	1.2	3.8	0	0	0	0
Neratinib	HER2, EGFR inhibitor	3.4	1.3	3	0	0	0
Mocetinostat	HDAC inhibitor (HDAC1 & 2-selective)	18.6	16.4	19.1	15.8	17	17.2
Rabusertib	Chk1 inhibitor	4.4	2.1	3.4	3.2	0.1	0.8
Galunisertib	TGF-B/Smad inhibitor	0	0	0	0	0	0
Linifanib	VEGFR, PDGFR, CSF-1R, FLT3 inhibitor	2.2	0	0.2	0	0	0.2
Brivanib	VEGFR inhibitor	0	0	0	0	0	0
Buparlisib	PI3K inhibitor, pan-class I	8.9	8.3	10.3	7.1	4.9	4.1
Nintedanib	VEGFR, PDGFR, FGFR inhibitor	17.4	17.4	11.4	4.9	5.5	5.3
AZD4547	FGFR inhibitor	0	0.4	0	0	0	0
VER 155008	HSP70 inhibitor	10.4	7.8	14	8.3	3.6	3.5
Daporinad	NAMPT inhibitor	19.7	19.2	23.8	17.2	15.4	16.4
Cabozantinib	VEGFR2, Met, FLT3, Tie2, Kit and Ret inhibitor	5.4	4.2	2.9	0.7	0	0
AZD1480	JAK1/2, FGFR inhibitor	0	0	0	0	0	0
Ridaforolimus	binds FKBP12, causes inhibition of mTORC1	16	10.6	17.6	13.8	0.3	0
Sonolisib	PI3K inhibitor, pan-class I. Irreversible	0.9	2.5	1.4	0	0	0
Quisinostat	HDAC inhibitor	22.5	20.6	17.9	18	15.1	15.5
Tosedostat	Aminopeptidase inhibitor	10.2	12.6	14.4	8.3	2.2	1.5
PF-04708671	p70S6K inhibitor	2.8	1.2	1.6	0	0	0
Binimetinib	MEK1/2 inhibitor	3.6	3	0.6	0	0	0
Tamatinib	Syk inhibitor	6.6	7.7	4.1	4.2	6	5.6
PF-3845	FAAH inhibitor	2.6	1.7	3.8	0	2	2.2
MK-0752	gamma-secretase/notch inhibitor	0	0	0	0	0	0
SB 743921	Mitotic inhibitor. Eg5/KSP inhibitor	5.2	13.8	3.3	10	1.8	2
Omipalisib	PI3K/mTOR inhibitor	13.3	11.3	14.3	9.5	8	7.6
Ibrutinib	Btk inhibitor	2	1	0.4	0	0	0.7
TAK-901	Aurora, Src family, JAK3, RTK inhibitor	5.1	6.5	3.9	3.2	0	0
Fostamatinib	Syk inhibitor	1.3	1.5	0.9	0	0.8	0.1
JQ1	BET family inhibitor	26.6	25.1	27.3	24.5	21.7	20.4
Infigratinib	FGFR inhibitor	0	0	0	0	0	0
Momelotinib	JAK1 & 2 inhibitor	7.7	9.2	6.7	5.1	6.6	5.7
Sapanisertib	mTOR inhibitor	17.1	16.6	18.3	14.8	11	11.7
TGX-221	PI3K beta selective inhibitor	4.4	1	4.6	0.2	0	0
Tubacin	HDAC6 inhibitor	5.6	7.3	6	6.4	4.9	3.8
Tubastatin A	HDAC6 inhibitor	4.5	3.6	3.6	3.6	0	0
Atorvastatin	HMG CoA reductase inhibitor	0	1.3	0.2	0	0	0
Varespladib	Secretory phospholipase A2 inhibitor	0	0	1.3	0	0	0
StemRegenin 1	AHR antagonist, stem cell regenerating	5.5	1.4	5.8	0.3	1	0.6
PFI-1	BET family inhibitor	18	14	18.7	13.2	9.4	9.3
4-hydroxytamoxifen	Selective estrogen receptor modulator	8.5	7.9	9.1	7.5	8.8	8.4
Enzalutamide	AR antagonist	2.3	0	2.1	0	0.4	0.2
1-methyl-D-tryptophan	Indolamine 2,3-dioxygenase 1 and 2 inhibitor	0	0	0	0	0	0
Dacomitinib	pan-HER inhibitor	2.1	0	3.4	0.2	0	0.5
Dinaciclib	CDK inhibitor	21.3	18	20.1	19.6	18.1	19.2
Dabrafenib	B-Raf(V600E) inhibitor	3.2	2	0	0.1	2.5	1.9
I-BET151	BET family inhibitor	19.2	18.1	20.1	16.8	13.9	13.9
Ralimetinib	p38MAPK inhibitor	11.9	7.3	11	5	1.4	0
Crenolanib	PDGFRA and PDGFRB inhibitor	13.2	12.5	12	9.9	6.6	5.9
PF-4800567	CK1epsilon inhibitor	2.4	0.8	1.8	0.3	0.1	0
PF-670462	CK1epsilon and CK1delta inhibitor	0	0.1	0	0	0	0
ZSTK474	PI3K gamma selective inhibitor	11.7	8	13.9	5.6	5.9	4.7
PAC-1	procaspase-3 activator	5.1	4.8	5.2	4.1	0.3	0
Vistusertib	mTOR inhibitor, ATP-competitive	19	18.5	18.8	13.5	11	11
CPI-613	pyruvate dehydrogenase, alpha-ketoglutarate dehydrogenase inhibitor	0	0	0	0	0	0
Roxadustat	HIF prolyl hydroxylase inhibitor	1.2	0	1.9	0	0	0
Pevonedistat	NAE inhibitor	14.4	17.8	16.8	14	7.5	7.8
GSK2636771	PI3K beta selective inhibitor	0	0	0	0	0	0
AT-406	XIAP, cIAP1, cIAP2 inhibitor	19.7	17.2	8.8	0	14	12
Lomeguatrib	O6-methylguanine-DNA methyltransferase inhibitor	0	0	0.1	0	0	0
GSK269962	ROCK1 and ROCK2 inhibitor	4.8	6.3	5.9	2.6	1.4	1.5
GSK650394	SGK1 & 2 inhibitor	2.4	3.2	2.7	2.3	0.6	1.1
AVN944	IMPDH inhibitor	25.6	26.2	24.8	25.1	20.6	22.8
Venetoclax	Bcl-2-selective inhibitor	0	0	2.1	0	2.4	0.4
BMS-911543	JAK2 inhibitor	0	0.7	0	0	0	0
Ipatasertib	AKT inhibitor	5.4	4.1	5.3	1.5	0.6	0
IOX-2	PHD2 inhibitor	0	0	0.6	0	0	0
GSK-J4	JMJD3 (histone demethylase) inhibitor	8.5	1.7	7.2	1.8	1.9	3
UNC1215	L3MBTL3 inhibitor	0	0	0	0	0	0
SGC0946	DOT1L inhibitor	5.1	1.8	7.4	0	0	0
UNC0642	G9a/GLP inhibitor	6.5	4.2	8.6	4.4	0.2	0.1
GSK343	EZH2 inhibitor	0.2	1.3	2.1	0	0	0
UNC0638	G9a/GLP inhibitor	9.6	8.8	9.2	6.3	1	1.9
C646	p300/CREB-binding protein (CBP) inhibitor	5.9	1.7	5.9	0	0	0
8-chloro-adenosine	Nucleoside analog, RNA synthesis inhibitor	14.9	16.4	14.7	12.9	8.1	7.8
8-amino-adenosine	Nucleoside analog, RNA synthesis inhibitor	20	19.4	17.5	14.1	8.8	10
Rocilinostat	HDAC-6 selective inhibitor	11.3	9.2	10.6	7.5	6.3	6.2
ASP3026	ALK inhibitor	5.1	2.8	6.5	1.3	0.9	1.2
Alectinib	ALK (incl gatekeeper mut) inhib	1.3	0.8	1.4	0	0	0
Ganetespib	HSP90 inhibitor	27.2	22.4	25.2	22.1	19.2	18.9
TRAM-34	intermediate-conductance Ca2+-activated K+ channel inh.	0	0	0	0	0	0
Pracinostat	HDAC inhibitor	21.1	20.3	19.6	19.1	17.1	17.8
AR-42	HDAC inhibitor	20.9	19.7	18.7	17.1	16.4	16.6
Lonafarnib	Farnesyl transferase inhibitor	24.1	0	20.7	6.8	8.1	8.3
Alpelisib	PI3Kalpha selective inhibitor	2.9	2.1	4.3	1.7	1.5	0
Baricitinib	JAK inhibitor	0	0	0	0	0	0
BX-912	PDK1 inhib	9.2	8.6	8	6.5	1.9	1.8
AZD-5363	AKT inhibitor	4	2.1	3	1.7	0	0
CUDC-305	HSP90 inhibitor	19.4	17.2	16.8	17.1	16.9	17.2
Oprozomib	proteasome (20 S) inhibitor	23.2	21.3	21.6	19.4	19.5	19
Fedratinib	JAK2-selective inhibitor	13.1	10.2	12.3	8.5	5.8	5.8
PF-03758309	PAK inhibitor	39.9	40.4	37.7	36.8	24.8	24.9
GSK-2334470	PDK1 inhibitor	7.4	6.9	5.6	2.4	0	0
Pomalidomide	Immunomodulatory agent, anti-angiogenic	0	0	0	0	0	0
Bafetinib	Abl, Lyn inhibitor	26.7	26.4	20.9	18.8	16.3	16.3
Orteronel	CYP17A1, androgen synth inhib.	0	0	0	0	0	0
EPZ-5687	EZH2 inhibitor	1	0	1.8	0	0	0
LY-2874455	FGFR inhibitor	12	17	7.9	10	6.8	6.5
Apalutamide	AR antagonist	0	0	0	0	0	0
Tideglusib	GSK3 inhibitor	0	0	0	0	0	0
SGI-1776	PIM kinase inhibitor	10.6	9.6	11.2	8.1	5.3	5.1
Rigosertib	Ras-Raf interaction inhibitor, contaminated by microtubile depolymerizer...	27.6	26	27	27.1	14.6	16.6
Milciclib	CDK2 inhibitor	21.4	20.3	15.3	14.1	10.3	11.3
Lenvatinib	VEGFR inhibitor	3.5	1.9	0.8	0	0	0
Duvelisib	PI3K inhibitor	1.9	3.3	4.7	0	0	0
Icotinib	EGFR inhibitor	0	0	0	0	0	0
Cilengitide	alphaVbeta3 integrin inhibitor	0	0	0	0	0	0
Apatinib	VEGFR inhibitor	0	0.8	0	0	0	0
Amuvatinib	Broad spectrum TK inhib	10.4	12.2	7.1	9.8	15.7	14.1
SCH772984	ERK1 & 2 inhibitor	16.7	18.9	11.7	9.7	6	4.2
Telatinib	VEGFR, KIT, PDGFR inhibitor	0	0.2	0	0	0	0
Triciribine	AKT inhibitor	20.6	15.1	15.6	12.1	7.7	9.8
Tozasertib	pan-Aurora inhibitor	17.6	17.8	11.7	12.9	7.9	8
Varlitinib	EGFR HER2 inhibitor	0	2.7	2.3	0	0	0
Golvatinib	MET, VEGFR2 inhibitor	5.4	2.5	3.2	0.4	0	0
Copanlisib	PI3K alpha, delta selective inhibitor	9.7	7.6	8.5	3.7	0.7	2.1
Sapitinib	Pan-HER inhibitor	0	0.7	0	0	0	0
AT7519	CDK1, 2, 4, 6 and 9 inhibitor	14.2	9.1	16.4	10.7	3.1	2.5
NVP-BGT226	PI3K/mTOR inhibitor	24	20.8	24.1	22.1	14.5	14.5
BMS-777607	Met, Axl, Ron and Tyro3 inhibitor	0	0.2	0	0	0	0
Abemaciclib	CDK4/6 inhibitor	13.5	6.9	12.6	4	3	3.1
Ceritinib	ALK inhibitor	1.6	0	1.5	0	1.9	0.8
Neflamapimod	p38MAPK inhibitor	2.4	1.4	1.7	0	0	0
Tesevatinib	EGFR, ERBB2, VEGFR, EPHB4	0.9	0.2	1.8	0	0	0
Hydroxyfasudil	ROCK, PKA, PKG, PRK inhibitor	0.3	0	0.8	0	0	0.4
Lucitanib	FGFR1, VEGFR inhibitor	3.9	2.3	3.7	2.2	0.1	0
ENMD-2076	pan-Aurora, VEGFR inhibitor	9.6	9.2	8.7	8.2	6.1	4.9
PD0325901	MEK1/2 inhibitor	8.6	7.3	4.6	3.1	0.4	0
PH-797804	p38MAPK inhibitor	0	0	0.1	0	0	0
TG100-115	PI3K gamma/delta inhibitor	3.5	2.7	5	4.3	0	0
Tucatinib	HER2 inhibitor	0	0.8	0	0	0	0
GSK-1070916	AURb, AURc inhibitor	13	16.1	8.1	10.2	0.1	0.5
GSK-461364	PLK1 inhibitor	21.2	23.3	19	22.3	15.8	15.8
Capmatinib	MET inhibitor	0.4	0	0	0	0.5	0
Palomid-529	AKT, MTOR, PI3K inhibitor	0.1	0	3.4	0	0.7	0.1
PF-00562271	FAK inhibitor	5.9	5.5	8.6	5.9	5.2	4.4
Gedatolisib	PI3K/mTOR inhibitor	13.8	13.3	14.5	15.8	4.6	4.5
TAK-285	HER2 inhibitor	0	0	1	0	0	0
CEP-32496	BRAF inhibitor	31.7	0	26.4	0	21.2	21.9
IOX-1	2-Oxoglutarate Oxygenase Inhibitor	3.9	1.1	4.4	0.4	1.6	1.9
AZD-6482	PI3Kbeta-selective inhibitor	0.2	0	1.5	0	0.3	0
GSK-690693	AKT, PKA, PKC inhibitor	0	1.5	2.9	0	0	0
OSU-03012	PDPK1 inhibitor	0	1.2	0	0	0	0
NVP-AEW541	IGF1R inhibitor	10.4	9.4	12.5	7.7	7.7	6.8
AZD-1080	GSK3 inhibitor	0	0	0	0	0	0
MK-8776	CHEK1 inhibitor	7.7	6.8	7.6	2.9	0	0
AZD-5438	CDK1,2,9 inhibitor	6.2	4.8	9.5	8.1	9.9	9.7
Silmitasertib	CSNK2A1 inhibitor	6.5	6.4	8.7	5.8	4.2	3.9
Mubritinib	HER2 inhibitor	4.9	5.3	5.9	5.2	6.1	5.8
AZD-8186	PI3Kbeta inhibitor	0	0	1	0	0	0
GDC-0623	MEK1/2 inhibitor	5.1	16.6	1.1	6.3	1.1	0
Talmapimod	p38MAPK alpha selective inhibitor	0	0.5	0.2	0	0	0
Birinapant	IAPs, SMAC mimetic	17.9	10.1	7.8	0.5	6.2	6.1
NVP-LCL161	IAPs, SMAC mimetic	29.5	23.3	13.6	1.6	25.6	21.6
Tazemetostat	EZH2 inhibitor	0	0.9	0.5	0	0	0
Pinometostat	DOT1L inhibitor	0	0	0	0	0	0
PHA 408	IKK-2 inhibitor	10.9	9.4	9.7	8.2	7	7.8
PS-1145	IKK-2 inhibitor	0.8	0	1.4	0	0	0
KU-60019	ATM inhibitor	4.9	7.4	6.2	4.4	3.4	2.7
Selinexor	XPO1/CRM1 inhibitor	25.2	22.8	23.7	22.3	16.5	16.6
GSK2801	BAZ2B/A bromodomain inhibitor	0.2	0	4.6	0	0	0
SGC-CBP30	CREBBP/EP300 bromodomain inhibitor	12.2	8.2	15.9	9.4	5.7	5.3
TH588	MTH1 inhibitor	5.7	5.2	7.8	1.1	2.8	4.4
VGX-1027	Nitric oxide-donating immunomodulator	0	1.8	0.1	0	0	0
Birabresib	BET family inhibitor	25.1	23.2	26.8	22.5	15.6	14.9
Encorafenib	B-Raf(V600E) inhibitor	1.3	1.4	2.6	1.7	0.1	0
URB597	FAAH inhibitor	0	0	0.3	0	0.1	0
CUDC-907	HDAC1/2/3/10, PI3Kalpha inhibitor	41.5	40.3	43.9	43.4	39.4	38.6
MK-8745	Aurora A inhibitor	4.6	4.8	4.2	2.8	0.9	0.8
GDC-0919	IDO inhibitor	0	0	0.1	0	1.4	1
NVP-LGK974	PORCN inhibitor	6.6	5.7	5	2.5	5	5
ONX-0914	LMP7 (immunoproteasome)	22.2	21.9	25.1	21.4	18	17.6
RGFP966	HDAC3 inhibitor	4	5.6	4.8	3.7	1.5	1.1
NMS-873	p97/VCP inhibitor	15.2	17.4	13.9	15.5	22.7	21.7
AZ191	DYRK1A inhibitor	6.2	8.2	9	5.9	3	2
Ribociclib	CDK4/6 inhibitor	6.2	3	3.6	0.1	0	0
Triapine	ribonucleotide reductase inhibitor	5.8	5.4	5.1	5	4.6	4.7
VE-821	ATR inihibitor	8.7	2.4	7.7	0.9	1.8	1.8
Pacritinib	FLT3/JAK2	14.9	12.6	12.7	9	6.9	7.1
Tanzisertib	JNK inhibitor	1	2.1	2	0	0	0
GSK923295	CENP-E inhibitor	9.8	10.6	9.2	5.8	2.1	1.9
Bentamapimod	JNK inhibitor	3.7	1.4	1.5	0	4.6	3.9
Idasanutlin	p53-MDM2 inhibitor	18.8	0	17	0	4.9	5.2
Aldoxorubicin	Topoisomerase II inhibitor, Albumin binding	20.8	19.8	17.8	18.3	11	11.5
Filanesib	KSP/Eg5 inhibitor	18	21.1	14.9	15	8.1	7.6
Talazoparib	PARP1/2 inhibitor	18.9	11.1	19.7	12.7	2.8	2.6
Tasquinimod	S100A9 inhibitor, immunomodulatory, anti-angiogenic	1.5	0	4.3	0	0	1
Resminostat	HDAC1, 3, 6 inhibitor	16.3	15.2	15.9	14.6	12.7	13.5
WEHI-539	Bcl-XL inhibitor	0	0	0	0	0	0
Cobimetinib	MEK1/2 inhibitor	9.6	8.5	5.9	3.3	0	0
AZD1208	PIM1, 2, 3 kinase inhibitor	12.1	11.6	8.8	5.3	2.1	2.7
BGB324	Axl inhibitor	6.9	7.7	7.2	5.5	5.8	5.5
AZD7545	PDHK inhibitor	0.6	0.7	0	0	0	0
Osimertinib	EGFR(L858R/T790M) inhibitor	5.4	5.8	5.2	6	2.1	0.4
BMS863233	Cdc7 inhibitor	7.9	6.3	3.9	0.7	0	0
Darapladib	lipoprotein-associated phospholipase A2 inhibitor	2	1.8	4.9	0.4	0	0
GNE-0877	LRRK2 inhibitor	0	0	0	0	0	0
Entospletinib	SYK inhibitor	2.9	1	2.7	0	0	0
Ixazomib	20S proteasome inhibitor	11.8	15.2	9.8	8.1	14.7	12.7
Losmapimod	p38MAPK inhibitor	4	0.6	3.6	0	0.3	0
ML323	USP1-UAF1 inhibitor	5.5	3.3	5.4	1.3	1.2	1.3
OTS167	MELK inhibitor	22.7	21.6	21.1	19.8	16.7	17.3
PTC-209	BMI-1 inhibitor	7.2	10.9	6.1	9.5	7.6	7.4
UNC2881	MER inhibitor	0	0.6	0	0	0	0
AMG-232	MDM2 inhibitor	14.3	11	12.4	10.1	3.9	3.5
AMG-925	FLT-3, CDK4 inhibitor	4.5	3.9	3.3	0.3	0	0
CEP-37440	ALK inhibitor	8.6	8.9	8.8	8.5	7.9	8.1
Rociletinib	EGFR(L858R/T790M) inhibitor	7.5	9.7	7.4	7.5	4.1	4.7
FRAX486	PAK1, 2, 3 inhibitor	24.1	22.4	16.1	16.7	8.5	9.4
GNE-7915	LRRK2 inhibitor	0	0	0	0	0	0
GSK2830371	Wip1 inhibitor	4.8	4.5	7.2	0.8	0	0
Molibresib	BET family inhibitor	19.5	17.2	19.5	16.7	12.2	12
BCI	Dusp6 inhibitor	22.6	22.4	24.4	19.4	13.4	14.2
MST-312	Telomerase inhibitor	16.4	16.7	15.6	18.5	16.9	17.5
Taselisib	PI3K alpha, delta, (gamma) selective inhibitor	5	4.3	6	0.2	0	0.8
GSK2656157	PERK inhibitor	2.2	1.5	0.4	0.7	2.7	2.2
TAK-530	pan-RAF inhibitor	9	9.4	5.6	2.4	0.4	0.2
Glasdegib	Smo inhibitor	0	0	0	0	0.1	0
Onalespib	HSP90 inhibitor	21.2	17.1	18.5	17	14.7	14.4
Uprosertib	AKT inhibitor	0	0.8	0	0	0	0
AT13148	p70S6K, PKA, ROCK (AKT) inhibitor	0	2.5	0	0.1	2.1	1
Cerdulatinib	JAK, SYK inhibitor	14.3	15.2	11.9	14.2	9.2	9.8
Filgotinib	JAK1-selective inhibitor	2.7	0.3	3.6	0	0	0
Afuresertib	AKT1-selective inhibitor	1.8	0.3	3.2	0	0	0
UM729	Enhancer of aryl hydrocarbon receptor (AhR) antagonists	4.9	3.3	6.7	0.3	0	0
PF-06463922	ALK, ROS1 inhibitor	1	0	4.4	0	0	0
TEW-7197	TGF-? receptor ALK4/ALK5 inhibitor	4.7	0	0	0	0	0
Sabutoclax	pan-Bcl-2 family inhibitor	17.1	26.5	18.2	28.8	19.5	18.8
SH-4-54	STAT3 inhibitor	8.2	9.7	12	4.7	5	5.2
BAY 87-2243	HIF1alpha inhibitor	6.2	3	4.3	2.2	5.3	4.5
Givinostat	HDAC inhibitor	13.6	13.2	13.1	12.3	7.2	8.6
Amsacrine	DNA intercalation, Topo II inhibitor	33.4	37.2	25.8	24.8	21	22.2
PCI-34051	HDAC8 inhibitor	4.3	2	4.8	3.7	0	0
Cabazitaxel	Taxane microtubule stabilizer, antimitotic	34.9	36.9	28.7	23.8	13.6	13.5
Ravoxertinib	ERK inhibitor	4.6	0.9	2.6	0	0.1	0
KD025	ROCK2 inhibitor	0.8	3.2	3.3	1.3	0	0
Merestinib	Met inhibitor	0	0	0	0	0.1	0
Pixantrone	topoisomerase II inhibitor	2.9	1	3.2	1.7	0	0
Poziotinib	pan-HER inhibitor	0	0	0	0	0	0
Spebrutinib	BTK inhibitor	0	0	0	0	0	0
Verdinexor	XPO1/CRM1 inhibitor	13.8	15.1	13.7	12.9	8.8	9.4
Romidepsin	HDAC inhibitor	29.9	29.8	29.5	25.7	29.1	29.7
Abexinostat	HDAC1-selective inhibitor	25.3	23.5	24.9	21.5	18.5	18.9
A-1210477	MCL-1 inhibitor	6.3	7.5	6.5	6.7	6.2	7.1
VS-4718	FAK inhibitor	8.3	9	6.9	8.4	4.4	4
GSK2879552	LSD1 inhibitor	1.9	0.3	0	0	0	0
Ulixertinib	ERK inhibitor	7.3	7.2	5.9	5.3	3.6	1.3
LY3009120	pan-RAF inhibitor	22.5	22.1	15.1	16	9.6	9.3
Pexidartinib	KIT, CSF1R, FLT3 inhibitor	0.1	0	0.2	0	0	0.2
Marimastat	MMP-9, MMP-1, MMP-2, MMP-14, MMP-7 inhibitor	0	0	0	0.7	0	0
EPZ015666	PRMT5 inhibitor	8.7	6.9	7.7	2.7	0	0
SAR405838	MDM2 inhibitor	7.6	5.7	8.3	5.6	1	0.5
Prexasertib	Chk1 inhibitor	30.7	34.2	31.4	31.4	29.4	31.3
Epacadostat	IDO inhibitor	0.2	1.9	1.4	0	0	0
AZD3965	MCT1 inhibitor	6.6	11.5	7	5.6	0	0
Decernotinib	JAK3 inhibitor	0.7	0.3	0	0	0.7	0.4
Omaveloxolone	Nrf2 activator	23.1	22.7	23	21.9	17.1	17.3
BRD7116	Leukemic stem cell inhibitor	1.9	5.6	0.1	0	0	0
A-419259	HCK and other SRC family kinase inhibitor	23.6	23.2	17.1	18.7	16.1	17.1
Napabucasin	CSC inhibitor, STAT3 mediated	17.3	17.5	21.5	17.3	9.3	12.8
Enasidenib	IDH2-R140Q inhibitor	0.3	0.5	1.1	0	0	0
CCT196969	pan-RAF/Src inhibitor	25.3	26.4	20.6	21.3	17.3	17.6
Gilteritinib	FLT3/AXL inhibitor	7.6	4.8	10.2	6.6	2.7	3.8
ARV-825	BET-targeting PROTAC	19.9	19.7	20.9	16.5	17.4	18.5
dBET1	BET-targeting PROTAC	20.3	17.3	22.9	15.2	12.4	10.3
A-1331852	Bcl-XL inhibitor	0	0	0	0	0	0
A-1155463	BCL-XL inhibitor	5.6	5.5	9.3	2.6	2.9	3.1
Ivosidenib	IDH1 R132H/R132C inhibitor	0.6	0	2.7	0	0	0
Peficitinb	JAK3-selective inhibitor	0.1	0.3	0	0	0	0
DEL-22379	ERK dimerization inhibitor	16.6	13.1	18.3	12.1	6.8	5.3
AMG319	PI3Kdelta inhibitor	0.3	0	2.2	0	0	0
TIC10	ERK & AKT inhibitor, TRAIL inducer	12.1	8.6	12	9.2	3.9	4.1
ABC294640	Sphingosine kinase 2 inhibitor	5.1	4.3	4.6	2	3.4	2.2
Radotinib	ABL, PDGFR inhibitor	34.7	23.1	31.4	30.5	28	27.8
Ripasudil	ROCK inhibitor	0	0	0	0	0	0
CC-223	mTOR inhibitor	6.8	7.7	8.2	5.1	2.5	2.4
CC-115	mTOR/DNA-PK inhibitor	10.5	14.6	11.4	14.1	7.8	7.5
OTS-964	TOPK inhibitor	18.2	16.2	21.2	17.1	13.1	12.4
RO5126766	dual RAF/MEK inhibitor	2.5	2.3	0	0.6	0	0
TGR-1202	PI3Kdelta inhibitor	2.7	4.1	2.2	0.2	0	0
Litronesib	Eg5 inhibitor	23.1	25.4	19.8	23.2	11.1	10.7
AZD6738	ATR inihibitor	21.1	19.1	19.7	18.7	17.6	18.4
ODM-201	AR antagonist	2.6	2.5	3.4	0.7	0	0
NVP-CGM097	p53-MDM2 inhibitor	9.2	8.2	10.9	6.7	6.1	6.5
Entrectinib	TRK, ROS1, ALK inhibitor	0.5	0	1.3	0	0	0
LY3023414	PI3K/mTOR/DNA-PK inhibitor	13	12.8	15.3	13.3	10.3	10.2
Tirabrutinib	BTK inhibitor	0.2	1.5	1.2	0.1	0	0
Resatorvid	TLR4 inhibitor	0	0	0	0	0	0
Resiquimod	TLR7/TLR8 agonist	3.6	3.6	7.2	0	0.3	0
Motolimod	TLR8 agonist	1.7	1.2	1.8	0.2	0	0
THZ2	CDK7 inhibitor	25.3	23.3	25.1	23.6	17.1	17.1
Glesatinib	MET, AXL, TIE, VEGFR, RON inhibitor	7.3	7.5	4.3	2.8	0	0
Sitravatinib	RET, TRK, PDGFR, VEGFR, KIT, DDR... inhibitor	8.7	9.2	4.1	5.1	0	0
BGB-283	Raf inhibitor	22.2	21.3	16.9	16.9	15.9	16.1
Asciminib	Allosteric ABL inhibitor, blocks myristoyl binding	31.8	31.9	13.9	7.5	18.3	19.3
Eribulin	Mitotic inhibitor, microtubule depolymerizer.	25.1	26.8	25.2	24	17.3	17.5
Brigatinib	ALK inhibitor, including gatekeeper mutant ALK	5.2	4.7	5.1	0	0.2	0
Selonsertib	ASK1 inhibitor	0	0	0	0	0	0
Pirfenidone	Antifibrotic and anti-inflammatory	0	0	0	0	0	0
CPI-0610	BET family inhibitor	20.3	18.8	22.3	15.8	13.8	14.2
CPI-360	EZH2 inhibitor	0	0	0	0	0	0
Serabelisib	PI3Kalpha selective inhibitor	2.5	0.5	5	0	0	0
NVP-SHP099	SHP2 inhibitor	0	0	4	0	0	0
Olmutinib	EGFR(L858R/T790M) inhibitor	0	1.3	0.9	0	0	0
Altiratinib	MET/Tie-2 inhibitor	10.8	10.8	7.4	6.2	5.3	5.6
AZD0156	ATM inihibitor	8	5.6	7.7	7.5	0	0
Acalabrutinib	BTK inhibitor	0	0	0.1	0	0	0
Trifluridine	Antimetabolite; Nucleoside analog	15.6	15.4	15.2	14	8.3	8.6
AZD3759	EGFR inhibitor, BBB penetrable	0	0	0	0	0	0
Salinomycin	Ionophore	24.9	14.2	24.7	10.5	11.1	22.9
Mivebresib	BET family inhibitor	41.2	41.5	42.5	39.6	34.9	33.1
VLX1570	proteasome deubiquitinase inhibitor	23.7	22.6	26.8	20.2	15.2	16.5
A-366	G9a/GLP inhibitor	6.5	5.7	8.6	4.4	0	0
LY-2584702	p70S6K inhibitor	2.5	0.6	1.4	0	0	0
Taladegib	Smothened (Hh) inhib	1.7	0	3.6	0	0	0
Acitretin	Retinoid receptor agonist	0	0	2.6	0	0	0
NVP-BHG712	EphB4 inhibitor	7.7	7.2	5.1	5.2	5.7	5.1
Necrostatin 2	Necroptosis inhibitor	0	0	0	0	0	0
Tucidinostat	HDAC1/2/3/10 inhibitor	11	7.1	11.3	4.8	4.8	5
Vesatolimod	TLR7 agonist	5.3	0	5.9	0.6	1.9	1.4
AMG-337	Met inhibitor	0	0	0	0	0	0
Vidofludimus	DHODH inhibitor	0.2	4.2	1.2	3.6	0	0
ML390	DHODH inhibitor	18.6	18.5	20.2	18.9	12.1	12.8
E7820	Integrin alpha2 expression inhibitor	1.3	2.7	6.9	4	0.5	0.2
JPH203	LAT1 inhibitor	0	0	0	0	0	0
GDC-0084	PI3K/mTOR inhibitor	9.4	9.2	10.9	9.7	4.8	4.8
PF06650833	IRAK4 inhibitor	1.6	1	1.8	0	0.5	0
CC122	IMiD immunomodulator	0	0	0	0	0	0
Amcasertib	Cancer stem cell kinase inhibitor	7.1	4.8	10.7	0	0	0
Eltanexor	XPO1/CRM1 inhibitor	27.9	27.7	27.5	27	19.1	20.5
PIM-447	PIM1, 2, 3 kinase inhibitor	24.4	20.8	16.1	9.4	6.4	5.1
EPZ031686	SMYD3 inhibitor	0	0	0.1	0	2.7	0
Vinflunine	Mitotic inhibitor. Vinca alkaloid microtubule depolymerizer	4.7	4.1	4.3	3.6	3.4	3.7
Ensartinib	ALK inhibitor	2.8	1.5	0	0.4	0	0
GSK2256098	FAK inhibitor	0.3	0	0.3	0	0	0
GDC-0853	BTK inhibitor	0	0	0	0	0	0
Erdafitinib	FGFR inhibitor	1.6	1.4	0	0	0	0
Larotrectinib	TRK inhibitor	0	0	0.1	0	1.2	0.2
Senexin B	CDK8/19 inhibitor	0.8	0.8	2.2	0	0.3	0
BAY-1436032	IDH1 R132H/R132C inhibitor	1.6	0	2.8	0	0	0
Saridegib	Smothened (Hh) inhib	2.5	2.1	4.3	0	0	0
Upadacitinib	JAK1-selective inhibitor	1.5	0	0.1	0	3.2	7.5
S-63845	MCL-1 inhibitor	3.4	0	6.9	0	0	0
Erastin	VDAC inhibitor, induces ferroptosis	12	10.5	12.6	4.3	0	0
RSL3	GPX4 inhibitor, induces ferroptosis	0	0	0.6	0	0	0
